# Supplementary material for: A novel glycosylation-related gene signature predicts survival in patients with lung adenocarcinoma
Source: BMC Bioinformatics. 2022 Dec 27;23:562. doi: 10.1186/s12859-022-05109-8 (PMC9793550; doi:10.1186/s12859-022-05109-8)
Supplement: Supplementary file 1 — Additional file 1. Original data and codes related to this article. [file 12859_2022_5109_MOESM1_ESM.zip]

Archive with 10 entries (5 files):
- YQB062┤·┬δ+╘¡╩╝╩2╛▌/
- YQB062┤·┬δ+╘¡╩╝╩2╛▌/data/
- YQB062┤·┬δ+╘¡╩╝╩2╛▌/data/GSE31210/
- YQB062┤·┬δ+╘¡╩╝╩2╛▌/data/GSE31210/GPL570-55999.txt
- YQB062┤·┬δ+╘¡╩╝╩2╛▌/data/GSE31210/GSE31210_series_matrix.txt
- YQB062┤·┬δ+╘¡╩╝╩2╛▌/data/TCGA_LUAD/
- YQB062┤·┬δ+╘¡╩╝╩2╛▌/data/TCGA_LUAD/clinical.tsv
- YQB062┤·┬δ+╘¡╩╝╩2╛▌/data/TCGA_LUAD/LUAD_FPKM.csv
- YQB062┤·┬δ+╘¡╩╝╩2╛▌/R code/
- YQB062┤·┬δ+╘¡╩╝╩2╛▌/R code/R code.R
