# Supplementary material for: A novel glycosylation-related gene signature predicts survival in patients with lung adenocarcinoma
Source: BMC Bioinformatics. 2022 Dec 27;23:562. doi: 10.1186/s12859-022-05109-8 (PMC9793550; doi:10.1186/s12859-022-05109-8)
Supplement: Supplementary file 1 — Additional file 1. Original data and codes related to this article. [file 12859_2022_5109_MOESM1_ESM.zip › YQB062┤·┬δ+╘¡╩╝╩2╛▌/data/TCGA_LUAD/LUAD_FPKM.csv]

id	TCGA-55-6980-11A-01R-1949-07	TCGA-55-6982-11A-01R-1949-07	TCGA-73-4676-11A-01R-1755-07	TCGA-44-6778-11A-01R-1858-07	TCGA-91-6847-11A-01R-1949-07	TCGA-91-6831-11A-02R-1858-07	TCGA-55-6979-11A-01R-1949-07	TCGA-91-6849-11A-01R-1949-07	TCGA-50-5936-11A-01R-1628-07	TCGA-55-6986-11A-01R-1949-07	TCGA-55-6985-11A-01R-1949-07	TCGA-49-4490-11A-01R-1858-07	TCGA-49-6743-11A-01R-1858-07	TCGA-44-6145-11A-01R-1858-07	TCGA-44-6144-11A-01R-1755-07	TCGA-50-5939-11A-01R-1628-07	TCGA-50-5935-11A-01R-1858-07	TCGA-91-6829-11A-01R-1858-07	TCGA-55-6978-11A-01R-1949-07	TCGA-55-6981-11A-01R-1949-07	TCGA-44-2661-11A-01R-1758-07	TCGA-38-4627-11A-01R-1758-07	TCGA-55-6971-11A-01R-1949-07	TCGA-55-6975-11A-01R-1949-07	TCGA-50-5932-11A-01R-1755-07	TCGA-38-4626-11A-01R-1758-07	TCGA-49-6761-11A-01R-1949-07	TCGA-44-6776-11A-01R-1858-07	TCGA-44-2662-11A-01R-1758-07	TCGA-44-6777-11A-01R-1858-07	TCGA-55-6970-11A-01R-1949-07	TCGA-38-4632-11A-01R-1755-07	TCGA-49-4512-11A-01R-1858-07	TCGA-44-6148-11A-01R-1858-07	TCGA-50-5930-11A-01R-1755-07	TCGA-55-6969-11A-01R-1949-07	TCGA-91-6836-11A-01R-1858-07	TCGA-44-2657-11A-01R-1758-07	TCGA-50-5931-11A-01R-1858-07	TCGA-44-6146-11A-01R-1858-07	TCGA-44-3396-11A-01R-1758-07	TCGA-50-6595-11A-01R-1858-07	TCGA-44-2655-11A-01R-1758-07	TCGA-44-5645-11A-01R-1628-07	TCGA-44-2668-11A-01R-1758-07	TCGA-49-6745-11A-01R-1858-07	TCGA-44-3398-11B-01R-1758-07	TCGA-55-6968-11A-01R-1949-07	TCGA-55-6984-11A-01R-1949-07
A1BG	0.186843538	0.1181678	0.07268311	0.128743948	0.033388852	0.156268936	0.051638975	0.125012096	0.077162962	0.166186798	0.10675533	0.020063797	0.028320301	0.055150407	0.108352893	0.054180365	0.07156625	0.161065085	0.146613243	0.113670786	0.059120213	0.166360763	0.090873195	0.124349641	0.034787303	0.118979181	0.065914862	0.02317127	0.052682614	0.07846924	0.094826378	0.110244833	0.038740237	0.104972948	0.083444654	0.181088623	0.084542672	0.132717765	0.081225052	0.074007514	0.13491709	0.083471377	0.070153761	0.074768637	0.089527829	0.046261978	0.072820506	0.107158815	0.138205233
A1CF	0	0	0	0	0.013928537	0.005014566	0	0.010430042	0	0.005332823	0.003562735	0	0	0.002875827	0.005317722	0.002825244	0.009951557	0	0.010793183	0.008621646	0.004110444	0.013879855	0.00291606	0.003990297	0.007255958	0.001504046	0	0	0	0.003273433	0.003596172	0	0	0.009952421	0.003164535	0.003597294	0	0.007221485	0	0	0.001308888	0.003316288	0.013935921	0	0.001623806	0.002756958	0.006395347	0	0.003202993
A2M	629.5692033	827.4037318	549.5897372	606.7636057	294.8482348	578.741023	387.7047497	470.6334031	638.5441401	470.0287042	700.0685194	584.0196716	851.4654482	527.7818208	529.3106487	955.961845	554.4025778	283.5037388	493.2050823	518.3617594	1004.037778	754.8929155	382.6320643	964.4289983	1126.47664	220.1208397	391.2785059	359.7031139	884.8346022	837.3842638	669.4919717	421.5255842	309.4338382	891.3808232	637.1270595	458.178689	398.593805	502.7180888	471.3634278	1043.02578	757.7483432	503.1009855	964.6838758	534.5444135	495.107941	314.4453574	885.3084123	371.8528388	447.4437834
A2ML1	0.011387941	0.129639931	0.008859937	0.017655356	0.013736383	0.006593848	0.011330452	0.004571623	0.019239592	0.042074025	0.04919019	0.007337219	0.003883716	0.007563074	0.05943608	0.014860095	0.047980866	0.040494169	0.037846342	0.028342348	0.005404984	0.006083721	0.042178854	0.005246997	0.009541143	0.009888643	0.020661171	0.004236803	0	0	0.047287475	0.027911025	0.017000508	0.031408385	0.01248351	0.042571997	0.013912554	0.44313791	0.008100969	0.013532069	0.029258838	0.041426814	0.016492398	0.014647755	0.014946445	0.025376624	0.008409491	0.013564864	0.027376315
A3GALT2	0.081296319	0.033052661	0.063249384	0.025207637	0	0	0.080885917	0.032635937	0.082408644	0.075089591	0.016721871	0.104757993	0.055450208	0.215965326	0.024958984	0.053041677	0.093416226	0	0	0.161864452	0	0	0	0.074914604	0.034056191	0.014118623	0.110622093	0.030245718	0.051575404	0.030728033	0.168788088	0	0	0.056054603	0.029705792	0.10130443	0.066212696	0.022596259	0.057831255	0	0.061433297	0.046695481	0.013081784	0	0.152428273	0	0.060033739	0	0.120267223
A4GALT	5.75069943	5.595266279	5.683321408	5.17851206	4.181287239	5.972316999	3.809759677	5.161701159	7.677024631	4.772220329	6.457795699	4.615518653	9.521722066	6.09009561	2.654811553	6.36094607	11.39763663	4.996871426	7.149279139	8.341257987	8.188249953	6.521748913	8.620676013	4.778459717	6.937117719	8.294007487	6.498512357	4.510311763	8.378278039	10.15782312	2.921840528	2.70116699	2.942504643	8.216103911	8.301996833	6.197641866	4.913879759	8.00379749	9.578795335	8.070292144	12.60341984	8.294326405	11.53191932	6.266418212	9.908148536	4.884798675	10.16793147	5.946769476	4.687433411
A4GNT	0.046959986	0.210017838	0.146141433	0.1310484	0.188813866	0.054381563	0.210253145	0.056555444	0.126940023	0.065062099	0.222162002	0.075640477	0.048045367	0.124750157	0.129755711	0.061277962	0.017986975	0.364329041	0.117049055	0.163623848	0.078009082	0.112892357	0.173931207	0.108184133	0.07868884	0.097865736	0.042599812	0.104826774	0.099306678	0.088748666	0.058499226	0.019182591	0.175260745	0.107931223	0.120114726	0.175552397	0.267729599	0.052209989	0.100216895	0.167404914	0.070972629	0.107892663	0.090678702	0.144965633	0.044024315	0.089695322	0.156050433	0.279684368	0.121574476
AAAS	9.084362713	7.533945862	5.433707478	5.714610339	7.095066593	5.178569075	6.818870465	5.986667547	5.758806859	7.496646783	7.023658657	4.707027523	5.853507813	5.979807444	6.79359053	5.081291396	5.096173451	8.939825838	6.186755388	8.623506636	6.982585785	6.082470589	6.746958828	5.870984024	5.918839304	5.972105949	6.718514416	6.871705795	6.303005438	6.411539936	6.284227713	5.287144981	4.718059079	6.919695548	6.139493838	8.056003446	7.063292995	7.692289555	4.953942983	6.400439787	5.756098062	5.968298567	6.555500738	8.360300841	5.403806995	5.182408396	6.845685098	8.043879236	6.645229104
AACS	1.772460806	2.111466158	1.479502671	1.177690347	1.82632189	1.307548145	1.485875403	1.709365511	1.52607045	1.513836291	1.552911562	1.27683324	1.653056354	2.175829861	1.637262198	1.382333205	1.5735474	2.091420894	1.498396153	1.533025522	1.689860716	1.372028022	2.016614228	2.247605697	1.956933843	1.543591685	1.275061564	2.047505811	1.579068126	2.070390469	1.478436407	1.184199035	2.0211591	1.712643313	1.890109031	1.742909546	2.182235778	1.714954095	1.461205799	1.75208036	1.401877005	1.314892394	1.463495122	1.725492466	2.374764119	1.589096354	1.565509176	2.369809757	1.863389074
AADAC	12.34029877	8.047787878	5.973881541	2.59729338	12.87038173	5.42752774	34.82487879	10.54839275	5.829176425	3.377230877	4.18431741	3.967379274	0.969231739	3.907379852	3.183976276	2.862724181	6.626895564	1.547306312	5.923865787	4.467284189	1.408045227	8.19067443	6.715329593	1.837833094	6.328755132	1.26422621	7.259475401	21.77767854	6.115457669	2.261494788	17.92954504	14.13478681	12.3745329	6.31424185	3.953488358	1.946769904	3.228404845	12.34792058	5.604015035	17.99146733	4.754915123	12.05692428	8.753289909	13.99365222	1.925805126	14.55493905	11.67170335	7.720831186	11.90318343
AADACL2	0.032800684	0.00666789	0	0.005085272	0.0131883	0.018992259	0.008158775	0.046086757	0	0.063117606	0.010120178	0.089816913	0	0	0	0.021400763	0.087944994	0.005301607	0.054504405	0.008163446	0.031135946	0.013142205	0.01104434	0	0.013740676	0.002848225	0	0.012203261	0.211559846	0.030994653	0.006810105	0.006699343	0.116295579	0.064079774	0	0.006812228	0	0.059260036	0	0.019488208	0.017350576	0.003140043	0.002639058	0.021094963	0	0.114859302	0.196802576	0	0.009098307
AADACL3	0	0	0	0.006368835	0	0	0	0	0	0	0	0	0	0	0	0	0	0	0	0	0	0	0	0	0	0	0	0	0	0	0	0	0	0	0	0	0	0	0	0	0	0	0	0	0	0	0	0	0
AADACL4	0	0	0.02054099	0.016372961	0	0.061149046	0	0	0	0.024386239	0.010861253	0.017010703	0.018008115	0	0	0	0	0	0	0	0	0.014104576	0	0	0.022120307	0	0	0	0.022332969	0.019958589	0	0	0	0.012136266	0.01929462	0	0	0.014676808	0	0.041830561	0	0	0.01699386	0.013583817	0.009900579	0	0.038993343	0	0.009764553
AADAT	3.096759798	2.586157267	1.161244682	1.97233483	1.850863601	1.680009015	1.651594916	2.553551337	1.70625425	2.637002346	2.260969742	1.617757203	1.874360261	1.787989685	2.098488738	2.075084354	1.474666479	1.740589837	2.086151059	2.569075543	1.344001494	1.445707213	2.940260093	3.239296425	2.080318047	1.080465409	2.54349175	2.190080163	1.386445822	1.697752159	3.035195985	2.062730249	1.926251403	2.385319858	1.427193425	2.433549223	2.329049921	2.217768583	1.944922725	2.353758391	1.492625106	1.987056396	1.732877796	2.397103924	1.140343475	2.4867559	1.746018157	2.979790972	2.239033976
AAED1	6.701291986	7.608992595	9.997248043	12.80172797	11.33063808	18.78414823	7.700449465	14.49565787	9.257772109	8.896351272	8.359097436	10.49434598	11.8546126	16.53053858	5.861670781	10.52154932	8.180644309	6.677524818	11.94202728	9.69147658	7.161127509	11.83487808	7.146012161	8.436601424	8.766355172	14.9210499	5.748833629	10.13319819	9.991179225	7.746572938	9.999643411	10.24458612	6.743162862	8.621412413	9.80450084	8.557793554	7.654297202	5.246816074	13.66811897	9.858970917	9.060132507	7.46075377	6.665296211	4.412097675	12.02877044	9.898104614	7.283514519	6.328031139	8.866461193
AAGAB	8.451137356	10.57699805	8.659852159	8.665324224	9.421875966	9.874701485	8.440855894	9.302595902	7.434063785	9.840066745	9.385576589	11.31646652	9.87110629	10.25264115	9.758910609	7.028672601	8.934008122	9.538963778	10.25743247	8.737291491	8.037662631	9.887370347	8.847258401	8.077643249	8.234952317	8.580096886	8.197896557	8.007784647	6.882551296	9.02939997	9.072731846	11.93863336	11.14250481	9.0860519	9.640765791	8.778149114	8.288022692	9.43213698	7.856284718	8.121518597	7.847174955	8.075820747	7.681153954	8.026430301	9.092428035	13.32387379	9.000679277	11.17369089	10.60853862
AAK1	2.284532294	3.023507827	0.87704669	2.152956232	2.049565401	2.398768704	2.155581596	2.193432751	2.179497098	2.281484048	2.35641536	0.725177757	1.520979383	2.160614941	2.043032597	2.316830256	2.256076255	2.728529966	2.278581881	2.879261292	1.980484983	0.780074225	2.64277006	2.004563822	2.342013751	1.230327849	1.83114052	2.007886229	1.418419733	1.892105172	2.584787095	1.046167087	0.699448352	2.446813812	1.746776851	2.219776251	2.543527582	1.589174154	1.552459808	2.412570708	2.236675297	2.496255978	1.659795123	1.948415767	1.990128409	0.819776156	2.020659283	1.997397523	1.853343864
AAMDC	9.60926261	8.96223833	10.35665526	8.892211327	9.499893216	9.987861108	7.899864843	8.728962629	8.055816071	11.3861017	9.182734176	14.5610915	10.27658164	7.376735868	10.64424232	9.383381145	7.230069746	7.900679021	9.352940406	9.800588472	9.578656111	10.17554783	7.206105096	8.125246447	8.248153629	6.965218917	10.2313765	9.268078772	8.752874279	7.878917482	6.327390252	5.664975658	11.50172319	10.42794482	8.617783413	7.271655969	9.185963744	6.198364225	8.967073916	7.680149169	6.695407358	9.752217758	10.20058	14.18225972	4.237427552	12.2087812	11.34730355	7.460831225	9.878129493
AAMP	31.41243179	25.89807552	26.46893043	24.55553007	29.76491253	21.63902131	27.99934284	26.09255652	27.30484446	28.23949722	26.99445199	27.44885456	24.27998613	23.79070421	28.20018615	24.05483973	26.16365369	25.29192897	27.84823792	27.52757589	28.59249003	27.7471598	23.4190062	26.67673266	23.27810089	29.53527388	30.69428408	26.6549059	29.12532047	27.34024761	25.38362132	27.71885686	27.51964318	26.44391962	26.17908107	27.14077956	28.07575425	34.59297928	26.39652384	26.64700003	24.95036681	27.43448717	33.55468851	36.21395793	27.65595972	30.85104385	28.43844091	32.06441142	25.57154542
AANAT	0.151901616	0.169836343	0.01477263	0.141300892	0.01526892	0	0.113351087	0.045735019	0.089821659	0.116920322	0.070300579	0.024467449	0	0.075661825	0.011658923	0.024777003	0.029091263	0.024552007	0	0.226831964	0.027036024	0	0.140653958	0.069988712	0.03181688	0.065951377	0.017224719	0.070642396	0.032122763	0.01435378	0.141920724	0	0.070864562	0.02618441	0.027752535	0.20506052	0.030929492	0.052776193	0.013507163	0.120334491	0.074612002	0.021812546	0.018332418	0.009769183	0.035601398	0.048356291	0.042064736	0.060313061	0.056179621
AAR2	15.85010824	14.26224978	17.13062952	12.79807429	15.7327982	12.82680611	13.86220552	16.37567348	15.5232533	15.58544873	13.6311182	17.90155669	16.89327871	16.9386355	15.01023311	14.44468887	15.46006913	15.11979229	15.25235502	15.52548124	16.82135927	17.63708778	13.4912509	15.79214833	14.90873746	15.83598681	18.38056893	16.22401381	14.06523302	15.13451238	14.64439419	15.96186466	16.38513896	14.5717384	19.20751061	15.32849385	16.03286743	18.41227093	17.62821977	14.77643329	16.35502562	15.55858481	17.57310934	17.75171807	18.64069	15.83723093	16.21018392	14.75900093	15.64698001
AARD	2.861852896	4.584083392	1.207166409	2.630059519	4.86611378	1.397529504	8.645135111	1.204241728	3.099070675	1.332295433	2.510651674	2.721395073	3.610022344	1.339609548	2.57235856	1.428529793	4.226193452	3.811973854	1.976682906	2.557267077	5.163185701	1.188100014	3.47134096	3.558630051	3.235507607	4.592889967	3.206068591	3.271164687	1.669764394	4.131353434	1.646523603	3.169064315	6.061035383	2.274417839	1.965459375	5.771790499	8.944355273	5.405227408	1.864122893	7.497893973	1.156871513	2.145533435	1.237286196	1.658695533	1.655022209	7.035870344	3.647441642	2.341069479	13.12840523
AARS	24.3600228	28.58082244	20.47717078	22.07810735	24.56996055	21.48662332	24.43940652	24.67250732	29.23214885	24.83704239	26.43935261	16.55281682	23.53896466	23.47837898	34.66658036	25.25494312	25.35363732	28.04398092	24.64821591	24.1220766	29.07352361	19.23167407	23.28389001	21.67253849	24.64633996	17.34936153	28.35449857	26.54574143	28.01520216	30.47034907	22.94847802	18.34568373	16.33360401	25.53573794	24.89630053	22.41803073	24.4784791	27.78233604	23.37255701	23.36961765	27.67024006	25.59458402	28.94916205	31.12620773	26.101112	16.34532387	26.36878205	30.23168733	21.7626555
AARS2	5.243839581	4.263977808	1.708682543	3.131928689	3.431030864	2.621740452	3.128495264	3.2469948	3.994863517	4.119645916	3.438807268	1.321515505	2.296474624	2.628007335	3.398068678	3.200401263	3.068390489	3.127553185	3.488659166	4.247557833	3.935320431	1.845195552	3.76586559	3.432467591	3.15322456	2.170871352	3.422901862	3.693095058	3.265378262	3.042547106	3.647849107	1.71521735	1.4154446	4.033727312	2.566592912	3.882071553	3.159838409	4.286512357	1.424663146	3.548614589	3.231508651	3.601049433	4.187921008	3.718403907	2.873425454	1.958834798	3.986656496	4.486853938	3.563902856
AARSD1	1.111426477	1.068063181	0.593936303	1.162661432	0.929862413	0.897053534	0.592002368	0.88333781	0.637287581	1.109527767	0.992951386	0.32549502	0.712132471	0.767955266	0.675550208	0.571329317	0.52460878	0.798404209	0.895437913	1.374678866	0.479553672	0.401831907	1.338152705	0.817275049	0.714849018	0.510820477	0.529576393	0.902178161	0.474816759	0.492229238	0.727228764	0.513621136	0.511166134	0.877290857	0.5496935	1.287036681	0.950931587	0.805064918	0.543057968	0.818203067	0.5836694	0.868379617	0.531115487	0.716230942	0.631482683	0.657588108	0.853900516	0.918251704	0.730759753
AASDH	2.912780396	2.949726263	1.473707923	2.903438834	2.608150766	2.772992302	2.764728963	2.553849742	3.157929696	2.965490266	3.183112717	2.80928795	2.644917734	1.910729324	2.090263953	2.524203719	2.190283327	2.200896943	2.687307815	3.03315862	2.243339393	1.914073399	2.611359946	2.889966873	3.069228259	2.150675245	2.083065836	3.716421477	1.68540973	2.228937815	2.74550835	2.649757222	2.554321804	3.215888946	1.841363398	2.798322649	2.823529041	2.706962834	2.027554607	2.923263248	2.260520944	2.535251559	2.700112265	2.657075112	1.655166677	2.013789095	2.325807526	2.745870695	2.584123731
AASDHPPT	4.788475493	6.256174278	4.583600899	4.787958912	4.926875375	5.701013684	4.61039916	5.010954418	4.953981709	6.116674436	5.793458968	6.408726541	5.867054412	4.654126128	4.364939969	5.028613489	6.01240611	4.900335107	5.928589234	5.436556492	4.468836636	5.773740017	5.480112975	5.069512336	5.240291095	4.872849948	5.204104833	5.15939705	2.864357631	5.24675569	5.93719676	5.824148734	5.988863475	5.747060951	5.018145764	4.81604832	5.022928562	4.680769467	4.602397033	5.338419877	5.039491724	5.482840906	4.969529185	4.788938012	4.559742775	6.003242249	5.058279418	4.66241034	5.681065328
AASS	3.043326212	4.087593979	1.81103885	5.667501539	2.505553014	5.632578353	2.117771608	3.381562219	2.889095203	3.329669707	4.605445874	0.659437991	2.848016169	3.747575836	2.597240236	3.451186582	2.685223073	2.289657775	3.408993184	5.788884142	2.059178098	0.996782768	4.47705217	4.056403077	3.346593838	2.195917958	1.873371056	4.805313975	2.892255636	2.334841896	4.144686913	2.049737822	0.70988046	3.214220505	2.210833063	6.50113622	4.330297366	1.294011096	2.925208425	3.200160938	2.839101503	3.509962278	1.763561828	1.989861981	4.605677888	1.505117191	1.83267012	3.510007345	2.612884666
AATF	9.306350463	9.855512541	7.048274371	8.922204149	10.04444908	9.551295499	10.02293878	9.894151372	9.150523674	10.4670971	10.11002055	5.655048263	9.771140649	10.63302236	9.170012219	8.799961905	9.379433009	10.07168725	10.58309851	9.132945868	10.01887158	6.969781926	8.40562962	8.283173016	10.62035173	7.727223692	10.56283765	9.707739818	9.032380581	10.01591767	9.736050693	6.248206262	5.899587505	10.87919483	9.934129961	10.17144615	9.541033247	11.53346784	8.854125859	9.147329477	9.798897646	9.562677743	9.7800766	9.844016791	10.50256349	7.08772532	10.84590232	10.57049092	9.311021316
AATK	13.47358183	7.832636372	2.848020684	5.169910239	12.22602694	5.438213055	7.610000459	7.031290777	9.511572601	8.345969782	4.864009508	2.513485039	4.337569142	5.527749611	10.41830087	8.25910036	5.588046103	4.564957537	7.781151685	9.356681881	7.025804967	2.979804103	7.687871133	5.183043607	7.577937498	3.758751716	8.023149434	7.749011255	8.54922181	6.034467337	6.379783019	1.271576238	2.33351025	7.823943899	5.213731642	9.361782415	6.675627873	6.038003428	8.767287942	7.943018797	7.026666544	7.92193143	8.444515391	12.01873193	5.578558933	2.522042724	5.544571453	6.514101288	9.113857414
ABAT	1.105297049	2.488077711	1.241755989	1.333831699	1.43790169	1.492484799	1.452136303	1.658363799	2.137017507	1.575382543	2.607051936	0.525168786	0.931454234	1.19320344	1.433351105	1.706813558	1.48094055	3.319169741	1.88274919	2.200693734	1.547468341	0.709028525	1.675462328	2.072456707	1.85209899	2.899342727	1.707251748	1.143154046	1.239985135	1.722718721	1.775611194	2.091894671	1.124451287	2.697311368	1.699714595	2.556117453	2.860549532	1.743661721	0.953236423	1.166342426	1.680802156	1.511588874	1.45171151	1.086851717	2.67891752	0.921084607	2.141377401	1.985892963	1.819805454
ABCA1	13.4458024	11.36827485	2.015234032	9.174411726	17.35289263	12.0408398	10.46904644	8.830525498	11.21825604	10.69454731	8.735605637	4.244207799	4.073245261	6.165672108	9.380861583	9.563912073	7.981976199	4.879467946	10.25206722	14.22081531	10.09594229	1.988558815	8.605656415	10.93858827	18.11039241	4.742763968	5.380804821	10.67818012	5.104165532	7.616355794	14.70815535	18.81201251	3.773865696	12.84468756	5.735091903	8.357713656	11.03463463	6.240294259	12.48904422	15.74519831	5.822830877	13.23656426	10.17436271	8.816046666	5.127278853	3.270312496	7.644348523	3.107212013	12.42393131
ABCA10	1.246749908	0.993667981	0.127021769	0.711800093	0.282470486	0.676058906	0.265812007	0.492556086	0.324310615	0.813406541	0.867026529	0.137067203	0.229466881	0.364716102	0.197459564	0.416403985	0.20844989	0.348650178	0.312400052	0.960426238	0.345179747	0.132151738	1.089465351	0.920928215	0.62590863	0.24401617	0.242355173	0.519064021	0.307593132	0.216920535	0.645073733	0.113173866	0.092322064	1.037033497	0.278400355	0.583624403	0.390859731	0.11826137	0.295630899	0.591811614	0.391807757	0.672542702	0.302523065	0.442908385	0.094617969	0.2488436	1.12160952	0.204296592	0.389739852
ABCA12	0.004416214	0.035910017	0.010307581	0.00547736	0.017756444	0.010228308	0.057120954	0.028365815	0.014922126	0.032632392	0.103554484	0.005690709	0.00301219	0.032262344	0.005423331	0.005762706	0.02368145	0.148469759	0.022015068	0.030775046	0.014672269	0.011796255	0.017843835	0.02441726	0.029600241	0.009203495	0.012018522	0.029574376	0.009339004	0.053415085	0.014670367	0.010823822	0.191189818	0.060900445	0.009682145	0.022012411	0.017984173	0.1202934	0.009424603	0.006996934	0.014683706	0.008455373	0.017055223	0.011360722	0.016560548	0.011246843	0.017936482	0.017534729	0.022866227
ABCA13	0.322653558	0.437861979	0.142475255	0.098693569	1.214909429	0.007573903	0.212570429	0.897939982	0.194472994	4.379684827	0.701334946	0.134844199	0.016356852	0.204148884	0.032127135	0.051206325	0.636297029	0.544059799	2.800289519	0.386318358	0.051736127	0.095502044	0.051384206	0.048214936	0.111419131	0.330908284	0.063285534	0.713757082	0.033193859	0.097234554	0.085094894	0.122894699	0.263618844	3.05549309	0.022305041	0.130398782	0.319607998	0.161184038	0.037220116	0.024178564	0.930469998	0.173640403	0.311518469	0.187316944	0.044963704	0.415017597	0.430648598	0.341051484	0.545858177
ABCA2	4.33382672	5.130370625	1.522912663	3.84549139	3.577971931	1.95731118	3.298640662	4.856912827	3.71463011	6.201240009	3.240335248	1.170427651	2.78356288	3.336342141	3.290866088	4.964793565	4.905228111	2.918669357	4.14083652	4.806979882	5.666857784	2.236133896	3.283302757	3.184914952	4.139344598	2.1676317	2.876501088	3.232800722	4.272314925	3.898633172	4.244022117	1.492966731	1.231950308	6.276913041	2.940192344	4.449362008	3.488553408	3.959067035	2.761788994	4.508937774	5.65474455	4.540188528	5.426755525	5.091276806	3.461591283	1.828007635	4.815177454	3.057218477	2.676729112
ABCA3	145.5087652	64.31118132	99.96222672	97.10593303	160.1161135	115.7469403	120.026658	110.7266842	147.8309489	48.20235032	86.43109616	34.51288267	105.8443469	164.7333121	225.8155976	133.8393419	150.2374	74.32839983	137.5716988	110.7752529	92.07321809	68.98401014	194.9798701	179.6182413	138.1391779	62.69088229	152.4353169	152.5777451	170.1840028	181.938241	127.4936326	127.1177807	43.19721705	108.0696113	239.1597633	154.3051709	115.5297988	205.1113063	120.5856476	125.9031417	160.3095111	95.53283232	79.22421099	108.3679702	180.1494703	53.6014981	89.2749371	271.762238	80.5593462
ABCA4	0.131832673	0.148428654	0.078897841	0.150932303	0.183483978	0.129180249	0.1059427	0.195409713	0.205594544	0.277880014	0.306627447	0.120875345	0.166005793	0.360318567	0.130763041	0.132329315	0.295204843	0.485172318	0.202213269	0.212006707	0.197338912	0.373811681	0.549746473	0.163535996	0.067971191	0.144415903	0.12879158	0.218826903	0.145827395	0.348806823	0.202125845	0.132558935	0.219515099	0.20510749	0.118576859	0.35383052	0.086724019	0.17757667	0.097387946	0.124520007	0.209972883	0.097080593	0.151760499	0.106959513	0.365069525	0.112989564	0.245253671	0.547605237	0.131269599
ABCA5	1.918294718	2.138038418	0.614684218	1.922590972	1.768771794	1.635904285	1.106805563	1.674656641	1.31344648	3.092203959	2.032027591	0.749308656	0.877310536	0.915095213	1.007117193	0.89281381	1.07732522	1.313778654	2.260728936	1.94431092	0.814471022	0.562205313	2.00264112	1.703641109	1.231217504	0.959377505	0.957530986	2.001148005	0.739149464	0.874382777	1.868691178	0.743581274	0.851570357	2.382427129	1.039296365	1.748506147	1.562376584	0.982051121	0.919478718	1.349407554	1.112872727	1.292440623	0.927571859	1.102407562	0.612691458	1.148902906	1.261382628	1.028938626	1.79645737
ABCA6	1.90710273	2.191110424	0.80931589	1.465131788	0.727806671	1.95328228	0.634440874	0.976753402	1.433762489	1.234950759	2.108239054	1.27417989	0.915962908	1.071408012	0.618884383	1.173348915	0.677572954	0.526251987	1.191428308	1.40124961	1.3751671	0.725262861	0.934024473	1.540768044	1.437796515	0.648118734	0.866348209	0.774026204	1.4926325	0.950751522	1.971839915	0.664995148	0.581248652	1.992372548	1.105953519	0.820228703	0.662948131	0.873934373	0.783885069	1.650453747	1.104061978	1.22762818	1.005283934	0.950967963	0.465014488	0.591203577	1.665452621	0.471367608	0.827047506
ABCA7	3.165819758	3.770456504	1.681982312	3.14367887	3.592877162	2.325154656	2.215270668	2.278442441	3.066395408	4.293604315	3.234425965	1.168761531	1.877970707	4.366764302	2.529806453	3.135592305	2.425193309	5.330620039	3.922735808	5.091112902	2.203143557	2.076240117	3.095817506	3.127973476	3.127100784	3.015720697	2.339881376	2.603409123	2.61275313	3.539089334	3.483534382	1.31959126	1.843698216	3.984211378	2.905607814	5.887522405	2.396287102	3.047318956	2.276797227	2.622096761	4.047037965	2.881279143	2.671094853	3.354798484	3.716178353	1.382766246	2.879149446	4.033449491	2.82879699
ABCA8	6.827567586	8.956215671	3.39260682	4.935916788	6.561086205	8.274945845	3.558465958	6.084592114	6.761019774	5.539936094	6.977700818	3.93668482	4.762868568	5.408848038	4.180941706	8.554544971	5.332294243	2.111444175	5.798623524	7.411885244	5.547158325	5.249886785	6.839458366	7.04482798	9.919166354	2.484518527	3.724234509	3.142848348	6.282153018	5.147329491	8.923009386	3.21805332	2.04568713	9.262336356	5.962660388	3.419761116	4.410073	3.573384351	4.185971089	8.681478512	8.028088883	6.12538133	7.395401401	4.161682501	1.779449264	3.734720229	10.0427453	2.196923241	7.601356766
ABCA9	2.10213121	3.11156859	0.304439998	1.235899642	0.702514023	2.871693425	0.706227254	1.242086845	1.568189877	1.402295438	1.549858909	0.577524433	0.97449539	1.093904904	0.39952126	1.484342806	0.707577572	0.467734665	0.963999318	2.255785433	1.408038753	0.109384159	1.648492541	1.735856383	2.275869545	0.54998209	0.759478349	0.954750651	0.858288312	0.966535999	1.568183367	0.486965795	0.220758734	1.995332871	0.997560752	0.876944531	0.54476045	0.407229629	0.841555817	2.833140566	1.200673768	1.386895119	1.599066663	0.80530823	0.378787345	0.779274929	2.488097614	0.303512167	0.861597071
ABCB1	3.187127968	2.871123991	0.562789879	1.976472394	0.247653158	1.84126455	0.534444712	0.902805806	0.508205563	0.520402162	0.975239913	1.352052022	4.772724327	2.654158434	0.334225126	3.65887536	2.068430898	0.458415479	0.850930773	2.53115327	1.410706784	0.902974665	1.278121765	8.051836104	4.608460813	0.315932766	0.487282129	0.575554238	0.557362581	1.624256505	0.606695207	0.789919028	2.095618632	1.214828563	1.486476628	1.237568138	1.009150603	0.824148521	0.453441464	5.066624061	3.000513982	1.039420811	3.316854117	1.197591491	1.565787016	5.526659267	6.275260228	0.83605683	1.491297513
ABCB10	5.119719761	6.602090373	5.43508523	4.950262288	5.366257777	5.272596612	4.909172705	5.608879955	5.29541372	6.464559204	5.333715026	6.024390732	5.198066143	4.665486609	4.67345831	5.240021672	6.474275651	5.375626069	6.664641014	5.485858572	4.702210049	5.250938787	5.25712796	4.672807234	6.090360872	6.037293778	4.059383766	5.692455903	3.223220381	4.306032733	5.931481517	5.763169819	6.18439825	6.790720125	4.33414911	4.756404847	5.037197778	4.263636851	4.434322904	5.936602881	5.531534357	5.761669343	4.980766315	5.036959678	5.495798535	6.382382721	5.573626957	4.639755132	5.304657721
ABCB11	0	0.026257326	0	0	0	0.028045937	0.008032061	0.006481569	0	0.044738877	0.006642001	0.005201292	0	0.010722798	0	0.005267097	0.018552669	0.015657803	0.053657899	0	0.003831547	0	0.010872811	0.014878206	0	0.025235908	0	0.0180206	0.00682866	0.012205311	0.013408675	0.026381184	0	0.059373697	0.017698908	0	0.013149988	0.049364337	0	0.006395179	0.029281893	0.006182551	0.007794214	0.004153468	0.006054518	0.020559168	0.008942125	0.032053389	0.005971334
ABCB4	0.055488481	0.090239851	0.034536493	0.048175044	0.017848378	0.083535276	0.060729198	0.044551059	0.048748001	0.06491933	0.120982536	0.035751077	0.090833567	0.033166412	0.013628524	0.057925418	0.063760875	0.089686573	0.041491969	0.044191976	0.12114621	0.01185733	0.063524115	0.143171465	0.074383739	0.050110373	0.050336448	0.04128819	0.039896266	0.176175695	0.046082256	0.067999138	0.062127058	0.051013129	0.068936941	0.156728524	0.06778982	0.363982487	0.019736247	0.074727334	0.098957287	0.038246178	0.051787735	0.034258625	0.08947381	0.031795519	0.094244318	0.193880657	0.028730771
ABCB5	0	0.014610726	0.027959002	0.016714322	0.014449146	0.020807983	0.022346952	0.010819887	0.003035686	0.365121817	0.012935651	0.020259587	0.027575352	0	0.11860438	0.073271086	0.027529379	0.002904229	0.018661002	0.071551187	0.017056323	0.016798417	0.021175378	0.01655777	0.112907477	0.056169456	0.012224954	0.030082351	0.020898708	0.006791569	0.078342325	0.073398227	0	0.008259531	0.003282816	0.055976251	0.018293072	0.014982806	0.028759445	0.05693692	0.010862485	0.012040846	0.014456806	0.036978738	0.020213995	0.025740048	0.106150182	0	0.014952203
ABCB6	0.639124955	0.597653069	0.242407364	0.396348324	0.404736398	0.259046391	0.286154328	0.62860389	0.394120726	0.602628229	0.723040212	0.540469734	0.430482177	0.302429254	0.485642846	0.29710982	0.250922624	0.609484105	0.471273303	0.548776467	0.587728369	0.708480577	0.371220323	0.338648553	0.421688275	0.488382299	0.398600838	0.475563796	0.391953252	0.410675288	0.404721732	1.670879266	0.536691839	0.532491805	0.192668175	0.345116264	0.331845822	0.439669795	0.261423939	0.38605871	0.415352825	0.336512484	0.529650144	0.415148059	0.365494008	0.320447522	0.510312731	0.742267805	0.375245867
ABCB7	5.72642241	6.489339069	7.145774819	6.277541916	4.762515088	6.193657166	7.355226063	5.328360681	6.613751511	5.509072979	6.952025003	6.801703712	7.181418056	4.751537126	6.043679288	5.554052938	5.706001492	5.910957578	5.38591835	6.397692447	6.160117192	5.744409143	6.637730228	6.954156225	5.830041548	5.806519088	6.083805427	6.271617658	5.157731415	5.186209091	7.023084812	7.640923501	7.200555269	6.789873297	5.709453317	5.92030593	7.412143516	6.561200285	4.770757257	5.667724148	5.755617377	6.058306252	5.416149289	5.172141132	5.423567335	7.523554979	6.570525948	6.037246054	6.017035988
ABCB8	4.520866901	4.081738082	2.862339479	2.742812871	3.785877791	2.372669445	3.186299529	3.526044544	2.88357873	3.525699992	3.184559984	2.39909943	3.205091516	3.271628329	3.418626891	2.693901896	2.99578313	4.238850283	3.522989339	3.720216719	3.14985901	4.068889178	3.725324776	3.004431904	3.115999238	3.920249861	2.901080989	2.585075859	3.616907506	3.191963273	2.951817289	2.925641071	2.869149435	3.419174674	2.682150513	3.859279937	2.952911793	3.70162585	2.838934824	3.076804455	3.445235384	2.972800555	2.656178056	3.552002208	4.252445149	3.153414396	3.794004005	3.777512462	3.33248321
ABCB9	0.287837048	0.223875761	0.216637824	0.246407451	0.249074911	0.181155947	0.33618989	0.213517261	0.213545716	0.228294164	0.343648227	0.201578939	0.362777281	0.313753779	0.238213605	0.271491894	0.23967296	0.297345101	0.283337504	0.445395169	0.305897024	0.277454022	0.368709034	0.423810589	0.238536831	0.215166925	0.315037007	0.225815427	0.272587904	0.29090946	0.368959001	0.342509782	0.191495869	0.307766804	0.240075818	0.538016387	0.244624802	0.45741485	0.264848525	0.329638733	0.243989706	0.281539564	0.237627639	0.328378626	0.308559736	0.199195464	0.340781015	0.414910389	0.268449907
ABCC1	10.07325791	14.01169705	6.017696663	8.391547548	11.53036305	10.30482513	9.825780955	12.66706063	12.43878793	11.66362401	10.20516918	3.306981664	7.305054329	9.285728553	12.19518688	13.40244491	13.46948526	9.738735717	10.12980639	14.14869992	13.71770401	4.665821678	10.15868465	8.948645889	13.97258765	7.340845317	8.052368376	11.84145613	11.88268711	10.20437201	11.66179296	11.66945285	3.126404135	10.51998009	8.869984933	10.57550044	10.66332531	9.95131174	10.75448342	12.43734409	12.86958727	14.22048449	13.26429692	11.84818154	9.695705913	4.494645388	11.802532	8.317469735	12.24648983
ABCC10	3.878959891	4.291971627	1.404871085	2.399125877	3.388158896	1.662156351	3.316812941	2.556758996	2.715223617	3.579645184	3.14701559	0.944659061	1.65271187	2.456552147	3.124109498	2.242160868	2.502521656	4.280623966	3.167239119	3.313590407	2.910511812	1.577538284	3.727718255	2.740106145	2.896465798	2.623139924	1.974076781	2.832687546	2.53701473	2.702854188	2.982155378	1.740017438	1.390078119	3.327263367	2.259532903	3.893396324	3.121552232	3.06287351	1.77491441	3.280707832	2.920333599	2.885986367	2.725209287	2.858601049	2.712401064	1.457553598	2.995505684	3.476582001	2.911064193
ABCC11	0.017218661	0.009334126	0.031258029	0.017796696	0.02307725	0.006646635	0.005710579	0.013824664	0.011636169	0.0282739	0.02361142	0.003697979	0	0.022870862	0.010572688	0.022468586	0.004396816	0.014843035	0.014305996	0.022855395	0.027241267	0.015331061	0.007730276	0.005289002	0.024043812	0.007974245	0.010413287	0.021353602	0.024274966	0.030371766	0.028599621	0.018756312	0	0.029021507	0.01677793	0.014304269	0.014023931	0.006381221	0	0.0136404	0.006939546	0.017582508	0.020318746	0.011812015	0.0043046	0.018271269	0.023311237	0.009115639	0.004245458
ABCC12	0.027885641	0.027209929	0.004339064	0.017293061	0.017939343	0	0.016646921	0.022389058	0.022613745	0.006868442	0.043592142	0.003593328	0.019020106	0.003703939	0.003424496	0.01455516	0.004272389	0.003605747	0.004633715	0.027760752	0.015882214	0.00297944	0.03755757	0.041114614	0.009345355	0.001937145	0.010118598	0.024899171	0.0094352	0.008432076	0.018526847	0.00911276	0	0.010254624	0.012227344	0.004633156	0.022711772	0.058906046	0.0119021	0.008836257	0.010114742	0.023491785	0.008974427	0.048780404	0	0.014203363	0.006177694	0.026573016	0.016501257
ABCC2	0.146795167	0.179047621	0.010382561	0.190343548	0.139507755	0.061816269	0.132776465	0.117860142	0.117239255	0.219816584	0.230575068	0.064486177	0.118329961	0.075334022	0.069650464	0.078362439	0.102230209	0.073336907	0.171857889	0.265704965	0.063338568	0.014258477	0.148282494	0.202907744	0.072675431	0.111245326	0.072635688	0.183701969	0.064907878	0.030264548	0.238280463	0.076317903	0.074707986	0.180963183	0.063391742	0.18292342	0.157600454	0.092730955	0.061705541	0.111003355	0.078658674	0.155858905	0.083749027	0.120155311	0.042536587	0.195419316	0.101010715	0.143064478	0.101178758
ABCC3	4.463670224	8.43387425	2.702174329	4.098519538	4.055523097	3.000288058	10.926401	2.955269998	3.709237584	4.185471454	6.353985757	1.652545359	2.053307246	5.972003419	4.47239861	3.380769683	5.228529696	12.00208522	2.774267959	5.899070301	5.16502239	3.895776617	4.881724703	4.013631346	2.000353131	5.463955628	2.621009509	2.400900942	2.767781661	4.181930569	3.602833887	2.664360991	5.004155494	3.467432557	3.827866668	7.617536773	4.54435766	3.914375212	1.790717684	4.272741211	5.259632144	3.277712865	3.112506662	2.625912566	6.392098832	1.624744201	3.839205676	4.8532598	4.336689516
ABCC4	4.451339991	4.934197077	4.547245644	8.073613845	4.533223157	6.682189289	3.989685706	7.100889568	4.474507967	4.79101168	7.79078582	4.242015439	7.421697248	5.778322304	3.699825414	6.797451346	4.078115881	3.486485412	4.250686566	5.956188473	4.715104782	3.281492116	7.642696083	12.60958229	4.620609361	2.894581379	5.663868161	5.65484295	4.737008574	4.635413546	7.088775905	4.018984748	4.676245389	6.395171365	7.1085213	3.649317506	5.929787733	6.320750643	4.532250029	5.059831426	7.86080643	5.237800834	3.914331112	6.085355324	8.328186479	7.835184782	5.617947523	6.478428091	5.432570756
ABCC5	2.809519367	6.029041068	1.097159269	2.930131693	3.039637545	1.431051227	2.361390152	3.910322125	1.942851671	6.63582354	3.280447881	0.969480702	1.470075114	2.450031865	2.184848061	1.593559091	2.873375667	4.039364103	3.29152938	5.988266709	2.661752251	1.256263926	2.743753016	1.255970414	1.988478529	1.955489159	1.341920154	2.287946736	1.446514045	1.541378394	3.347456825	2.562551774	1.101451208	4.287047804	1.049179719	4.209025961	3.137825529	2.270986201	1.858973335	2.20838929	1.841278511	2.670792933	2.647056289	2.157963999	1.180307239	1.925291274	2.532322117	1.95975276	2.982814509
ABCC6	4.543936189	5.976186927	2.161369253	2.865647148	4.848402375	4.18544147	4.334903044	3.91769838	5.621013045	6.476757837	3.559794124	1.892691035	3.350702977	3.551171084	5.252530495	3.273357036	3.152201348	3.915832298	5.470978759	6.051528112	4.642298913	2.160048924	4.945615038	4.84117914	4.572134916	3.072484351	4.346603862	4.78099214	4.690543841	4.520386718	4.5685994	2.283101427	2.048988005	4.685724321	3.895616606	5.03159631	4.081698708	3.892926715	3.341964104	4.963678366	6.009429699	5.748683777	3.81704271	4.890820961	3.160352925	2.311621323	4.389362561	3.638950535	4.836127774
ABCC8	0.079755072	0.089795175	0.157512241	0.334802645	0.453877558	0.113673352	0.036624208	0.265989148	0.066335433	0.381552168	0.259953797	0.083008113	0.083690709	0.061116626	0.113011392	0.276191565	0.385379834	0.107093549	0.081555573	0.842839041	0.032029991	0.013109889	0.156994855	0.011306822	0.133642162	0.144902317	0.066784539	0.292158107	0.482623424	0.208699467	0.117185451	0.035085067	0.082427885	0.23124798	0.134504392	0.112125381	0.174885335	0.300118853	0.096012852	0.05346079	0.430225231	0.117462075	0.177698415	0.069442203	0.098925455	0.039060297	0.360169218	0.073077754	0.224629381
ABCC9	2.293786222	2.640844218	1.484325306	3.375552247	2.190029237	4.49462354	1.785917282	2.888181857	3.727654465	2.201615494	2.568742064	2.5382006	2.994966674	1.977966119	1.576113612	4.81993077	3.706786284	0.753263558	1.926950349	2.573483213	2.785650298	1.519103962	2.893218702	4.093245812	4.41403843	0.897888063	2.516790649	2.256734156	2.762582932	2.54043426	3.525671481	1.960230406	2.051852018	2.890372828	2.612908087	2.280604782	2.253701393	1.667766515	2.807588185	3.836116282	3.397363011	2.803736325	3.592614573	1.995022731	1.376250738	1.905481724	3.940240407	1.613338744	1.804403235
ABCD1	4.302712854	5.168185254	3.309341338	3.716116664	4.40796743	2.730255069	5.317030889	4.685003277	4.142509075	4.957181338	3.851280376	2.278542038	3.08218272	3.581737485	4.976319024	4.736516503	4.921598459	5.646178488	4.178851286	5.104924894	6.476191269	4.717935696	3.995692497	4.127895565	4.074071446	5.309202678	4.482455311	3.135801446	5.89979733	5.718114509	5.172356054	7.327373804	2.133771628	3.933105051	3.209046657	4.341563727	4.744531531	5.29160817	5.164216315	5.042791257	6.036685718	5.059449264	5.820336961	5.569749947	6.789194191	2.839518392	4.693502369	3.830264098	4.341627577
ABCD2	0.313306215	0.699240219	0.181520053	0.305910316	0.219781399	0.239307645	0.378048951	0.444226482	0.175689733	0.946149308	0.392149054	0.296351093	0.204604868	0.137241672	0.12279436	0.1174306	0.372781359	0.17670124	0.57046247	0.298630572	0.15186635	0.174498342	0.184052565	0.122856108	0.100530732	0.171338251	0.126990191	0.15376442	0.05074861	0.292275905	0.592360145	0.294085917	0.432889546	0.664936271	0.12178994	0.337805939	0.504922229	0.433563448	0.056904175	0.390778447	0.370750639	0.416074848	0.287476293	0.260657721	0.047495164	0.683309734	0.477493422	0.269972981	0.352552337
ABCD3	9.114096959	9.200842678	8.381674749	8.838165037	10.63784203	10.01652116	9.810921717	9.742003044	10.18809331	10.74758841	9.937635183	11.15288094	10.07540752	7.948164514	9.314686813	8.944979031	11.38795854	7.304817873	10.69230952	9.166874285	7.231480308	10.46180055	11.24735094	11.18120643	8.812966883	8.135070302	10.16927322	12.51810694	6.720050834	8.917459837	9.576204199	12.19914849	14.43985845	9.947533787	8.1358038	9.85485022	10.22474968	8.37450581	8.316740555	9.673491137	8.127637506	9.082913761	8.991783991	9.298744932	7.302088705	12.91887597	7.781976186	11.32626591	10.75048858
ABCD4	5.415425127	4.472908144	3.35363466	4.631676957	3.805685694	3.207030025	3.661256901	3.552248145	3.396901412	4.128891362	4.18249293	4.161307898	3.861918236	3.20917788	4.079346535	3.52091124	3.392919096	4.325915722	4.19993296	6.141781316	4.384343496	3.60491828	4.20570777	3.819209567	3.53202201	3.549483691	3.080060194	3.994255934	3.796623757	3.140251469	4.300510299	3.703681743	3.03342993	4.590647611	3.271438052	5.077917767	4.356582493	4.162403995	2.675046728	4.19987135	3.441529892	3.786040179	3.937424544	4.842981533	2.859414654	3.770938677	4.422769537	4.469882891	3.719833735
ABCE1	5.442636113	7.334667684	6.506559507	7.993480567	6.175394833	10.49953034	6.498192539	6.288291338	6.472505127	5.854740788	7.628968664	9.305519615	9.805871436	9.058586318	6.113257906	7.379236	7.987885071	6.2136759	7.775588359	7.387335967	6.782481909	8.857516148	6.543700131	7.902300952	6.717653042	7.981306128	6.689431878	7.506924446	4.850870491	6.266885421	8.339985132	11.06745508	9.705470107	5.812186809	7.275904003	7.019240851	7.60065741	6.837014702	7.167355595	6.772344493	7.99496757	6.509051871	7.053401435	6.160526497	10.31679079	7.809405846	7.19280131	7.184065389	6.222856965
ABCF1	16.1992847	17.18677708	12.48161492	17.08708298	17.23328746	19.88797352	16.18153799	17.95182911	17.35909026	16.43442693	17.16698784	8.820047484	14.49806558	18.73261656	18.97336927	15.76382693	16.83951916	14.75286268	18.462278	16.63012302	16.90435942	10.84949995	15.38520167	16.30858469	17.23102477	13.22031289	18.84021676	16.47287592	16.5101272	18.69545691	16.00339462	12.94900839	7.69962342	15.69993629	17.89210159	18.24619779	14.38426546	19.02225288	19.08389223	17.86550161	17.5825031	16.67654295	18.37416537	14.32765309	20.9233738	10.44837459	17.24440278	14.99578992	15.2737645
ABCF2	9.255224079	9.684711987	8.71352689	9.113716951	9.652786301	9.115648319	7.776068021	8.489254409	8.756400136	8.842204477	8.441706539	10.28185691	9.577539948	11.10747228	9.976714124	9.436010599	10.55624358	9.144822073	10.29168116	10.08861679	10.50709379	10.48805872	7.510676441	8.468390305	9.344312961	8.679648957	9.854568243	8.757910119	8.667079662	11.35694414	9.161459213	9.47835218	8.213247306	8.508756032	11.71699171	8.395445209	8.64207429	12.34792058	9.084356651	8.938954884	10.12774315	8.867280716	10.92155443	9.860330104	13.75641865	9.523406138	9.775511793	10.50478474	8.132151656
ABCF3	10.28595944	9.350976698	7.430970518	7.775348218	9.594347987	7.638933309	8.303233762	8.797074222	8.240975191	9.751451233	8.633726518	6.699250538	7.674891303	7.573738497	9.694415423	7.75315093	8.534210051	10.20235599	9.342224527	9.913933426	9.491010119	6.595724483	7.937836838	7.763847728	8.678089179	8.607205628	8.439847502	9.127317758	6.795750345	9.278903994	9.265231013	7.73137273	6.121897891	9.419649304	9.437114383	10.08413907	8.318976149	10.14847575	7.822662943	8.616557366	8.371455388	8.999780426	8.944051156	10.35827985	8.711587594	7.58101171	9.476966125	9.886760951	7.655619674
ABCG1	12.12641321	9.451694818	16.94505859	10.88623996	14.05626231	11.41524618	13.09935601	10.87067825	15.6001273	11.32818668	13.00382684	17.98525397	19.43367183	17.6906642	18.99648203	17.99560861	19.47413165	33.93387337	15.02522192	19.16657835	17.45345205	18.71247027	15.80168288	9.127403951	21.21901572	29.00468496	12.08513388	14.76551876	15.07023866	20.84011229	13.39386011	11.66638141	15.53201613	11.43567016	21.86957332	11.34938967	18.76256987	16.94894376	13.41062021	16.09137154	23.03781172	13.60271164	16.7933753	17.54972089	30.54230044	15.19905125	15.98322529	22.10238199	19.49468862
ABCG2	1.818401461	2.789840923	4.2642257	4.675564335	1.862316965	3.993040276	2.75650296	2.231280251	3.263419701	1.75351542	3.930819341	5.250054447	9.378205159	2.86533266	1.664282344	8.495169436	8.68651436	6.554747641	2.216322735	16.16423387	5.174264543	3.684122239	4.072207447	1.904875335	3.715349231	4.281166688	1.797403655	2.367831701	2.426948293	3.708888771	2.69262958	1.163245324	3.265207464	2.961031215	2.237805731	2.793227262	2.710541287	2.570030775	1.769471786	3.234361773	5.613125412	2.253153262	9.520794503	2.563987439	4.451584721	4.101232852	3.271513704	2.93568974	2.918489576
ABCG4	0.013262021	0.010783885	0.010317991	0.032897353	0.010664626	0	0.013195071	0.026619808	0.004481159	0.034706933	0.016367221	0.017089368	0.045228483	0.013211561	0.052930877	0.034611153	0.045717493	0.025722641	0.022037302	0.066013129	0.066091892	0.035424505	0.026792784	0.01833144	0.016666951	0.039154357	0.01804599	0.009868081	0.03365437	0.015038165	0.022027774	0.195025562	0.014848674	0.02438478	0.019383847	0.027543303	0.037804905	0.044234041	0.051887666	0.036771004	0.036078225	0.017774217	0.029876784	0.023881611	0.02486591	0.008443651	0.039173666	0.010531463	0
ABCG5	0.044712976	0.036357927	0.00869679	0.041592601	0.017977922	0.064724293	0.055609068	0.080773945	0.015108251	0.113573006	0.045985145	0.014404224	0	0.03711904	0.027454882	0.007293231	0.008563154	0.03613501	0.065011521	0.089025448	0.026527282	0.053745259	0.060221343	0.020601516	0.028096358	0.042708835	0.030421076	0.016635145	0.009455491	0.008450209	0.046416724	0.027397072	0	0.041106709	0	0.046431197	0.036416983	0.037283827	0.007951798	0.06198682	0.003378831	0.012841257	0.028779925	0.011502425	0	0.014233908	0.053655154	0.026630162	0.082683716
ABCG8	0	0	0	0	0	0.018069371	0	0	0	0	0.00641894	0	0	0.010362689	0	0	0.011953071	0	0	0	0	0.008335725	0	0.028757088	0	0.005419644	0	0	0	0	0.02591673	0	0	0	0.022806023	0	0	0	0	0	0	0	0.020086552	0	0	0	0	0	0.011541592
ABHD1	0.053887344	0.124150934	0.020962458	0.027848178	0.050555626	0.114406828	0.080422963	0.057687367	0.030347028	0.124433021	0.084978165	0.034719469	0.067384578	0.125258723	0.060661651	0.087896818	0.089441497	0.092905217	0.20147353	0.11623301	0.06394049	0.062373908	0.066529626	0.074485827	0.060197812	0.053031744	0.09776795	0.060145211	0.098761886	0.108629901	0.074587566	0.029349779	0.067038181	0.090825406	0.065635045	0.164143809	0.175556601	0.094860362	0.063889173	0.085377711	0.057009569	0.08597818	0.086712732	0.101658585	0.05725443	0.051463417	0.109431911	0.057056417	0.06975434
ABHD10	6.689629508	8.886931599	9.241915784	5.241135879	6.408852626	5.244274569	7.463874511	6.332506135	6.623025325	9.302248141	11.42130364	11.1211481	7.999036666	5.100974468	7.33620628	6.017096302	6.685212715	11.67573476	7.490758544	6.906323759	6.127986539	9.802120074	6.738869924	5.682499625	6.919460516	10.00181772	7.666795826	7.128498238	3.661819536	8.220282776	6.767346367	8.242882096	13.16138581	9.383310455	6.51840075	6.209146697	8.755626377	8.478152124	4.61188466	6.673366098	6.270064134	7.352799299	7.216273209	7.690976281	5.904953247	11.40154414	7.872482901	8.700773006	8.532105548
ABHD11	8.79257519	7.060966716	5.992692592	5.294925312	13.0015958	4.270615717	7.410655355	12.61659137	5.033443655	14.12835746	8.990427419	7.631407004	6.951297674	7.070033953	6.848967619	5.819673019	7.083512875	11.42794544	12.16534621	7.342557621	6.820188536	8.783010068	7.548188884	8.587835154	6.803516476	11.41460151	7.267567074	7.718445605	7.091741968	6.536895638	5.582173814	6.500610669	8.99023308	8.292187538	7.2222062	11.92241171	8.566820819	7.866903715	7.482401813	6.188236695	7.616231294	5.057289877	5.583418576	7.402557013	7.289187961	11.06886898	5.788633272	8.410431116	8.586535928
ABHD12	13.72762679	15.48154244	24.87023318	11.41595005	17.77753859	11.50155778	19.69115639	15.67581442	15.68561661	15.82331917	19.05708111	13.99364699	13.15986738	17.00162467	21.76526026	13.71178398	14.62224111	35.14814135	14.38785147	17.04646511	17.98080908	19.34474068	17.61513792	12.39299253	16.10398999	28.52024876	17.29343669	13.41785257	15.86388131	16.2445103	16.23472648	27.40378359	14.7906678	12.47550851	18.57550245	19.18148715	21.87727157	18.01279633	16.60624742	13.91058296	17.65706913	16.06246914	13.83538863	17.20795052	29.93625945	13.96716242	17.74913506	17.87335094	17.64859682
ABHD12B	0.233928147	0.152173141	0.10191918	0.116054963	0.534240422	0.184210813	0.074479112	0.082640009	0.126468711	1.607549185	0.415728894	0.283352221	0.082969433	0.136715674	0.120655682	0.085470623	0.351235761	0.459770024	1.267210544	0.158358724	0.11991	0.084979753	0.107121898	0.120716355	0.148953688	0.796269378	0.101859947	0.320275202	0.047490223	0.09195592	0.077709367	0.114668214	0.398110857	1.071003664	0.102573219	0.085506957	0.167662348	0.093629052	0.166408005	0.111188907	0.548702749	0.111075141	0.144547237	0.115541916	0.084212848	0.309789287	0.466413113	0.133750049	0.186875617
ABHD13	4.822015494	5.637590122	5.95767605	6.599026967	4.829790079	7.857417584	5.487483663	6.06687277	5.717134417	5.974468547	5.67545254	8.241331746	6.838310169	5.468473275	4.233184875	5.987280512	5.508074802	3.752138094	5.520846665	5.622462397	3.945041167	8.264969758	5.015135955	6.252471381	5.534635102	6.553352816	5.398971575	6.573157179	3.301308949	4.811205182	7.07760264	6.816112343	7.204369062	4.622887583	4.497439176	5.474880066	4.898077396	4.417064815	6.400467111	5.955154013	4.902432377	5.888406836	4.565349017	4.324593062	4.729436987	6.407978499	4.423731908	4.05808151	6.352767404
ABHD14A	5.263458066	5.104634586	6.040502329	3.340001328	7.298068814	2.571769962	4.906319319	5.138554388	4.0296718	5.96529645	5.395229431	8.923107899	7.025095986	5.3769849	5.647762537	4.917318113	5.358273027	6.342377993	5.143119738	5.187660377	6.730924102	6.791460117	4.686780451	4.946962887	5.581935782	7.391740444	7.439731194	4.905339068	7.255279943	5.922111162	4.748793952	5.700157869	8.027244313	5.602560921	6.274605395	5.592830989	6.821982099	7.028111077	5.224511574	4.806864481	4.868074724	5.617969019	6.826397268	6.82860981	4.64917131	9.162734163	6.99887868	6.554289868	5.995160498
ABHD14A-ACY1	0.134510846	0.031250344	0.01495012	0.047666198	0.04635712	0.066758143	0.038237659	0.030856344	0.012985835	0.094660076	0.055335175	0.02476142	0.013106646	0.051047257	0.129789023	0.025074693	0.044161183	0.062117484	0.12772266	0.057389326	0.072962284	0.082124611	0.116463179	0.053122209	0.04829873	0.046720638	0.12202169	0.01429823	0.048763067	0.072631187	0.095750581	0.094193261	0.028686394	0.123662049	0.028085976	0.127707248	0	0.08545646	0.027338897	0.060890142	0.023233369	0.088298478	0.037105356	0.069205906	0.04323497	0.061171601	0.099330315	0.06103771	0.049747781
ABHD14B	23.69221903	18.96558749	20.33645769	16.85441156	21.9717398	12.05014399	19.04395075	20.42695802	21.77165464	23.12275982	20.98668353	21.17243223	24.89033712	19.70115675	22.84322638	20.25584626	22.32163142	23.45691405	21.18187986	20.1680239	25.90506155	20.79510241	19.87047119	23.75985044	19.25484911	22.78220518	27.54276651	22.26878065	27.08464146	23.79734979	19.05326503	19.09803876	21.51399669	21.92648235	23.30370084	21.35417905	24.0963838	31.85484858	23.00200207	17.50769772	21.38482783	23.26262191	26.67218912	24.85986721	13.71391534	21.74289126	22.53743661	23.23302625	20.93532853
ABHD15	5.660946533	7.577773372	4.314208416	3.718786151	6.609589188	3.472191623	5.908804066	4.294151575	4.686165709	6.044962916	4.962401456	3.274394525	4.863995922	4.743714161	4.250767882	5.438248558	6.633488305	8.270410393	6.299994867	6.419275125	6.664846668	4.916673789	5.807956202	4.651170804	6.314171461	6.216431353	5.0828265	3.798759452	5.214471485	6.379719609	6.306885334	4.615399859	4.579760397	5.672657157	5.89675694	5.077856351	5.534631182	6.795787026	3.730526501	5.768442545	6.407099557	5.691908698	5.044579197	3.901282	6.4292438	3.957993343	6.120934378	6.288039625	6.584956916
ABHD16A	2.062632285	1.628358873	0.856905026	1.856594376	1.167504377	1.890017921	1.474410233	1.607828739	1.258572275	1.680113774	1.659982921	0.941876016	1.113203316	1.416404665	1.168138141	1.104047245	1.257936199	1.773739111	1.613894057	2.282657083	1.306882228	1.182145509	1.409249025	1.522418806	1.241570813	1.884973877	1.40788123	1.348516225	1.36361245	1.301897842	1.571619095	1.276111157	0.553060961	1.762797812	1.017114032	2.096145504	1.614693777	1.51954262	0.890340927	1.602262588	1.507220761	1.449302689	1.340522191	1.452745535	1.340440216	1.402483793	1.430737853	1.494828654	1.262773264
ABHD16B	0	0	0	0	0	0	0	0	0	0	0	0	0	0	0	0	0	0	0	0	0	0	0	0	0	0	0	0	0	0	0	0	0	0	0	0	0	0	0	0	0	0	0	0	0	0	0	0	0
ABHD17A	8.006383065	6.675549903	5.080206161	5.683396251	3.992627445	3.043507253	3.740364288	5.492821208	4.687372531	6.650602739	4.731518659	6.031331828	3.183247499	4.048690253	5.793700187	4.556421755	4.47287056	4.510666329	6.201820393	7.788457839	5.45569268	10.08871213	5.802202287	5.842387284	4.506035194	5.672409263	6.796005872	3.366808085	4.517842401	4.736466727	5.164074173	5.030279172	4.853743426	5.072115222	3.673017932	6.910087547	3.574903185	6.19789718	4.905218981	4.507397988	5.982628483	5.812640352	6.895157118	7.94583579	4.455260679	4.523920418	6.992791305	6.621492868	4.890070386
ABHD17B	5.22774622	5.439312967	5.051250968	6.780198444	5.548670983	6.932739517	5.061533988	5.652811234	4.795938003	7.390043966	5.61929464	6.057368096	6.278344653	5.394516793	3.391174358	4.997058365	6.190127258	3.56157597	7.133973121	5.470145959	5.075810282	5.44294111	5.403741072	4.247574507	5.922359007	5.569403198	5.736721945	4.904191382	3.827700239	4.4299771	5.648691026	5.579780857	4.762270976	6.724676923	4.857725301	4.342909616	4.738515312	4.921616322	7.427661511	6.033906487	5.734535682	6.409084915	5.612668917	5.213059377	4.769191686	5.869430654	5.230300007	4.486178855	5.893876341
ABHD17C	11.00627093	12.41763041	5.583785337	10.69320897	13.62634326	12.50672487	9.935486818	12.79496102	11.77668828	12.73217818	12.57870595	9.647136746	8.969426602	10.83495272	11.5028917	9.582182963	10.20552311	6.900860304	8.458641793	16.96048926	10.86122151	6.418807053	13.92811569	11.6108032	11.25775431	6.510857376	13.71808507	10.49293755	5.823612492	9.828243106	7.997958645	8.354936188	13.64948757	9.496703761	8.671806347	11.07681686	11.33595318	10.59243076	10.60239676	10.82612292	7.308672139	14.10562713	12.55985438	14.18042606	9.389581646	9.219192784	7.954085556	9.960135862	12.75873339
ABHD2	29.97839695	42.06589295	17.06575062	21.75664953	35.66927556	29.71218553	39.79740762	31.9471817	36.36469218	34.07679227	29.96485427	11.50923263	22.4023477	34.5947878	27.19163919	31.23256735	40.8525276	37.36275467	36.67635502	29.94817804	30.6394338	11.56152574	37.46355473	35.17404687	42.70657253	21.46746957	23.6178116	28.90752405	22.73502137	27.78232684	29.95398421	24.88570476	14.5007183	39.91805144	31.28498056	38.22135355	32.26689027	22.17747969	25.61467315	45.87300277	40.73069664	30.91201551	27.72132715	23.00556254	42.18888535	13.41028148	33.2674323	26.59587373	36.5190275
ABHD3	3.962106282	4.840367612	3.934709972	5.906416136	4.112851233	4.003714884	4.112676506	4.366405842	4.048499234	5.029033331	5.450092876	4.866225937	3.728867735	4.105165227	3.63755181	3.94596182	3.969098404	6.484040971	4.866610715	5.063194933	3.173358006	4.670888969	4.464048416	3.554540107	3.431282178	6.523657617	3.179511054	4.408046687	2.654597618	3.967146686	5.963964343	9.384030592	4.293944461	3.835182497	2.88159795	3.908643255	4.297470911	3.970906871	3.773807292	4.104492082	3.670590274	4.620852575	3.420763673	4.459231641	3.821564645	5.269545354	3.094638857	4.787573724	5.005451721
ABHD4	8.030538319	9.861395345	11.25565519	8.293789538	8.708912006	7.110830256	8.376283243	7.37457514	10.26700342	8.996544758	11.15913729	7.728167047	10.09073894	7.511434556	11.38008243	9.472455061	10.55047909	11.19634839	8.446249284	9.896589429	14.4167109	11.65862768	9.281558972	11.19436781	8.525829426	10.42618347	12.8829892	9.145569415	10.48318873	10.16416886	8.722603456	16.42693442	7.130507111	9.83909781	9.400438177	8.793224524	10.18530224	11.67725787	8.111067972	10.44903267	9.35745345	9.549983023	12.3666347	10.58686631	9.283252626	6.6155148	10.65700272	10.04434755	10.90523046
ABHD5	5.387969953	7.536475567	9.342524197	12.35714613	7.895889929	12.7825989	11.80412915	8.157183768	10.9853944	5.743489645	9.820583028	10.7606638	11.3647841	11.30085207	7.075517849	13.02655596	8.897689397	13.49307689	8.452083253	14.44712947	7.808655024	11.66762366	8.713394194	9.905874027	8.413317942	23.06291783	7.182903168	9.608212158	11.97061548	9.78125014	9.841984474	7.796937252	7.241053508	6.869693051	11.40067484	7.046183001	9.63075359	7.127181948	7.805496527	7.321502115	9.343725649	8.503729885	6.864311486	6.765036223	11.4246817	11.14256532	7.284745013	9.306788322	8.853205087
ABHD6	4.599743034	5.982494766	4.245700795	10.71302105	4.57467747	4.065457441	3.089440872	4.781469426	7.352233329	6.09282254	4.771128613	6.322848344	7.965919105	3.147165094	3.614038614	7.650149796	5.573947622	4.794105933	4.120078913	11.97267015	6.153501599	3.998523509	3.963634883	2.711891971	5.241939592	6.563696377	3.342334513	3.646753776	3.890846174	4.85228943	4.262630535	4.590860737	3.355532758	4.878515343	3.717130758	3.282190143	4.586165503	3.94820038	6.206257253	4.671846638	4.034488453	5.718849773	11.70470482	6.050551417	3.53665023	5.997278113	6.720688402	3.201852207	4.392212437
ABHD8	8.8246419	7.787670518	5.562797608	4.84243273	8.397560781	4.05285363	7.11393471	7.477986	7.171565638	8.956149551	5.51122605	5.528093529	6.314248171	6.51051173	8.283796404	6.776566257	6.385400626	9.281824976	7.472584703	7.960929516	8.635746593	10.77564079	6.538239363	8.391994972	6.936367795	9.136563528	9.456136723	5.558246016	7.034885098	9.629567603	5.453566045	6.425543182	4.775181232	7.542058055	8.264164913	8.456444593	6.221866269	10.44925636	5.795673056	7.706239873	7.422115255	9.136002489	9.852305898	14.14361136	8.452899559	7.559171303	8.88565208	9.18921342	9.839885981
ABI1	15.50738857	20.56188162	19.25169987	18.82395547	15.80778517	18.84867155	18.69540479	16.62204455	16.35581043	19.17988068	17.80403541	18.91563526	15.653996	14.94096818	16.27746467	15.25706492	17.50586416	18.00582344	19.86279641	15.99735386	15.37540886	19.87105035	15.33588321	15.01683487	17.41974185	18.54214044	15.01551985	14.63443152	11.02015251	14.48772109	18.6834248	22.42273034	19.05147875	18.87897233	13.7824102	16.06849655	15.69737736	14.81877424	16.03163831	16.84565195	17.12851215	18.05228685	14.28055367	16.25130735	15.64886548	20.2925316	15.84503217	14.6318157	16.6808222
ABI2	3.441640011	4.108674815	2.362860994	3.325803663	3.947144528	4.447891346	2.502143494	3.936669534	3.448380191	4.856944133	3.304568121	2.889216566	2.758353737	2.452596327	3.390397305	3.393241882	4.317230235	1.888629245	3.947862471	4.249514217	3.107085929	2.168054879	2.920196951	3.123843627	3.818291536	1.356985405	3.19322851	3.934809624	2.411448012	2.538387592	3.798137842	1.450279884	2.711277947	4.202086665	2.370581064	2.531894311	3.107922825	2.045968166	3.62737754	3.601814638	2.974900911	3.885411842	3.666452145	3.359885545	1.47572991	2.798316416	3.000837805	1.907884302	3.473183868
ABI3	8.821163722	10.54587131	11.81587851	10.72025591	4.710859837	7.509493753	12.97122267	8.074763384	9.164975344	7.511726022	11.1164221	8.956072651	5.104376786	6.33067048	15.77101892	7.434462696	11.67322469	27.09242946	9.045192919	10.04581138	9.964580322	10.87218163	8.539979795	5.710377901	9.092878278	14.33749632	13.88469422	6.563702571	8.643227111	13.02956171	10.48957491	6.59805384	11.12135043	6.335220018	14.01904159	11.42116703	10.78363806	14.40983467	7.479481515	10.63626327	12.26218622	11.22271501	9.949815301	10.50561104	19.62509676	8.009355177	11.36518606	14.29224322	5.867379224
ABI3BP	15.6135365	15.59125141	10.22310943	20.95785183	14.069452	21.75698433	6.406845438	16.92745617	20.22232157	13.61796378	15.2178745	10.56494335	12.77332768	10.58576335	12.35252124	27.89447445	20.15235113	6.954985424	13.09197984	14.91764194	20.30979743	10.1805604	12.1725228	11.93754459	21.54856024	4.877163783	6.631783416	11.73900565	21.08126549	16.06386428	15.82941371	4.440731478	6.709307972	19.07109024	13.45056258	9.119225834	10.84398767	10.82942674	9.727298226	20.43469403	23.12453961	15.20227988	18.42828817	18.28803923	8.572257578	9.59594642	19.9871295	5.757238263	9.793749824
ABL1	12.8207832	15.22010251	8.216887074	11.91578988	12.61685784	15.2306285	13.2966279	13.86319075	15.16111585	12.60897924	11.80226783	7.910342678	12.90696363	19.20310617	11.52973818	17.68517776	15.36914238	9.745397917	12.88155067	15.64583955	18.01298818	9.634868242	13.97469076	15.7585842	16.1984725	11.25596434	12.1713386	12.00481752	17.17247287	12.54185516	11.3132556	10.24692406	4.871430504	13.99789543	16.00798582	16.28714064	11.50512066	12.96129818	13.92780911	18.591305	21.66974406	16.34940026	16.32531606	12.99147272	25.07219954	7.150293509	19.06482288	11.5753796	11.35304334
ABL2	2.223911501	3.012220097	1.620409421	4.429202614	2.169230197	5.081743111	4.138250916	2.528483821	2.649670704	2.412410993	4.250488477	1.117590466	3.331134545	4.487145155	2.336243355	3.047279755	2.369236183	2.749891406	2.793732067	2.90093221	2.51597973	1.188068751	2.779803011	3.156381644	2.543910404	3.10722173	1.843851757	2.812427416	3.218418807	1.714365556	3.339567244	1.857883975	1.03953934	2.260822475	2.244162041	3.340608526	2.840837835	1.442023783	3.101542949	2.832721305	3.606655887	2.853845182	2.004825585	1.573481827	5.0260731	0.958590416	2.14489857	1.823313388	1.903690116
ABLIM1	27.88352983	33.39153846	14.84045453	23.68178477	38.9471628	32.76346189	26.8122803	38.65616829	31.28982998	33.98163419	17.59518101	14.04055062	27.28240397	26.73247785	30.41926416	34.09011582	44.1147742	15.13765145	35.75999629	34.69097422	37.86306062	10.08900137	28.45682653	28.08985732	38.41837504	11.43352737	25.53151416	36.02878139	28.36474794	20.90344239	28.75796093	10.11840403	14.40778266	34.37184663	26.6300347	28.09499947	24.6417281	22.27058037	32.7781941	36.18866905	27.92587174	36.68569344	33.18076633	27.40907616	15.56181798	16.511045	31.58296328	14.27102593	34.89175748
ABLIM2	0.928040022	0.799345461	0.411821558	0.767355648	0.82920158	0.477647946	0.649768379	0.838941592	0.975579931	0.802157681	0.540144909	0.620079344	0.890879231	0.935922639	0.738681119	1.148204556	0.837317634	0.480000049	0.793901165	0.978632367	1.004923082	0.980546674	0.884205416	0.639808369	1.26134021	0.288914785	0.611137232	0.803074064	1.075759417	0.670373004	0.742176487	0.331355563	0.456677524	0.944829106	0.994714348	0.753829559	0.755852574	0.653468557	0.77264813	1.263422638	0.739734492	0.984503461	1.207957533	0.940806749	0.582594015	0.547095988	1.284333959	0.840683711	0.696626368
ABLIM3	7.142503337	6.837454115	4.294204197	9.005071643	5.826937034	6.558393882	4.621194368	10.04600548	8.778510946	7.476111931	6.279082264	4.353444966	8.942618141	6.196048942	5.887618755	8.670596306	8.103718632	2.667979049	6.230770971	9.511244786	9.626396324	6.68747242	6.042430331	5.176355479	8.525426599	2.392898511	8.792259296	4.787882507	7.156595913	6.308709682	9.602614826	4.048471986	3.209120066	7.817813281	5.997889367	5.42198135	5.390721571	5.679010553	5.02769323	8.261608213	7.819901824	6.384690847	11.26922272	11.25839892	3.850331859	5.104466603	8.935918152	4.488168284	4.70421706
ABO	8.710585879	6.082485472	1.980634443	8.194017397	6.394130768	3.463452521	8.881487561	9.473713323	7.328286593	4.46303858	6.294450186	1.935389089	2.21849266	6.349984739	6.779074498	1.93425566	6.23161503	6.541289792	4.306388378	4.651768824	5.013280555	1.866958398	7.514162119	5.04766326	7.665344383	4.025680753	3.864826746	7.971517451	7.846985857	5.768484518	5.91872406	3.095688057	1.826953978	5.37880703	6.647898293	5.724848221	8.080512439	7.090498972	8.426352439	4.873319633	2.055312167	5.548296165	3.035004774	3.71053691	1.634436991	2.737507141	3.254853297	6.153185217	7.273278144
ABR	13.15784991	14.09808191	7.087115323	11.77821197	11.19486105	9.154731321	12.82641747	13.18753586	13.37987984	13.95851299	11.89081842	4.791369727	8.805082454	13.43209017	14.91771545	13.13327144	12.51453518	20.20064619	11.74942662	14.32926519	13.30417615	7.552886625	13.18952328	12.30823145	12.69027227	13.26533453	10.63461985	13.18093356	12.01319733	12.46759817	13.08925461	8.840533755	4.691985659	12.816541	12.20076949	15.16738163	13.52802746	11.7840328	12.10865425	12.96393719	15.37208113	14.9113876	13.70268778	13.4334655	19.47545158	6.091368695	12.50817867	13.51426714	9.557966395
ABRA	0.045281017	0.012273275	0.046972138	0.03744089	0.024275089	0	0.030034952	0.060592675	0.020400252	0.065059475	0.012418493	0.029174436	0.01029502	0.010024162	0	0.02954354	0.057812946	0.02927526	0.012540464	0.030052148	0.035819052	0.064507317	0.193123617	0.013908828	0.012645911	0.010485192	0.041076734	0.044923948	0.012767487	0.04564033	0.050140171	0.024662337	0	0.048567092	0.022060999	0.062694756	0.02458642	0.025171658	0.032211274	0.047828046	0.027374053	0.017339193	0.024287958	0.007765703	0.005660041	0.038439302	0.050157045	0.035957968	0.04465821
ABRACL	9.009664598	17.24456472	20.27395746	19.53396523	14.51807126	19.42246576	22.8586635	14.10582319	12.24750401	10.49827569	18.81712153	25.27365158	18.43580792	15.0050009	18.38378917	12.72887535	13.32598037	23.43427646	22.14013769	16.48973867	18.10805323	37.57987974	14.51484915	12.64521061	12.2228522	29.40425643	17.19500602	9.927022717	10.12730334	16.81760599	22.93636014	41.95587628	24.9861358	11.42098522	15.70099662	14.65275718	19.24819638	21.17037818	10.62439673	12.13347717	15.32401386	12.53948764	15.02204152	17.84658823	14.93069235	29.07845085	17.01693847	19.56518013	18.2883977
ABT1	10.06792476	8.691134951	10.98148926	10.22227386	8.753766828	7.870684694	7.407603054	8.977804361	7.737637935	8.74357047	6.955124607	18.37000151	11.41628401	9.804864252	8.104077968	6.900004528	8.501130005	7.539314282	9.19665951	9.236729885	9.302629346	14.25989854	8.071375294	9.394542852	7.820867483	13.33157097	9.772706093	7.627797773	6.900103475	8.634170843	8.255849515	12.40699963	13.08276594	7.959563542	8.903397159	8.680130443	8.544468939	12.03222036	8.997584334	8.534200461	8.315568643	9.303358021	10.21511666	10.20755425	10.19996354	15.43256823	9.532890517	9.473077418	9.173266215
ABTB1	12.45666126	9.683601818	6.56616858	9.654029009	9.201281386	6.719284713	7.152326368	8.833946859	6.279273318	9.692131843	7.842437882	6.40494869	6.50374399	8.192001385	7.179480738	6.768364695	4.734982744	7.353982786	9.310076273	11.1284706	9.227818535	7.514488705	7.965053631	9.291488152	7.156003889	8.378506229	7.232785139	7.477455698	10.11071671	6.707176476	8.334447815	7.049722463	7.248583773	9.636578435	7.373626016	9.915692106	7.193257319	8.210324283	7.379537127	8.946563153	7.694042444	7.996538416	7.887262666	10.44500295	6.19526857	7.427141671	9.261117062	7.276630095	9.954317972
ABTB2	1.145562081	2.053385751	0.949809115	0.964500058	0.948097715	0.823077473	1.339448342	1.107738391	0.988887157	1.181675816	0.897806102	0.759632377	0.370718036	1.543817689	1.206568374	1.560308444	1.345171116	0.946064399	0.861466611	0.973945208	1.254106194	1.39372384	1.272604246	0.801358794	1.548265815	0.795792944	0.622001805	0.945724546	1.336812069	1.681409779	0.965258789	0.847089043	0.474349392	1.037793544	1.423817212	1.882494205	1.150946556	2.440355033	0.85654915	1.987225033	1.865294281	1.024615092	1.404735804	1.264827336	1.733994982	0.702736601	1.580747615	0.664013695	1.110219675
AC002310.13	0	0	0	0	0	0	0	0	0	0	0	0	0	0	0	0	0	0	0	0	0	0	0	0	0	0	0	0	0	0	0	0	0	0	0	0	0	0	0	0	0	0	0	0	0	0	0	0	0
AC002365.5	0	0.033982786	0	0	0.033606971	0.048396858	0.041581052	0.033554335	0.02824256	0.128671108	0.171924363	0.053852978	0.028505308	0.027755343	0.025661347	0	0.096045025	0.05403909	0.104167777	0.208024289	0.019835475	0.022326339	0.084430928	0.077022754	0.070029113	0.014515931	0.037911692	0.217677976	0.053026772	0	0.034707581	0.034143085	0	0.019210673	0	0	0.068075968	0.023232133	0.208105335	0	0.037897244	0.03200635	0.080699488	0.064506064	0	0	0.046292348	0.033187338	0.061825814
AC002398.9	0	0.032606434	0	0	0.03224584	0	0.039896959	0.096586009	0.027098696	0.037037923	0.016496118	0	0	0.026631211	0.024622026	0.026162794	0.030718354	0.051850429	0.066632554	0	0	0	0	0	0	0.11142412	0	0	0.016959704	0.03031319	0	0.065520481	0.149656114	0.018432613	0	0.033312257	0	0.022291198	0.057050505	0.031766217	0.060603918	0.046065069	0.051620694	0.020631159	0.045111125	0.051060885	0	0.031843203	0.044491334
AC002985.3	0	0	0	0	0	0.070299086	0	0	0	0	0	0	0	0	0	0	0	0	0	0	0	0	0	0	0	0	0	0	0.025674763	0	0	0	0	0	0	0	0.049442035	0	0	0	0	0	0	0.031232863	0	0	0	0	0
AC003002.4	0	0	0	0	0	0	0	0	0	0	0	0	0	0	0	0	0	0	0	0	0	0	0	0	0	0	0	0	0	0	0	0	0	0	0	0	0	0	0	0	0	0	0	0	0	0	0	0	0
AC003002.6	0.103098514	0.055889045	0.053474479	0.191807203	0.082906452	0.159189665	0.034192683	0.082776604	0.16256978	0.084646448	0.042412746	0.02214203	0.117201576	0.022823608	0.084406746	0.134532981	0.078979173	0.044437103	0.142764378	0.034212259	0.06524396	0.036718524	0.046285825	0.126673785	0.057585923	0.035809962	0.031175317	0.102285519	0.087209319	0	0.085621594	0.028076338	0.0256518	0.12637765	0	0.02854943	0.223919301	0.057312329	0.073340546	0.027224436	0.093490309	0.105277084	0.08848043	0.088407072	0.077322706	0.021880222	0.050755797	0.027290414	0.038130176
AC003005.4	0	0	0	0	0	0	0	0	0	0.0212318	0	0.08886188	0.047036122	0	0.042343351	0	0	0	0	0	0.032730179	0	0	0	0	0	0	0	0	0	0	0	0	0	0.050396394	0	0.112330992	0.038334946	0	0	0	0	0	0	0	0	0.025462071	0	0
AC003006.7	0	0	0	0	0.08028556	0.057808972	0	0	0.134940445	0.015369478	0.020535983	0	0	0	0	0.032570009	0	0	0.041475366	0	0.023693035	0	0	0	0	0	0	0	0	0	0	0	0	0	0	0	0	0	0.035511029	0	0.030178278	0.019115437	0.032131249	0	0	0.031782796	0.018431727	0	0
AC004076.7	0.399069744	0	0	0.098991988	0	0.092427781	0.07941103	0.128163393	0.107874655	0.221161184	0.032833923	0.051423909	0.10887824	0.053006845	0.196031021	0.052074506	0	0.103203252	0.066312821	0	0.189407848	0	0.053748415	0.073548599	0	0	0.072403328	0.059388425	0.033756646	0	0.265136605	0	0	0.110064988	0	0.132609638	0	0	0.05677675	0.379365454	0	0.12225074	0.102745989	0	0.029929774	0	0.058939074	0	0.059037125
AC004076.9	0.080900909	0.065783798	0.094412626	0.12542516	0.032528148	0	0	0.129908808	0.054671883	0.112086554	0.049921617	0.078186353	0.082770763	0	0.049675176	0.079175538	0.061974578	0.052304372	0	0	0.095993666	0	0.108960795	0.037275117	0.101671645	0.042149858	0.110084048	0.120394434	0.051324551	0.061157155	0.067186854	0.033047052	0.030193267	0.055781964	0.118245236	0.033603901	0.1317813	0.089945418	0.086324962	0.032044326	0.146722794	0.216852359	0.130181567	0.041623563	0.045506067	0.077261875	0.104548055	0.096365956	0.134642549
AC004158.1	0.11088818	0	0	0	0.178340991	0	0	0	0.074936927	0	0.091234529	0	0	0	0	0.072348847	0	0.071691859	0.092130612	0.220783112	0	0.059239219	0.074674465	0	0	0.038515604	0.201184714	0	0.046899234	0	0	0	0	0.101944638	0	0	0	0	0.078881832	0	0.033518007	0	0	0.114104061	0	0	0	0	0
AC004381.6	0.869261982	0.624642263	0.684158775	0.620552716	0.406404177	0.339448551	0.583286948	1.014419171	0.505469063	1.089200615	0.665297972	0.605649655	0.530854198	0.402769559	0.378589079	0.494606547	0.449097259	0.660021674	0.688628176	0.804994331	0.436558848	0.41578329	0.456051516	0.605426179	0.372614799	0.480976946	0.467629759	0.744578411	0.465971363	0.320918974	0.621176269	0.7266817	0.482857412	0.8130915	0.36194999	0.394653889	0.362222398	0.634930699	0.273229486	0.424380906	0.785196386	0.441234836	0.663603226	0.572045758	0.477581419	0.720760266	0.5523425	0.409356212	0.485972837
AC004754.3	0.129831165	0.090489399	0.05772	0.034505905	0.059659118	0.064435603	0.055361035	0.05956568	0.050136213	0.079945965	0.091560076	0.047799923	0.050602643	0.098542609	0.102496594	0.072607006	0.071041332	0.047965115	0.107869249	0.11078546	0.070423899	0.069359032	0.062450768	0.068365424	0.093236798	0.077306074	0.067300863	0.041402368	0.125510885	0.098146049	0.046209692	0.030305414	0.069220959	0.144936902	0.081326563	0.107856233	0.015106063	0.103104249	0.065969418	0.058771752	0.095306554	0.085226542	0.071628894	0.076340808	0.041730809	0.023617368	0.082178209	0.029457093	0.096034075
AC004813.1	0	0	0	0	0.089170495	0	0	0	0	0.034140734	0	0	0	0.073644176	0	0	0	0	0.092130612	0	0	0	0	0	0.09290529	0	0	0	0	0	0	0	0	0	0	0	0	0	0	0	0	0	0	0	0	0	0	0	0
AC004824.2	0	0	0	0	0	0	0	0	0	0	0	0	0	0	0	0.143549301	0	0	0.182798833	0.219030865	0	0	0	0	0	0	0	0	0	0	0.182719804	0	0	0	0	0	0	0	0	0	0	0	0	0	0	0	0.081236131	0	0
AC004953.1	0	0	0	0	0	0	0	0.122295105	0	0	0	0	0	0	0.093527621	0	0.116684737	0	0	0	0	0	0.102574815	0	0	0.052906049	0	0.11333835	0	0.115145705	0	0	0	0	0	0	0.124057854	0	0	0	0	0.058326589	0.098041502	0	0	0.096978275	0	0	0
AC005042.1	0	0.866996718	0	0	0	0	0	0	0	0.984828864	0	0	0.727250806	0	0	0	0	0	0	0	0	0	0	0	0	0	0	0	0	0	0	0	0	0	0	0	0	0	0	0	0	0.408286126	0	0	0	0	0	0	0
AC005477.1	0	0	0	0	0	0	0.0519111	0	0	0	0	0.01680794	0	0	0	0	0	0.016866027	0	0.02597041	0	0	0	0	0	0	0	0	0	0	0	0	0	0	0	0	0	0	0	0	0	0	0	0	0	0	0	0	0
AC005480.1	0	0.165344117	0.079100391	0	0.081757789	0	0.303470513	0.326518961	0	0.187815774	0.08365024	0.065505762	0.208039961	0.067522166	0.062427972	0	0.467309533	0.262928579	0.168943665	0.404859007	0.048255007	0.108629375	0.068466808	0	0.170364223	0.105941454	0.461150781	0	0.08600104	0.153715294	0	0.166124056	0.227667565	0.093470023	0.148601593	0.337846559	0	0.169554811	0.072324418	0	0.061463338	0.155727716	0.163602262	0.104618637	0.114377108	0.12946244	0.075078869	0.080736922	0.037601885
AC005779.2	0	0.061477949	0	0.046886205	0	0	0.225671709	0	0	0.046555546	0	0	0.051568693	0	0.04642371	0.04932876	0	0.048880813	0.062816326	0	0.035884178	0	0.050914408	0	0.126689032	0.026260639	0	0.056257035	0	0	0.062789169	0	0	0.034753854	0	0	0	0.126087123	0	0	0	0.14475599	0.024332118	0.077798223	0	0	0.027915689	0.120077822	0.027962129
AC006116.20	0.319147695	0.519023769	0.335935609	0.372549531	0.12077268	0.173922795	0.168107593	0.19594823	0.152242064	0.450842649	0.301197513	0.290295514	0.128048675	0.137147732	0.230546641	0.171481467	0.143814597	0.35198599	0.343150135	0.448543568	0.115833802	0.310905609	0.303417691	0.363293553	0.094373319	0.189100313	0.340606175	0.209535234	0.158801018	0.156109505	0.38977475	0.092024477	0.09809063	0.250259128	0.096037553	0.389896283	0.489286418	0.135669365	0.267094239	0.104104275	0.232658853	0.359439253	0.199380563	0.338062256	0.070399153	0.310768305	0.228744807	0.25343739	0.180523002
AC006328.4	0	0	0	0	0	0	0	0	0	0	0	0	0	0	0	0	0	0	0	0	0	0	0	0	0	0	0	0	0	0	0	0	0	0	0	0	0	0	0	0	0	0	0	0	0	0	0	0	0
AC006386.1	0	0.083282936	0.079684876	0	0	0.118608063	0	0	0	0.031533929	0	0.065989795	0.069859068	0	0	0	0	0.06621785	0	0	0.048611571	0.054716028	0	0	0.085811536	0	0.09291166	0	0	0	0	0	0.076449946	0.047080344	0.074849817	0	0	0.056935893	0	0	0	0	0	0	0	0	0.075633639	0	0
AC006445.1	0	0	0	0	0	0	0	0	0	0	0	0	0	0	0	0	0	0	0	0	0	0	0	0	0	0	0	0	0	0	0	0	0	0	0	0	0	0	0	0	0	0	0	0	0	0	0	0	0
AC006449.2	0	0	0	0	0	0	0	0	0	0	0	0	0	0	0	0	0	0	0	0	0	0	0	0	0	0	0	0	0	0	0	0	0	0	0	0	0	0	0	0	0	0	0	0	0	0	0	0	0
AC006486.9	0	0	0	0.040674153	0	0	0	0	0	0	0	0	0	0	0	0	0	0	0	0	0	0	0	0.060439779	0	0.022781312	0	0	0	0	0	0	0	0	0	0	0	0	0	0	0	0.025115393	0	0	0	0	0.07265124	0	0
AC006538.4	0	0	0	0	0	0	0	0	0	0	0	0	0	0	0	0	0	0	0	0	0	0	0	0	0	0	0	0	0	0	0	0	0	0	0	0	0	0	0	0	0	0	0	0	0	0	0	0	0
AC006547.14	0.728614447	0.698263314	0.20245344	0.823002538	0.439435326	0.421882499	0.181234059	0.83570873	0.193438563	0.761116175	0.888508981	0.033531736	0.070995698	0.449330862	0.399453074	0.322581689	0.338882267	0.43741904	0.64860412	1.424797147	0.160558117	0.250228242	0.665901832	0.62346015	0.261623157	0.397689278	0.212452569	0.406613742	0.264138364	0.334412527	0.475437386	0.12755583	0.116540718	0.430617213	0.133118386	0.843083614	0.487458866	0.477363638	0.129577477	0.28859946	0.291027752	0.478292633	0.460604867	0.776521689	0.165887366	0.347920182	0.528441538	1.01254609	0.33684042
AC006994.3	0.064720727	0.052627038	0.0503534	0.100340128	0.13011259	0.03747461	0.128788005	0.285799378	0.109343765	0.328787224	0.10649945	0.271046022	0.06621661	0.085965964	0.079480282	0.084453908	0.049579662	0.062765246	0.215090923	0.032215435	0.030717973	0.01728771	0.174337273	0.059640187	0.054224877	0.134879547	0.176134477	0.07223666	0.123178922	0.048925724	0.080624225	0.105750566	0.07246384	0.178502284	0.094596189	0.107532484	0.158137561	0.017989084	0.115099949	0.179448225	0.127159754	0.173481887	0.041658101	0.099896551	0.060674756	0.0618095	0.047793397	0	0.071809359
AC007040.11	0.03736964	0.030386764	0.007268492	0.011587245	0.015025359	0.021637777	0	0.007500913	0.018940472	0.037392963	0.015373151	0.006019289	0.01911668	0.012409151	0	0.006095443	0.014313607	0.006040091	0.031048285	0.009300569	0.004434127	0.009981895	0.018874135	0.008609036	0.023482016	0.016224839	0.00847498	0.041709328	0.015805179	0	0	0	0.006973417	0	0	0.038805674	0.00760903	0.005193434	0.019937556	0	0.011295666	0.039351774	0.015033324	0.014420026	0.010510051	0.017844351	0.017247392	0.014837745	0.013820868
AC007163.2	0	0	0.086272159	0	0.089170495	0	0	0	0	0	0	0	0	0	0	0	0	0	0	0	0	0	0	0	0	0	0.100592357	0.082510319	0	0.083826073	0	0	0	0.050972319	0	0	0	0	0	0	0	0	0	0	0	0	0.04094301	0	0
AC007326.1	0	0	0	0	0	0	0	0	0	0	0.075028395	0	0	0	0	0	0	0	0	0	0	0	0.122819844	0	0.152804753	0	0	0.135707761	0	0	0	0.14900162	0	0.083836051	0	0	0	0	0	0	0	0	0.058695899	0.093835576	0.06839216	0	0	0	0.067452505
AC007557.5	0	0	0	0	0	0	0	0	0	0	0	0	0	0	0	0	0	0	0	0	0	0	0	0	0	0	0	0	0	0	0	0	0	0	0	0	0	0	0	0	0	0	0	0	0	0	0	0	0
AC007906.1	0	0	0	0	0.07678286	0.055286881	0.047500742	0	0.032263315	0	0	0	0	0	0	0	0	0	0	0	0	0	0	0	0.039999407	0	0	0	0	0	0	0	0	0	0	0	0	0.026539578	0	0.037820398	0.01443083	0	0	0	0	0.091188527	0	0	0.017656913
AC008074.1	0	0.125078441	0.039891566	0.063594113	0.103079333	0.029688578	0.127537443	0.102917891	0.017325122	0.086825233	0.147651441	0	0.017486302	0.085131215	0.047225106	0.016726768	0.058917879	0.082874375	0.170401872	0.076566276	0.060839389	0	0.069057767	0.047248853	0	0.071237245	0.023256556	0.05722818	0.065057507	0.019380257	0.063873076	0.041889481	0	0.082492193	0.056206583	0.17038131	0.062640803	0.085509146	0.018237168	0.020309227	0.046495386	0.058901944	0.016501437	0.039570613	0.038454778	0.016322484	0.075726899	0.122150682	0.047408049
AC008622.1	0	0	0	0	0	0	0	0	0	0	0	0	0	0	0.531938344	0	0	0	0	0	0	0	0	0	0	0	0	0	0	0	0	0	0	0	0	0	0	0	0	0	0	0	0	0	0	0	0	0	0
AC008641.1	0	0.490041623	0.468870431	0	0.484622257	0	0.59961082	0	1.62906363	0	0	0	0.411054803	0	0.370044066	0.393200258	0.461665698	0.389629669	0.500709848	0	0	0	0.405839484	0	0	0.209323935	0	0	0	0	0.500493375	0	0	0	0	0	0.490837597	0	0.857411216	0.477414014	0	0.461540838	0	0	0	0	0	0	0.445773077
AC008686.1	0	0	0.084250156	0.067154721	0.087080562	0.250806634	0	0.173888353	0.073180593	0.033340561	0.04454811	0	0	0.071918141	0.066492293	0	0.082955555	0.210034744	0.179942601	0.107804254	0.051396609	0.0578508	0	0	0	0.037612895	0.098234724	0	0.045800033	0	0.089932403	0.088469712	0.080829891	0.049777655	0	0	0	0	0	0	0.065464858	0.04146656	0.104552071	0.16714462	0.081215689	0	0.119950224	0.085993232	0.08009985
AC008759.1	0.447129757	0.363579269	0	0	0	0	0	0	0	0.13766425	0.367881164	0	0	0	0	0	0	0	0	0	0.212218256	0	0	0.412030323	0	0	0	0	0	0	0	0.365294295	0	0.616600633	0	0	0	0	0	0	0	0.171216762	0.143899624	0	0	0	0	0	0.165367432
AC008810.1	0	0	0	0	0.267511486	0	0	0	0.074936927	0	0	0	0	0	0	0	0.084946488	0	0	0	0	0	0	0	0	0.038515604	0	0	0.140697702	0	0	0	0.082769808	0.050972319	0	0	0	0	0.078881832	0	0.067036014	0	0	0	0	0	0.04094301	0	0
AC008914.1	0	0	0	0.358158512	0	0	0	0	0	0	0	0	0	0	0	0	0	0	0	0	0	0	0	0	0	0	0	0	0	0	0	0	0	0	0	0	0	0	0	0	0.174572954	0	0	0	0	0	0	0	0
AC009022.1	0	0	0	0	0	0	0	0	0	0	0	0	0	0	0	0	0	0	0	0.110391556	0	0.059239219	0	0.10218352	0	0	0.201184714	0	0	0	0	0	0	0	0	0.092119495	0	0	0	0	0	0	0	0	0	0.070600184	0	0	0
AC009060.2	0.436567636	0.532486173	0.084913543	0.067683498	0.438831177	0.25278149	0.108590936	0.262886329	0	2.822659106	0.089797764	0	0	0	0.067015854	0	0	0.141125707	0.725437889	0.108653106	0	0.058306318	0	0.100574331	0	0.454908709	0.099008225	0.162421887	0.046160663	0	0.090640532	0	0	1.454918553	0	0	0.177783697	0	0.155279197	0	0.065980329	0.125379204	0	0.112307146	0	0.13897674	0.161192952	0.173340688	0.403652786
AC009065.4	0	0	0	0	0	0	0	0	0	0	0	0	0	0	0	0	0	0	0	0	0	0	0	0	0	0	0	0	0	0	0	0	0	0	0	0	0	0	0	0	0	0	0	0	0	0	0	0	0
AC009121.2	0	0	0	0	0	0	0	0	0	0	0	0	0	0	0	0	0	0	0	0	0	0	0	0	0	0	0	0	0	0	0	0	0	0	0	0	0	0	0	0	0	0	0	0	0	0	0	0	0
AC009133.22	0	0	0	0	0	0.078942416	0	0	0	0.020988156	0.0560868	0	0	0	0	0	0	0	0	0	0	0	0.045906433	0	0.057113908	0.047355251	0	0	0	0	0	0	0	0	0	0	0	0.075790074	0.048492929	0	0.020605332	0.026103539	0.021938795	0.035072969	0.051125942	0.043401753	0	0	0
AC009336.19	0	0	0	0.021971667	0	0	0.011750397	0.028446376	0	0	0.014575241	0	0.072497879	0	0.007251645	0	0.05428276	0	0	0.023514248	0.011210621	0	0.047718701	0	0	0.00410206	0	0	0.004994948	0	0	0	0	0.005428747	0	0	0.0096188	0.019695518	0	0.009355742	0.010709389	0.00452234	0.007601627	0.00607626	0	0.022557571	0.021802938	0.009378416	0.017471367
AC009491.1	0	0	0	0	0	0	0	0	0	0	0	0	0	0	0	0	0	0	0	0	0	0	0	0	0	0	0	0	0	0	0	0	0	0	0	0	0	0	0	0	0	0	0	0	0	0	0	0	0
AC009491.2	0	0	0	0	0	0	0	0	0	0	0	0	0	0	0	0	0	0	0	0	0	0	0	0	0	0	0	0	0	0	0	0	0	0	0	0	0	0	0	0	0	0	0	0	0	0	0	0	0
AC009977.1	0	0	0	0	0	0	0	0	0.283851996	0.129320962	0	0	0	0	0	0	0	0	0	0	0	0	0	0	0	0	0	0	0	0	0	0	0	0	0	0	0	0	0	0	0	0	0	0	0.157509216	0	0	0	0
AC010184.1	0	0	0	0	0	0	0	0	0	0	0	0	0	0	0	0	0	0	0	0	0	0	0	0.555345218	0	0	0	0	0	0	0	0	0	0	0	0	0	0	0	0	0	0	0	0	0	0	0	0	0
AC010287.1	0.069420814	0.169346604	0	0.043050773	0	0	0.138140723	0.055737168	0	0.064120744	0.085675163	0	0	0	0	0	0	0	0.115355524	0.069109906	0	0	0.093498913	0	0.116325488	0	0	0	0.029360956	0	0.057652826	0.056715141	0	0.031910884	0	0.23068321	0.113081116	0	0	0.054994269	0.020983727	0	0	0.035717047	0	0.04419878	0.076896304	0	0.025674743
AC010547.9	0.113089658	0.073566216	0.008798493	0.035065832	0.036376324	0.039288719	0.033755627	0.054479027	0.007642466	0.034818535	0.027913746	0.007286336	0.023140697	0.030042498	0	0.00737852	0.034653177	0.02193455	0.009395969	0.056291588	0.010735	0	0.022847096	0.052106092	0.047374876	0.015712104	0.010258943	0.050489045	0.004783033	0	0.037567629	0	0	0.02599214	0.01652925	0.084553521	0	0.044006475	0.024134365	0.035835265	0.006836689	0.021652378	0.003639561	0.005818469	0.004240797	0.043201092	0.0292291	0.044902639	0.033460258
AC010642.1	0.118049872	0.14398668	0.030614677	0.140314761	0.055375574	0.068353263	0.058726965	0.094780877	0.066480595	0.084806649	0.125455571	0.07605921	0.127488253	0.071867099	0.060404638	0.038510742	0.022608185	0.114483097	0.073560638	0.127314605	0.051360131	0.052554311	0.066247751	0.099717772	0.09066343	0.054670836	0.035696365	0.043919616	0.037446159	0.022309991	0.098038447	0.024110979	0.007342957	0.099484654	0.035946328	0.138931105	0.136208304	0.054686474	0.027992133	0.070138184	0.124889664	0.037670118	0.0791499	0.075920906	0.13280408	0.050106589	0.076277786	0.054684128	0.120064502
AC010646.3	0	0	0	0	0	0	0	0	0	0	0	0	0	0	0	0	0	0	0	0	0	0	0	0	0	0	0	0	0	0	0	0	0	0	0	0	0	0	0	0	0	0	0	0	0	0	0	0	0
AC010655.1	0	0	0	0	0	0	0	0	0	0	0	0	0	0	0	0	0	0	0	0	0	0	0	0	0	0	0	0	0	0	0	0	0	0	0	0	0	0.350242008	0	0	0	0	0	0	0	0	0	0	0
AC011155.1	0	0	0	0	0	0	0	0	0	0	0	0	0	0	0	0	0	0	0	0	0	0	0	0	0	0	0	0	0	0	0	0	0	0	0	0	0	0	0	0	0	0	0	0	0	0	0	0	0
AC011380.1	0	0.704434833	0	1.611713303	1.393288988	3.009679611	0	1.391106823	0	1.33362242	0.712769755	0	0	0.575345127	0.531938344	0.565225371	0	0.56009265	1.439540812	1.724868062	0.411172871	0	1.750182775	2.394926251	0	0.601806313	3.143511155	0.644611865	0	0.654891199	2.158377679	0	0	0	0	1.43936711	0	0	1.232528623	0.686282645	0.523718861	1.658662387	0.278805522	0.445718987	0	0.551563939	0.639734529	1.375891711	1.601996996
AC011513.3	0	0.047224682	0	0.03601594	0	0	0	0	0	0.017880971	0	0	0	0	0.035660671	0	0	0.075096221	0	0	0	0	0.078220459	0	0	0.020172279	0	0	0.049126293	0	0.048231903	0	0	0	0	0	0	0.032284878	0	0	0	0	0.018690873	0.029880602	0	0.036976353	0	0	0.021479289
AC011530.4	0	0	0	0.060040542	0	0	0	0	0	0.014904279	0.039828811	0	0	0.096449008	0.05944829	0	0.074167481	0	0	0	0.0229759	0.051722252	0	0	0	0.050442438	0.087828018	0	0.020474054	0	0	0	0	0	0	0.040215146	0	0	0.137744759	0.038348739	0.014632425	0	0.031158708	0	0	0	0.03574768	0	0.017903575
AC012005.3	0	0	0.079684876	0	0	0	0	0	0	0	0	0	0	0	0	0	0	0	0	0	0	0	0	0	0	0	0	0	0	0	0	0	0	0	0	0	0	0	0	0	0	0	0.032962229	0	0	0	0	0	0
AC012005.4	0	0	0	0	0	0	0	0	0	0	0	0	0	0	0	0	0	0	0	0	0	0	0	0	0	0	0	0	0	0	0	0	0	0	0	0	0	0	0	0	0	0	0	0	0	0	0	0	0
AC012363.2	0	0	0	0.61398602	0	0	2.955224757	0	0	0	1.221891008	0	0.675304319	0.657537287	0.607929536	0	0	1.28021177	0.82259475	0	0.469911852	0	0.666736295	0	1.659023033	0.687778643	0	0	0.418743161	0	0.822239116	0.808865939	0	0.910219982	0	0	0.806376053	0.550380298	0	0	0.897803761	1.137368494	0.637269764	0	0.742543446	0	0	0	0
AC013269.5	0	0	0	0	0	0	0	0	0	0	0	0	0	0	0	0	0	0	0	0	0	0	0	0	0	0	0	0	0	0	0	0	0	0	0	0	0	0	0	0	0	0	0	0	0	0	0	0	0
AC013286.1	0	0	0	0	0	0	0	0	0	0	0	0	0	0	0	0	0	0	0	0	0	0	0	0	0	0	0	0.644611865	0	0	0	0	0	0	0	0	0	0	0	0	0	0	0	0	0	0	0	0	0
AC015688.3	0.056963106	0.046319003	0.08863578	0	0.045806761	0	0	0	0	0	0.140601157	0	0.038853125	0	0.069953536	0	0.087273789	0.110484029	0	0.056707991	0	0.030431106	0.03836017	0	0.09545064	0	0	0	0.096368289	0	0.047306908	0.046537492	0	0.052368821	0	0	0.046394239	0.031665716	0.040521489	0.090250868	0.017218154	0.043625093	0.018332418	0.087922649	0.064082517	0	0.10516184	0	0
AC016142.1	0	0	0	0	0	0	0	0	0	0	0	0	0	0	0	0	0	0	0	0	0	0	0	0	0	0	0	0	0	0	0	0	0	0	0	0	0	0	0	0	0.033518007	0	0	0	0	0	0	0	0
AC016549.1	0.046152128	0.01876408	0	0.05724176	0	0	0.022959571	0	0	0.099466622	0.009493049	0	0	0.030651017	0.014169279	0	0	0	0.038345149	0.022972716	0	0	0.046619741	0.021264606	0	0.008015178	0	0.017170571	0	0	0.13415	0	0	0.021214894	0.016864054	0.019170261	0.018794558	0	0.016415476	0	0.006975168	0.017672762	0.014853124	0.011872648	0	0	0.008520327	0	0.025603504
AC016577.1	0.182381874	0	0	0	0	0	0	0	0	0	0	0	0	0	0	0	0	0	0	0	0.08656271	0	0	0.168065	0	0	0.165447956	0	0	0	0	0	0	0	0	0	0	0	0	0	0.055128301	0.069838416	0	0	0	0	0	0	0
AC016734.1	0	0	0	0	0	0	0	0	0	0	0	0	0	0	0	0	0	0	0.7677551	0	0	0	0	0	0	0	0	0	0	0	0	0	0	0	0	0	0	0	0	0	0	0	0	0	0	0	0	0	0
AC016753.2	0.554440898	0	0	0	0	0	0	0	0	0	0	0	0.378170419	0.368220881	0	0	0	0	0	0	0	0	0	0	0	0	0	0.412551593	0	0	0	0	0	0	0	0	0	0	0	0	0	0	0	0	0	0	0	0	0
AC017028.10	0	0	0	0	0	0	0	0	0	0	0	0	0	0	0	0	0	0	0	0	0	0	0	0	0	0	0	0	0	0	0	0	0	0	0	0.130851555	0	0	0	0	0	0	0	0	0.059065956	0	0.058157684	0	0
AC017081.1	0	0	0	0	0	0	0	0	0	0	0	0	0	0	0	0	0	0	0	0	0	0	0	0	0	0	0	0	0	0	0	0	0	0	0	0	0	0	0	0	0	0	0	0	0	0	0.040298238	0	0
AC018512.1	0	0	0.674001245	2.148951071	0	2.006453074	0	1.391106823	0	1.867071388	0	0	0	0	0	0	0	1.680277949	2.159311218	0	0	0	0.583394258	0	0.725822577	1.504515781	0	0	0	0	1.438918453	0	0	0	0	0	0	0	0	0.686282645	0	0.331732477	0	0	0	0	0	1.375891711	0.640798798
AC018867.1	0	0.469623222	0	0	0	0	0	0	0	0	0.475179837	0	0.39392752	0	0.709251126	0.376816914	0.442429627	0.746790199	0	0	0	0	0.388929506	0.532205834	0	0	0	0	0.244266844	0	0.479639484	0	0	0.265480828	0.844139603	0.479789037	0.940772062	0	0.410842874	0	0.174572954	0	0	0	0.216575172	0	0.213244843	0	0
AC018902.1	0	0	0.718934662	0	0	2.140216612	0	0	0	0	0	0	0	0	0	0	0	0	0	0	0.438584396	0	0	0	0	0	0	0	0	0	0	0	0	0	0	0	1.505235299	0	0	0	0	0	0	0	0	0	0	0.733808913	0
AC019206.1	0.216578476	0	0	0.134309442	0	0.250806634	0.430970277	0.173888353	0.146361186	0.466767847	0.178192439	0.139540921	0.14772282	0.287672563	0.398953758	0.282612685	0.33182222	0.420069487	0.179942601	0.215608508	0.205586435	0.1157016	0.291697129	0.199577188	0	0.300903156	0.392938894	0.322305932	0.091600066	0	0.53959442	0	0.323319563	0.298665931	0.316552351	0.899604443	1.058368569	0.361187071	0	0.171570661	0	0.248799358	0	0.33428924	0	0	0.159933632	0.171986464	0.08009985
AC022210.1	0	0	0	0	0	0	0	0	0	0	0	0	0	0	0	0	0	0	0	0	0.365486996	0	0	0	0	0	0	0	0	0	0	0	0	0	0	0	0	0	0	0	0	0	0	0	0	0	0	0	0
AC022431.2	0.32529127	0.132253737	0.04218	0.235347966	0	0.062783408	0.053941521	0.043528766	0.073276004	0.050076044	0.178424763	0.209584277	0.147915418	0.072011906	0.033289492	0.106117931	0.373786699	0.03505143	0	0.215889614	0.025731809	0.028963112	0.474625837	0.049959348	0.272538334	0.018830967	0.0491814	0.242044612	0.160509112	0.081968129	0.180099311	0.044292529	0	0.199370218	0.039620633	0.180155466	0.176624742	0.210967155	0	0.128845764	0.163875524	0.166082492	0.034896128	0.306831323	0.040660788	0.069035382	0.140124382	0.129158022	0.080204282
AC022819.2	0	0	0	0	0	0	0	0	0	0.158058953	0	0	0	0	0	0	0	0	0	0	0	0	0	0	0	0	0	0	0	0	0	0	0	0	0	0	0	0	0	0	0	0	0	0	0	0	0	0	0
AC024060.1	3.300243442	3.756985777	1.027049517	2.865268094	1.592330272	2.293089228	1.313433225	0.529945456	0.892106274	2.032186545	1.900719346	0.425267568	1.350608639	0	2.026431787	1.722591607	1.011267719	1.706949027	1.645189499	5.25674076	1.879647409	0	1.333472591	1.216470477	1.106015356	0.229259548	2.993820147	2.455664247	1.395810535	0.498964723	0.548159411	0	0.985354857	1.213626642	0.964730975	3.289981965	2.150336141	0.733840398	0.939069427	2.091528061	0.997559734	2.021988433	0.637269764	1.358381674	0.990057929	0.420239191	1.462250352	0	0.976455312
AC024361.1	1.540113606	1.252328592	0	0.955089365	0.61923955	0	0	0.618269699	0	0.23708843	0	0	0	0	0.472834084	0	0	1.991440532	0	0.766608027	0.730973993	0	0	0.709607778	0	0	0	0	0	0	1.279038625	0.629117953	0	0.353974437	0	0.639718715	0	0.428073565	0.547790499	1.830087054	0.465527876	0.294873313	0.495654261	0	0	0	0	0.611507427	0.284799466
AC024592.12	0	0	0	0	0	0	0	0	0	0.005838019	0	0	0	0.012593053	0	0	0.014525733	0	0	0	0	0	0	0	0	0.006586116	0	0	0.008019705	0	0	0	0	0	0	0	0	0.010540799	0	0	0	0	0	0	0	0	0	0	0
AC025048.1	0.259894171	0.070443483	0.067400125	0	0.208993348	0	0.258582166	0	0.292722371	0.293396932	0.071276975	0.055816368	0.354534768	0.172603538	0.106387669	0	0.265457776	0.33605559	0.359885203	0	0.123351861	0.27768384	0.058339426	0.079830875	0.217746773	0.090270947	0.392938894	0.064461186	0.366400266	0.06548912	0.143891845	0.353878849	0.064663913	0.119466373	0.253241881	0	0.282231619	0.818690694	0.184879293	0.137256529	0.130929715	0.29855923	0.111522209	0.089143797	0.064972552	0.441251151	0.159933632	0.068794586	0.06407988
AC025263.3	0	0	0	0	0	0	0	0	0	0	0	0	0	0	0	0	0	0	0	0	0	0	0	0	0	0	0	0	0	0	0	0	0	0	0	0	0	0	0	0	0	0	0	0	0	0	0	0	0
AC026449.1	0	0	0	0	0	0	0	0	0	0	0	0	0	0.438358192	0	0	0	0	0	0	0	0	0	0	0	0	0	0	0	0	0	0	0	0.303406661	0	0	0	0	0	0	0	0	0	0	0	0	0.243708392	0	0
AC037459.4	0.173552034	0.112897736	0.054010116	0.129152318	0.167473802	0.120588165	0.103605542	0	0.164198191	0.085494325	0.057116775	0	0.02367511	0.184417803	0.042626111	0.090587038	0.026590094	0.022441108	0.115355524	0.069109906	0.032948744	0.055629484	0.023374728	0.191913957	0.116325488	0.08439354	0.094462773	0	0.088082869	0.02623938	0.028826413	0	0.051817493	0.031910884	0.050732931	0.115341605	0.028270279	0.01929547	0.148150352	0.109988537	0.083934909	0.119623064	0.055854195	0.017858524	0.104129632	0.132596339	0.051264203	0.055127548	0.089861601
AC055733.1	0	0	0	0.275065737	0.356681981	0.128412997	0.220656782	0.089030837	0	0.034140734	0.091234529	0	0	0	0.136176216	0	0.084946488	0	0	0	0.052630127	0	0	0.10218352	0	0	0.100592357	0.165020637	0	0.167652147	0	0.090592985	0	0	0.081037402	0	0.180628236	0.123285187	0.078881832	0	0	0.042461757	0.035687107	0	0.041582433	0	0.04094301	0	0.041011123
AC055866.1	0	0	0	1.562873506	0	0	0	0	0.851555989	0	1.036756007	0.811874448	0	1.673731277	1.547457001	0.822145994	0	0	0	0	0.59806963	0.673172946	0.848573467	2.322352728	0	0.437677318	0	0	1.065891682	0	1.046486147	0	0	0	0	0	0	0	0.896384453	0.998229302	0.380886444	0.482519967	0.405535305	0.648318526	1.417582943	0	0	1.000648517	0.46603549
AC063956.1	0	0	0	0	0	0	0	0	0	0	0	0	0	0	0	0	0	0	0	0	0	0	0	0	0	0	0	0	0	0	0	0	0	0	0	0	0	0	0	0	0	0	0	0	0	0	0	0	0
AC064829.1	0	0	0	0	0	0	0	0	0	0	0	0	0	0	0	0	0	0	0	0	0	0	0	0	0	0	0	0	0	0	0	0	0	0	0	0	0	0	0	0	0	0	0	0	0	0	0	0	0
AC068533.7	0.045100941	0.110020191	0.070178004	0.111875978	0.108803478	0.052228713	0.044873261	0.108633071	0.030478685	0.097201113	0.055660979	0	0.030762236	0.059905783	0.11077241	0	0.034549819	0.029158836	0.149887113	0.089797903	0.107029815	0	0.121487741	0.124681627	0.037786859	0.078326201	0.081826755	0.100676907	0.057225204	0	0	0	0	0.062195075	0.098879693	0.187336283	0.073465931	0.025071554	0.192499047	0.071456761	0.040897785	0.086351187	0.116118569	0.023204459	0.084562974	0.028714825	0.083262628	0.035814969	0.066720916
AC069063.1	0	0	0	0	0	0	0	0	0	0.581944329	0.259189002	0	0	0.418432819	0	0	0	0.407340109	0	0.62722475	0.59806963	0	0.848573467	0	0	0.218838659	0	0.468808629	0	0	0	0	0	0	0	0.523406222	0.513148397	0.350242008	0	0	0.190443222	0	0	0	0	0	0	0	0
AC069063.2	0.157750635	0.051309366	0.024546328	0.019565564	0.076112904	0	0	0.050662464	0.021321205	0.03885516	0.025958231	0.020327661	0.021519561	0.020953389	0	0	0	0.061193734	0	0.062817653	0.029948859	0	0.063739585	0	0.026433599	0	0	0.070428003	0.013343864	0	0	0	0.047099663	0.014502746	0.138341543	0.07863007	0.077089061	0	0.022443617	0	0.009536611	0.012081304	0	0.08116279	0.011831117	0.020087306	0	0	0.035005701
AC069368.3	0.032563091	0.026478365	0	0	0.026185541	0.037709376	0.06479741	0.026144529	0.044011508	0.050128329	0.013395829	0	0.088841915	0.043252257	0.0399891	0.042491492	0.074835395	0	0.0541096	0.097251762	0.030910412	0.017396012	0.02192868	0.030006907	0.054564579	0.022620754	0	0	0.082633733	0.024616114	0	0	0	0.044905136	0	0.054103071	0	0	0.069492608	0.025796059	0.059056786	0.037407578	0.10479769	0.016753729	0.048843892	0.041464478	0.024046404	0.025858576	0.024086407
AC069499.1	0	0	0	0	0.696644494	1.003226537	0	0	0	0	0	0	0.59089128	0	0	0	0	0	0	0	0	0	0	0	0	0	0	0.644611865	0	0	0	0	0	0	0	0	0	0.963165522	0	0	0	0	0	0	0.324862758	0	0	0	0
AC069547.1	0	0	0	0	0	0	0	0	0	0	0	0	0	0	0	0	0	0	0	0	0	0	0	0	0	0	0	0	0	0	0	0	0	0	0	0	0	0	0	0	0	0	0	0	0	0	0	0	0
AC073072.1	0	0	0	0	0	0	0	0	0	0	0	0	0	0	0	0	0.258983196	0	0	0	0	0	0	0	0	0	0	0	0	0.255567297	0	0	0	0	0	0	0	0	0	0	0	0	0.108802155	0	0	0	0	0	0.125033912
AC073107.1	0	0	0	0	0	0	0.045665725	0	0	0	0	0	0	0	0	0	0	0	0	0	0	0	0	0	0	0.015941889	0	0	0.019411935	0	0	0	0	0	0	0	0	0	0	0	0	0	0	0	0	0	0	0	0
AC073130.2	0.866313904	0	0.674001245	2.148951071	2.089933483	0	0	2.782213646	0	1.066897936	3.920233652	0	0	0	0.531938344	0.565225371	0	1.120185299	0	0.862434031	0	0	1.166788517	1.596617501	0.725822577	0	0	1.933835594	0.366400266	0	0.719459226	0	0	0.796442484	0.633104703	0	1.411158093	0	1.232528623	2.058847935	2.094875442	0.995197432	0	1.33715696	0	0.551563939	0.319867264	0	1.281597597
AC073333.1	0	0	0	0	0	0	0	0	0	0	0	0	0	0	0	0	0	0	0	0	0	0	0	0	0	0	0	0	0	0	0	0	0	0	0	0	0	0.060671844	0	0	0	0	0	0	0	0	0	0	0.040365279
AC073610.5	0	0	0	0	0	0	0	0	0	0	0	0	0	0	0	0	0	0	0	0	0	0	0	0	0	0	0	0	0	0	0	0	0	0	0	0	0	0	0	0	0	0	0	0	0	0	0	0	0
AC073657.1	0.454459753	0.554309377	0.353574424	1.268233419	0.730905699	0.526282774	0.452165537	0.547320717	0.153559277	0.559684163	0.186956001	0.292807178	0	0.754550986	0.558099246	0.148255835	0.174070673	1.175276379	0.188792238	0.678636614	0.107848622	0.121391843	0.612085779	0.628177377	0	0.157850836	0.618395637	0.507235566	0.288314963	0.171774741	0.754842467	0.371282726	0.508830787	0.208902947	0.3321205	0.943847285	0.370139828	0.505267159	0.323286196	0.720034251	0.343422204	0.696094379	0.219387952	0.467639593	0.511259422	0.144672509	0.335598441	0	0.840391867
AC074033.1	0	0	0	0	0	0	0	0	0	0	0	0	0	0	0	0	0	0	0	0	0	0	0	0	0	0	0	0	0	0	0	0	0	0	0	0	0	0	0	0	0	0	0	0	0	0	0	0	0
AC079355.1	0	0	0	0	0	0	0	0	0	0	0	0	0	0	0	0	0	0	0	0	0	0	0	0	0	0	0	0	0	0	0	0	0	0	0	0	0	0	0	0	0	0	0	0	0	0	0	0	0
AC079907.1	0.660048688	0.536712254	0	0	0	0	0	0	0	0.406437309	0.814594006	0	0	0	0.405286357	0.861295803	0.505633859	2.560423541	1.096792999	0	0.313274568	0.352614401	1.777963454	0.608235238	0	0	0	0	0	0.498964723	0.548159411	0	0.985354857	0.303406661	0	1.096660655	0.537584035	0.733840398	0.939069427	1.045764031	0.199511947	0.505497108	0	0.339595419	0	0	0	0.524149223	0.488227656
AC084219.2	0	0	0	0	0	0	0.010985966	0	0	0.003399569	0.027254075	0	0.007531275	0	0	0	0	0	0	0.010992255	0.005240653	0	0	0	0	0	0.010016499	0	0	0	0	0	0	0	0	0.009172812	0	0	0	0.008747097	0	0	0.007107098	0	0	0.028120095	0.008153812	0	0.004083689
AC087350.1	4.331569518	6.339913499	0	3.49204549	2.089933483	1.504839806	3.447762217	2.086660235	1.170889484	1.733709146	3.385656336	1.116327367	2.068119478	1.150690253	1.063876688	1.130450742	2.322755542	4.200694872	2.879081624	3.449736123	1.439105048	0.925612801	7.29242823	1.596617501	1.814556443	0.451354734	1.178816683	2.256141527	2.931202124	0.982336798	3.597296132	2.123273091	0.323319563	1.791995589	2.53241881	3.238575997	1.058368569	0.722374142	2.156925091	3.088271903	0.523718861	3.317324773	0.975819326	1.114297467	0.487294137	2.206255755	1.599336322	1.719864639	1.441797296
AC087392.1	0	0	0	0.452410752	0	0	0	0	0	0	0.300113581	0	0	0	0	0	0	0	0	0	0	0	0	0	0	0.253392132	0	0	0	0	0	0	0	0	0	0.606049309	0	0	0	0	0.220513204	0	0	0	0	0	0.269361907	0	0
AC087651.1	0	0	0	0	0	0	0	0	0	0	0	0	0	0	0	0	0	0	0	0	0	0	0	0	0	0	0	0	0	0	0	0	0	0	0	0	0	0	0	0	0	0	0	0	0	0	0	0	0
AC087651.2	0	0	0	0	0	0	0	0	0	0	0	0	0	0	0	0	0	0	0	0	0	0	0	0	0	0	0	0	0	0	0.548159411	0.53924396	0	0	0	0	0	0	0	0	0.199511947	0	0.424846509	0.339595419	0	0	0	0	0
AC087762.1	0.023546471	0	0	0	0.056804534	0.027267765	0.023427603	0.056715567	0	0.014499179	0.029059696	0.015170927	0	0.109465437	0.01445812	0.015362864	0	0.015223356	0	0.023441016	0	0	0.015856696	0.043396172	0	0.049071409	0	0.070082377	0	0.035599975	0.058664852	0	0	0.064942082	0.051623487	0.019561048	0.019177686	0	0.016750106	0.018653209	0	0.009016511	0.007577953	0.036344017	0.088297918	0	0	0	0.026125432
AC090154.1	1.702230828	2.570569216	0	1.055625087	0.586647995	0.844822347	0.725844677	1.171458377	0.657341465	1.19792049	2.100795067	0.31335505	0.663456875	0.646001546	1.045212185	0.317319506	0.745144635	1.414970904	2.222448973	1.694607219	0.346250839	0.259821137	2.947676253	0.896346667	0.203739671	0.422320219	0.441194548	1.085662088	0.617095184	0.367658217	1.615627736	0.198668827	0	1.676721019	1.066281604	1.818147928	0.594171828	1.081449007	0.172986473	1.733766682	0.367522007	1.489886214	0.547828394	0.500456406	0.182379092	0.464474896	1.077447627	1.158645652	0.449683367
AC091180.1	2.446062787	1.98899247	0	2.022542184	0.655665406	0	0	2.61855402	0	0.753104425	1.341684244	0	0	0	1.001295707	0	0	0.527146023	0	1.623405235	0	0	2.745384745	0	2.049381394	1.416014853	0.739649683	0	0	0	0	0	1.217203059	0.374796463	1.787589748	0.677349228	0.664074396	0.453254363	0.58001347	0.645913078	0.246455934	0.312218802	0	0.419500223	0.305753184	0	0.301051543	0.647478452	0
AC092159.1	0	0	0	0	0	0	0	0	0	0.023277773	0	0.097424934	0.051568693	0.050211938	0	0	0	0	0	0	0	0	0	0	0	0	0	0	0	0	0	0	0	0	0	0.062808747	0	0	0	0	0	0	0	0	0	0	0	0	0
AC092299.1	0	0	0	0	0	0	0	0	0	0	0	0	0	0	0	0	0	0	0	0	0	0	0	0	0.048187391	0	0	0	0	0	0	0	0	0	0	0	0	0	0	0	0	0	0	0	0	0	0	0	0
AC092384.1	1.732627807	0	0	0	0.696644494	0	0	0.695553412	0	0.266724484	0	0	0	0	0.531938344	0	0	0	0	0.862434031	0	0	1.166788517	0	0	0.300903156	0	0	0	0	0.719459226	0	0	0	0	0	0.705579046	0.481582761	0	0	0.26185943	0.331732477	0	0.445718987	0	0	0	0.687945856	0.320399399
AC092835.2	0.180482063	0.396244594	0.070208463	0.246233977	0.130620843	0.250806634	0.161613854	0.115925569	0.207345013	0.177816323	0.200466494	0.151169331	0.086171645	0.083904498	0.132984586	0.176632928	0.193562962	0.151691759	0.164947385	0.269510635	0.179888131	0.1253434	0.2066188	0.133051458	0.151213037	0.050150526	0.147352085	0.17458238	0.06870005	0.1637228	0.179864807	0.044234856	0.067358242	0.199110621	0.118707132	0.164927481	0.146995635	0.060197845	0.154066078	0.314546212	0.169117549	0.221154985	0.121977416	0.130001371	0.101519612	0.114909154	0.206580942	0.157654259	0.186899649
AC092881.1	0.048017399	0.16919451	0.024905358	0.119110452	0.01287103	0.074141453	0.111474991	0.051403485	0.075715717	0.073919026	0.079013737	0	0.065502959	0.021259866	0.029483881	0.062657778	0	0.020696264	0.079789791	0.15934116	0.015193455	0	0.118565115	0.103245473	0.093870818	0.027797058	0.029039364	0.071458128	0	0.012099606	0.053170197	0.026152709	0	0.029429745	0.046788338	0.026593388	0.078216615	0.035590412	0.011385946	0.076077522	0.048380495	0.049032052	0.020604565	0	0.012004167	0	0.041368515	0	0.059196194
AC093323.1	0	0	0	0	0	0.118026651	0	0	0	0.094138053	0	0	0	0	0	0	0	0.065893253	0	0	0.048373279	0	0	0	0	0	0	0	0	0	0	0	0	0.046849558	0	0.169337307	0	0.056656795	0	0.080739135	0	0	0.065601299	0	0.038219148	0	0	0	0.037694047
AC100821.2	0	1.127095733	0	0	0	0	0	0	0	0	0	0	0	0	0	0	0	0.44807412	0	0	0	0	0	0	0	0	0	0	0	0	0	0	0	0	0.506483762	0	0	0	0	0	0	0	0	0	0	0	0	0	0
AC104057.1	0	0	0	0	0	0	0	0	0	0	0	0	0	0	0	0	0	0	0	0	0	0	0	0	0	0	0	0	0	0	0	0	0	0	0	0	0	0	0	0	0.013919438	0	0	0	0	0	0	0	0
AC104073.2	0	0	0	0	0	0	0	0	0	0	0	0	0	0	0	0	0.03515997	0	0	0	0	0	0	0	0	0.015941889	0	0	0	0	0	0	0	0.021097814	0	0	0	0	0	0	0	0	0.014771153	0	0	0	0	0	0.016974803
AC104389.1	0	0	0	0	0	0	0	0	0	0	0	0	0	0	0	0	0	0	0	0	0	0	0	0	0	0	0	0	0.042791272	0	0	0	0	0	0	0	0	0	0	0	0	0	0	0	0	0	0	0	0
AC104389.2	0	0	0	0	0	0	0	0	0	0	0	0	0	0	0	0	0	0	0	0	0	0	0	0	0	0	0	0	0	0	0	0	0	0	0	0	0	0	0	0	0	0	0	0	0	0	0	0	0
AC104532.2	0	0	0	0.044461057	0	0.083025644	0	0.115126082	0.096901199	0.02207375	0	0.046192857	0	0.047614769	0.044022484	0	0.054922299	0	0	0	0.068056199	0.114903658	0	0.132133862	0	0.124511651	0.130076324	0	0.030322781	0	0.059541453	0	0.26757481	0	0.052394872	0.119120037	0	0.318841	0	0.056795805	0.021671125	0.054907445	0.092294242	0	0	0.045646671	0.211774189	0.05693345	0.132579062
AC104534.3	0	0	0	0.026778206	0	0	0.085925538	0	0	0	0	0	0	0	0	0	0	0	0	0.042987366	0	0	0	0	0	0.029996576	0.039171479	0.064260373	0.018262942	0	0	0	0.032231234	0	0	0	0.035169049	0	0.030717224	0	0	0	0	0	0.016192536	0.054984567	0.01594354	0.034290136	0
AC104581.1	0	0	0	0.537237768	0	0	0	0	0	0.533448968	0.356384877	0	0	0	0	0	0	0	0	0.862434031	0	0	0	0	0	0	0	0	0	0	0	0	0	0	0	0	0	0	0	0	0	0.663464955	0.278805522	0	0	0	0.319867264	0	0.961198197
AC104650.2	1.485109549	1.207602571	0	0.30699301	1.194247704	1.146544614	1.477612379	0.397459092	1.003619558	0.914483945	1.221891008	0.637901352	0.33765216	1.315074575	0.303964768	0.322985926	0.379225395	2.240370598	0	2.464097231	0	0	0.666736295	0.456176429	1.244267275	0.343889321	0	0	1.046857902	0.748447085	0	0	0	0.227554995	0.361774116	2.878734219	3.628692238	0	0	0.784323023	2.693411283	0.758245662	0.159317441	0	0.371271723	0	0.731125176	0.786223835	0.549256113
AC104809.3	1.099050627	1.233055553	0.086589655	0.280391742	1.286543194	0.05638744	0.166101626	1.949131942	0.14572462	4.428929271	0.369142717	0.026890455	0	0.52202609	0.042711677	0.072615103	0.575498959	0.553159418	1.924524953	1.052579239	0.049522326	0.040876845	0.03747464	0.141019411	0.069935397	0.488049014	0.14513367	0.553818424	0.035303873	0.152493902	0.190636235	0.079560584	0.140188074	1.956866377	0.010166954	0.387170009	0.260608654	0.162407301	0.019793032	0.060615128	0.353234267	0.335616933	0.369377674	0.368624067	0.028693131	0.469447528	0.395526734	0.32038161	0.730626398
AC104981.1	0	0	0	0	0.089170495	0	0	0	0	0	0	0	0	0	0	0.072348847	0	0	0	0	0	0	0	0	0	0	0	0	0.046899234	0	0	0	0	0	0	0	0	0	0	0	0.067036014	0	0	0.05705203	0	0	0.04094301	0	0
AC105009.1	1.386102246	0.563547867	0	0.429790214	0	2.407743689	0	0	0	0.426759174	0.570215804	0	0	0	0	0	0	0.44807412	0.575816325	0	0	0.370245121	0.933430813	0	0	0.240722525	0	1.031378984	0	0	0	0	0	0.318576994	0	0	0.564463237	0	0	0	0.209487544	0	0.446088835	0	0	0	0	0	0.256319519
AC107081.1	0	0	0	0	0	0	0	0	0	0.198492639	0	0	0	0	0	0	0	0	0.267821546	0	0	0	0	0	0	0	0	0	0	0	0	0	0	0	0	0.26778923	0	0	0	0	0.097436067	0	0.10374159	0.165848925	0	0	0	0	0.357655143
AC108925.1	0	0	0	0	0	0	0	0.089030837	0	0	0.045617264	0	0	0.147288352	0	0	0	0	0.092130612	0	0	0	0	0	0	0.038515604	0	0	0	0	0	0	0	0.203889276	0	0.092119495	0	0.123285187	0.157763664	0	0	0.042461757	0.035687107	0.05705203	0	0.070600184	0.04094301	0	0
AC108938.5	0.012986592	0.316797676	0.161659262	0.265766591	0.156647107	0.210545982	0.038763098	0.114694629	0.324718883	0.035985315	0.101506249	0.050203354	0.159440995	0.017249573	0.079740914	0.169461698	0.25865967	0.251884265	0.010789812	0.01292843	0.098619852	0.097128639	0.104945376	0	0.108805383	0.009021456	0.023561608	0.038652554	0.115343994	0.049086161	0.064710886	0.180365484	0.145402926	0.035817526	0.009490639	0.129462126	0.19038735	0.11550767	0.11085829	0.01028781	0.314035044	0.074593187	0.045974177	0.086860914	0.165576521	0.090951205	0.292495737	0.082501939	0.086453804
AC109829.1	0.100807436	0	0.039214618	0.06251494	0.324256346	0	0.050149269	0.080937124	0	0.124148123	0.145145841	0.097424934	0.068758258	0	0.09284742	0	0.115836121	0.162936044	0.083755102	0.10035596	0.023922785	0.026926918	0.135771755	0.139341164	0	0.035014185	0.182895194	0.03750469	0	0	0.041859446	0.04117863	0.03762264	0.185353887	0.073670365	0.209362489	0.082103744	0.028019361	0	0.079858344	0.121883662	0.115804792	0	0.155596446	0	0.032090993	0.037220918	0.200129703	0.093207098
AC109829.2	0	0	0	0	0	0	0	0	0	0	0	0	0	0	0	0	0	0	0	0	0	0	0	0	0	0	0	0	0	0.083826073	0	0	0	0.050972319	0	0	0	0	0	0	0	0	0	0	0	0	0	0	0
AC110602.1	0	0.939246444	0.599112218	3.104040436	0	0.445878461	1.149254072	0.30913485	1.040790653	0.711265291	0.475179837	0	0	0	0.236417042	0.502422552	0.294953085	0.248930066	0.319897958	1.533216055	0.182743498	0	0.518572674	0	0.322587812	0.267469472	0.349279017	2.005459135	0.162844562	0	0.319759656	0	0	0.884936093	0.562759736	0.639718715	0.313590687	0.214036783	0.27389525	1.220058036	0.581909845	0.88461994	0.123913565	0.396194655	0.288766896	0.490279057	0.284326457	0.305753714	0.711998665
AC110615.1	0.036831769	0.059898799	0	0.022840933	0.059236379	0.127958035	0	0.029571801	0.024890476	0	0.030303763	0	0	0.024461086	0.022615625	0	0	0.023812619	0.061202798	0.073333629	0.01748122	0.019676446	0.099213195	0.033940496	0.03085871	0.07675829	0	0	0.015577691	0	0.030588169	0	0	0.016930575	0	0.030597706	0.029998046	0.040949464	0	0	0.033399254	0.042311317	0.011853556	0	0.027623405	0.023450017	0.027198634	0.029248362	0.013621941
AC112719.2	0	0	0	0	0	0	0	0	0	0	0	0	0	0	0	0	0	0	0	0	0	0	0	0	0	0	0	0	0	0	0	0	0	0	0	0	0	0	0	0	0	0	0	0	0	0	0	0	0
AC114494.1	0.104875328	0.085278366	0	0.065037611	0.084335273	0.121449871	0.07825942	0.06315239	0.017718378	0.137230252	0.118645155	0	0.035766433	0.087063575	0.0965941	0	0.080340311	0.254266524	0.130702318	0.182709858	0.062220359	0	0.194219526	0.048321337	0.065900663	0.109281348	0.071353343	0.01950906	0.055445185	0.039640325	0.087097208	0.021420157	0	0.072312558	0.076643192	0.217810912	0.25625065	0.102025099	0	0.062310656	0.087176406	0.050199114	0.016875996	0.053958415	0.137646768	0.033385964	0.096807243	0.104102778	0.087271463
AC118758.1	0	0.072249726	0	0	0	0	0.088404159	0	0	0.054712715	0	0	0	0	0	0	0	0	0	0	0	0	0	0	0	0.030861862	0.08060285	0	0.037579514	0	0.07379069	0	0	0	0	0.073813698	0	0	0.063206596	0	0	0.034023844	0	0	0	0	0	0	0
AC124312.1	0	0.080892038	0	0.061692375	0	0	0	0	0	0.030628649	0.081849158	0	0.067853544	0.13213668	0	0.064906263	0	0	0.082653061	0.099035487	0	0	0	0	0	0	0	0	0	0.075202817	0	0	0	0	0	0	0	0	0.070767194	0	0.090209947	0.076187363	0	0	0	0	0.073462338	0	0.036792275
AC126407.1	0	0	0	0	0	0	0	0	0	0	0	0	0	0	0	0	0	0	0	0	0	0	0	0	0	0	0	0	0	0	0	0	0	0	0	0	0	0	0	0	0	0	0	0	0	0	0	0	0
AC129492.1	0	0	0	0	0	0	0	0	0	0	0	0	0	0	0	0	0	0	0	0	0	0	0	0	0	0	0	0	0	0	0	0	0	0	0	0	0	0	0	0	0	0	0	0	0	0	0	0	0
AC131263.1	2.674934159	6.72302718	0.94596666	3.317678846	2.542141312	2.81607449	3.38727516	3.319132069	2.465030493	3.369151377	2.801060089	0.783387626	2.322099063	2.26100541	2.09042437	1.745257286	3.725723175	3.458817766	3.232653051	4.115474674	1.615837247	0.779463412	3.766475212	2.913126668	3.259834732	1.604816833	0.882389096	2.71415522	1.337039565	1.286803759	3.43320894	1.788019445	0.363025474	4.694818852	1.066281604	4.444361602	4.159202799	2.027716889	1.037918841	4.623377819	3.528211271	1.769239879	2.034791177	1.751597422	2.55330729	1.238599722	4.130215905	1.931076086	2.698100203
AC138028.1	0	0	0	0	0	0	0	0	0	0	0	0	0	0	0	0	0	0	0	0	0	0	0	0	0	0	0	0	0	0	0	0	0	0	0	0	0	0	0	0	0	0	0	0	0	0	0	0	0
AC138969.4	0.057922469	0.0470991	0	0.026123756	0.016937539	0.262208379	0.020956387	0.038049775	0.028467871	0.074576125	0.043323982	0.003392663	0.010774768	0.034970959	0.045265616	0.034355854	0.012101406	0.030639486	0.030624649	0.083873539	0.027491361	0.011252226	0.031914185	0.019409305	0.008823473	0.020118636	0.004776768	0.031344936	0.006681226	0.023883584	0.017492234	0.004301934	0.011791317	0.041148352	0.015392694	0.048118642	0.025732147	0.011708736	0.007491626	0.054228235	0.025466385	0.026212621	0.042366294	0.043347117	0.005923799	0.006705095	0.034996241	0.054359657	0.023369641
AC231657.1	0	0.268356127	0	0	0	0	0.164179153	0	0.223026568	0.355632645	0.135765668	0	0	0.109589548	0	0	0.126408465	0.213368628	0	0	0	0	0	0.456176429	0	0	0.149691007	0	0	0	0.274079705	0	0	0.075851665	0	0	0	0	0	0	0.099755973	0.126374277	0	0	0.061878621	0.105059798	0.060927098	0.131037306	0.061028457
AC234582.1	1.509616307	3.236215471	1.494814643	0.765962758	0.662157143	0.635707905	0.955815268	0.771306753	2.41133676	0.507040603	1.524339278	0.530531818	0.842458854	0.729150259	1.095476986	0.447703264	0.735922548	0.709820388	0.114023035	0.683116064	0.977044445	0.879790385	1.940796741	2.908689308	0.574908972	0.14300348	0.497981965	0.510583655	2.553918683	2.48988337	1.253711127	1.233320343	1.024378812	0.504676425	1.704994842	0.798064932	1.676623476	1.602097106	0.390504118	0.326154128	1.659307281	0.420413437	0.353337691	4.165927956	1.235121772	0.349505862	1.013440838	5.449076084	1.015126809
AC234582.2	0	0	0	0	0	0	0	0	0	0	0	0	0	0	0	0	0	0	0	0	0	0	0.092418892	0	0	0	0	0	0.058043606	0	0	0	0	0	0	0	0	0	0	0	0	0	0	0	0.051463407	0	0	0	0
AC241377.2	0.305757848	0.248624059	0.029735349	0.18961333	0.061468632	0.088519989	0.038026789	0.12274472	0.154970667	0.200043363	0.330180107	0.172374079	0.052137466	0.228445859	0.187742945	0.07480924	0.058556862	0.321229608	0.063509153	0	0.054419939	0.142925506	0.180165874	0.246536526	0.128086337	0.570830988	0.62407942	0.028438759	0.016164718	0.028892259	0.031740848	0.062449209	0.17116918	0.017568584	0.111724359	0.19050447	0.093385462	0.169970386	0.081564394	0	0.023105244	0.043905769	0.024600487	0.098320365	0.071660902	0.194669625	0.536248061	0.303505525	0.098946873
AC241585.2	0.152878924	0.372936088	0.237882792	0.142209997	0.184405896	0	0.304214313	0.214803259	0.103313778	0.553061062	0.314457245	0.320123289	0.286756062	0.177680113	0.140807209	0.124682067	0.23422745	0.123549849	0.412809498	0.152194241	0.181399796	0.571702024	0.283117802	0.352195037	0.128086337	0.318603342	0.520066184	0.142193794	0.145482458	0.260030329	0.412631027	0.21857223	0.228225574	0.351371684	0.279310898	0.508011921	0.311284873	0.467418562	0.353445708	0.151385878	0.207947195	0.278069871	0.184503654	0.314625167	0.200650527	0.486674064	0.52213627	0.455258287	0.254434817
AC242988.1	1.663322695	1.35251488	0	1.375328685	0	1.284129967	0	0	0	0.682814679	0.456172643	0	0	0	0.680881081	0	0	0.716918591	0.46065306	0.55195778	0	0	1.493489301	1.0218352	0.464526449	0.38515604	0	0.412551593	0.46899234	0	0	0	0	0.254861595	0.40518701	1.381792425	1.806282358	0	0	0.878441786	0.167590035	0.636926356	0.178435534	0	0.623736495	0	0.818860197	0.440285348	0.410111231
AC243945.1	0	0	0	0	0	0	0	0	0	0.034140734	0	0	0	0	0.068088108	0	0	0	0	0	0	0	0	0	0.09290529	0	0	0	0	0	0	0	0.165539616	0.050972319	0	0	0	0.123285187	0	0	0	0	0	0	0	0	0	0	0
AC244230.1	0.020205572	0.147869703	0	0.012530327	0.146234413	0.02339887	0.060310709	0.146005381	0.095582815	0.062209792	0.13299494	0	0.055126883	0.053676513	0.086847077	0	0.015478588	0.31352125	0.134301184	0.020115079	0.047950189	0	0.122461769	0.09309723	0	0.007018149	0.054988533	0.075173395	0.017091558	0.045823291	0.06712156	0	0	0.037151836	0	0	0.065826617	0.089858008	0	0.176072515	0.109935154	0.015474401	0.013005505	0.103957781	0.060615792	0.012864465	0.059683688	0.096272306	0.007472872
AC245100.1	0.825372793	1.37424716	1.253718762	0.560595932	1.390655172	0.273090021	1.212256658	1.072914147	0.796824602	1.379505082	1.050964856	1.240832687	0.96508519	1.148515035	0.796399184	0.718017862	0.873150341	0.914782702	1.600094513	0.821676279	0.783482521	1.910716785	1.164582867	0.760581494	0.625661806	1.528974828	1.212242487	0.233961206	0.847776796	0.980479829	0.913944424	1.091739661	1.613541863	1.102071641	0.574461734	1.632552487	0.832289839	1.857143351	1.062444333	0.653849628	1.057337889	0.842813704	0.657749133	1.294185943	0.619020151	2.001895581	1.175466847	1.498135398	1.090205895
AC253572.1	1.468069457	1.432495901	0.513978002	0.068280881	0.442704356	0.510025142	0.365164577	0.0294674	0.669670243	1.276887556	1.132379134	0.543877058	0.525700273	1.121237458	0.766216573	0.838109994	0.899698023	0.3796568	1.219734492	0.109612092	0.36580958	1.274453637	1.136923674	1.454288844	1.076241774	0.892351814	0.998820844	0	0.062090778	0.110978915	0.518163044	0.62967322	0.931434292	0.472382479	0.643721639	0.457345242	1.046224888	0.795695436	1.096547972	0.116298559	0.543595216	0.548105205	0.059058539	0.33989515	0.949642943	0.373875644	1.097655714	0.932643278	0.475084722
ACAA1	8.637293477	6.899615028	9.000847477	5.75190675	8.155034563	6.146421407	7.929950137	8.316101583	7.153861223	7.873364447	7.934553713	7.480304515	7.220415365	7.702791156	10.12913611	5.387219803	7.150101093	10.57823168	7.725630228	7.637383717	8.87938982	7.790465864	7.530761122	7.123439522	7.300308363	9.754242028	8.721849976	7.058254992	6.373075263	7.798974504	7.177987801	9.446862095	8.264168139	6.91580172	8.343511002	8.337229135	8.345413408	9.267858957	7.289020949	5.196664307	7.489194447	6.827732227	7.36178408	9.22197978	8.867573798	8.129552589	7.879916104	10.16758029	8.291247496
ACAA2	12.51919241	13.79981172	16.01018731	12.09547618	14.32626327	13.68122498	16.6406189	13.02023326	15.38593106	11.93444821	13.79445567	19.61320274	17.34648027	14.8537051	16.91463252	11.8269397	13.15146491	17.11021204	13.58254438	12.33253458	16.28088919	17.4275079	15.4479855	11.94441137	14.32869933	18.95405118	14.00449094	13.28063119	11.90049569	15.15959501	15.92569524	16.64458559	18.51182985	13.52193517	17.57914067	13.45149862	14.49664457	16.06997617	14.04965987	12.65834267	13.34491829	13.4178985	12.63595878	15.34145068	14.63112175	23.12914649	17.96604619	14.83098416	23.36287732
ACACA	8.023792982	8.276459442	4.362354923	6.00477195	8.55767351	8.048023954	7.245389603	5.787723038	10.35437878	5.08744966	7.733946362	3.283073473	6.368979437	8.084554398	9.117540992	9.127034034	7.740885891	6.493767915	7.173800245	8.726177537	5.98855838	2.879304766	11.40525011	12.57851795	7.793888189	4.927705563	7.096099443	10.98456676	7.025150479	8.752826283	7.988386761	6.333256145	3.560094372	7.810132475	10.31656962	10.58014495	9.331347977	6.69950926	6.474186329	9.06348925	6.975510064	7.72165486	5.97528587	5.914411353	7.873426544	3.767324172	6.694786434	8.303582634	7.345540468
ACACB	3.904594124	3.5526244	1.008144158	3.256983133	2.123216808	2.57954753	1.74277784	3.342108968	2.342263308	3.388476671	2.905918802	0.655712455	2.43053687	2.305664358	2.092987603	3.533272308	2.330098867	3.137908933	2.281828497	3.63310369	2.050506776	0.767291853	2.586964405	2.216441916	3.444317106	2.144845166	1.521368377	2.766698122	2.743871937	1.78141242	3.154609224	0.545712657	0.432251841	3.59758094	2.231252147	1.750460932	2.208819947	1.445445508	1.835409739	3.015953184	2.718355434	3.017770689	3.419245548	2.969124535	1.474950829	1.162676249	3.435910288	1.397803534	1.918022794
ACAD10	2.951927524	2.525269916	1.546784181	2.338797941	2.493598834	1.930292779	2.506200013	2.508384759	2.388189771	3.04623193	2.907583441	0.968958655	1.851472575	2.164550023	2.841769374	1.9928134	2.136502626	2.913911641	2.522218634	3.105573668	2.552393232	1.216324246	3.053952342	3.097770468	2.122122845	1.79834362	2.090746418	2.802773254	2.195693899	2.055526827	2.548195527	1.719349568	1.240713028	2.459153279	1.677504163	3.229752198	2.923756505	2.870407966	1.583201026	2.183563727	2.278537683	3.465974798	2.26415932	2.742886073	2.528189578	1.292479018	2.79703884	2.754556466	2.471068258
ACAD11	0.168560196	0.184737228	0.06271989	0.149979666	0.117867239	0.178225652	0.131250729	0.129450899	0.148579561	0.200818998	0.150744397	0.051940505	0.069982189	0.077875407	0.139500221	0.129103292	0.095441287	0.123192744	0.097423982	0.1605094	0.090437741	0.046982109	0.212218144	0.18909534	0.098243169	0.053456183	0.079778923	0.147235985	0.077490363	0.105262738	0.188677358	0.065861132	0.054703345	0.171809235	0.123184278	0.17655966	0.125347846	0.065184272	0.114694239	0.087085567	0.090824702	0.126285187	0.103778157	0.101806804	0.071453775	0.10731875	0.132592141	0.064017521	0.121970867
ACAD8	3.721261396	3.558505486	2.241284319	2.749842602	3.290756707	2.544005738	2.658631249	3.643947508	2.597043975	3.811921926	4.184814897	2.651549808	2.980978142	3.237459168	3.434539183	2.151858842	3.174836521	5.980983788	3.616710844	3.785380926	3.284797822	2.452473952	4.180531368	2.77215885	3.035221259	3.485007171	2.876220689	3.170045524	1.899928893	4.34671025	3.345575661	2.339329595	2.790625497	3.421127904	3.062624142	4.752680247	4.022213643	4.436952074	2.247208586	2.823956465	2.887388957	2.98531485	2.686233297	3.566745971	2.443127336	3.000311005	3.291591989	4.022958536	3.164156207
ACAD9	8.822106737	8.642716992	7.431926835	7.014510035	9.204014894	6.54380998	7.372012025	8.078514503	7.728357678	9.346883975	8.357542473	7.188663217	8.245985445	7.224856204	9.35287017	7.398743935	7.516497976	9.760912068	8.447612733	8.533851506	8.506631707	7.860114808	7.843666368	7.394549275	5.088641945	7.707348882	8.726567135	7.801486973	7.51531231	7.59171309	7.957115955	7.607863648	7.53191863	8.017803235	7.542827276	9.404619118	8.758507449	8.702546628	7.547279501	7.475992318	8.200369827	7.834621059	8.480533294	8.974124828	8.331862587	7.366762919	8.760829498	8.837250391	7.954376023
ACADL	13.27280658	8.269997439	3.816111089	7.677977132	9.51365568	7.87749133	6.938001997	9.879619711	6.911533821	4.994922575	4.468837067	6.821745879	6.128120922	5.922786244	7.316791899	6.55522155	5.02207593	4.23232228	8.300268172	12.44832912	4.507422792	2.620352188	10.89960963	5.901255649	7.281078501	4.036756922	7.332707745	13.16578922	4.766965262	3.356485488	8.974281274	5.611680467	4.730512642	7.945890243	9.373936293	6.462866693	5.91121665	3.739270939	6.600481827	10.67237625	4.313063197	8.570096252	3.819692899	4.656710893	3.753376696	5.810863892	3.653624167	4.053277156	6.133422584
ACADM	8.93736008	9.006397432	9.652182583	11.22504569	8.452367403	12.58490325	10.25029871	10.84033734	11.32749283	12.89378388	11.71308859	15.61131192	11.18381889	9.209371291	10.20681026	9.546553703	9.750286875	11.06180055	11.05162839	10.95722166	7.522322996	11.00285207	9.689491926	10.81547293	9.068609075	10.59018058	8.927755703	11.92242191	5.658942173	8.892171028	11.73998614	17.94860498	12.60236519	12.36475707	8.145250047	7.453532212	9.856569006	8.911949269	8.763502701	10.20685809	7.88107646	10.49670083	8.925507319	8.440611112	7.055016597	15.30494793	9.562713751	9.057929794	12.05125099
ACADS	12.93974604	11.42844427	13.24381903	8.180297127	12.43857692	7.237779367	13.92125137	11.68781896	10.10290141	11.09606086	9.386596258	10.99801674	10.37897855	10.4292168	13.42220257	8.893334537	10.40578443	12.64015738	10.94659886	12.47532973	12.09668102	17.59223605	11.2307801	9.449467323	9.749266397	15.55605683	13.47626081	9.850292483	12.1210964	12.22727375	9.168214552	10.00696683	12.87026754	9.932672427	11.15488406	13.84140637	10.05290267	14.70064114	12.1204854	9.143524063	10.5376665	10.82389956	11.38638382	15.19753621	12.4841519	15.85704665	13.05174403	15.55048608	14.60672789
ACADSB	7.478968952	8.059950782	7.292790452	7.239439962	7.826475123	8.506976103	8.955913749	7.974344725	6.923129766	6.136326162	7.613816777	6.296407593	8.311587264	9.183446432	7.625214979	6.822825964	7.01776145	7.220762791	7.633363652	7.478564642	5.629025623	5.355680017	9.970026002	13.99816207	7.736537627	7.130466736	7.924361933	9.284884183	5.072315235	7.282013217	7.525163937	16.62500766	7.939549931	7.587785851	6.913442622	13.12758031	11.54374697	8.067492892	7.443645287	8.115580286	6.585042518	7.260247676	6.104035713	7.394873473	10.13634128	8.858884021	7.881774857	6.266411362	11.20183914
ACADVL	48.33550791	42.14619851	38.02447642	41.05313721	41.96191214	36.0097494	47.98094412	39.23350154	34.28768746	39.67412937	44.17443665	32.5357225	37.99388417	52.87167449	47.20857132	31.10703016	32.24125196	57.5763731	40.30832632	50.54412968	34.40160439	35.92252863	42.33535642	34.95558545	34.00877864	45.63386555	32.24021225	47.43283326	36.66382563	38.28387605	43.16577896	33.34389808	31.15989792	35.33356098	36.25445124	48.36273488	34.26460085	41.75604658	33.95850702	37.53239582	40.97343841	36.57580695	39.51255925	44.20945997	51.47588957	31.26398186	42.10965419	57.78236122	45.3503781
ACAN	0.068618923	0.065096288	0.029659021	0.028368991	0	0.030902468	0.015171671	0.064275563	0.041219432	0.118544215	0.167802781	0.05894798	0.052003633	0.035444804	0.081926698	0.355675371	0.110972448	0.07147497	0.044342291	0.288426783	0.199027572	0.718902792	0.077015744	0.021077459	0.041521204	0.1681615	0.103746243	0.04822179	0.077391475	0.449562275	0.060152807	0.031144453	0.065446424	1.855737273	0.086364118	0.066505411	0.015524291	0.044502697	0.046101181	0.015099728	0.120991156	0.056930986	0.06502395	0.009806798	0.127228979	0.016989868	0.128087661	0.051463496	0.032427662
ACAP1	3.059473762	4.392347204	1.037567744	3.137856597	1.203098752	1.894788188	2.703945035	1.732088269	1.461679044	2.261748865	2.22215888	1.108354674	1.11601296	1.62253373	2.153844949	0.899364126	1.214788584	1.615747668	2.369684754	2.013779395	2.199423027	1.598524951	1.750890301	2.106734748	1.32390977	1.152198368	1.204709032	1.229983022	1.703976009	2.054422195	4.271964877	1.469496105	1.430430923	1.991052548	0.851760861	3.556425727	2.231687289	7.594224638	1.072255059	2.450309253	2.186619752	2.604866584	1.044140017	1.9950144	1.372119429	1.402062005	2.095839626	4.872447672	1.247575938
ACAP2	5.774802665	7.554521859	4.356092236	7.577574904	4.851322479	8.060462323	6.341054309	5.435301349	6.298665072	5.998350079	6.708421222	5.419579595	5.117443742	4.858607955	5.263692109	6.722918065	6.629997778	6.751338057	6.609613182	7.27925971	4.231996218	4.967238908	6.004584617	5.817788108	7.752552858	4.658558957	5.001117585	5.649485528	3.323505485	4.987493038	7.308742837	5.283164849	5.890592787	6.421398116	4.466241053	5.695326307	6.558496218	4.615709572	4.935435718	7.205782592	5.6617033	6.874542433	5.308288619	5.374606066	4.364696826	4.810185241	5.035018008	5.41743439	4.716943124
ACAP3	4.418407431	3.719454304	1.278069792	2.906902141	2.706545711	1.913293884	2.414098916	3.168483063	2.124588207	3.34712128	2.796381284	0.87288715	1.46820619	2.868561466	3.043443359	2.14052882	1.909343251	3.497511235	3.18859352	4.61009123	2.399543074	2.209113808	3.04538558	3.079773478	2.20688295	1.974094132	1.695761722	2.276082125	2.872970728	2.019762072	2.97159774	1.018129815	1.050008633	2.773127922	1.849076829	5.768579457	2.110729825	2.052070669	2.048384498	2.987888751	2.458488174	2.707786588	2.22411416	2.744442938	2.680034775	1.292346429	2.8375193	3.827318707	2.412761328
ACAT1	10.39576684	11.88052558	13.56306804	12.06706837	13.89296756	12.67687401	10.93602514	13.28526946	11.38849385	12.48178875	13.24342543	18.89919841	15.88803372	11.2711594	12.18123566	10.3198168	9.629499847	12.13266599	11.55138694	10.68281466	11.57174767	15.13734975	14.11680376	12.61968302	13.00865392	14.99687536	13.77425339	11.63071895	11.02980284	13.2573247	14.38506155	14.77165348	17.26470879	12.99753056	12.57683353	11.55617949	14.36833892	13.08966783	12.28997023	10.31783679	9.955910546	13.17139524	12.31617401	14.57079633	10.45238942	17.44301201	12.61780123	11.39545843	12.42121453
ACAT2	6.596802035	6.583245838	12.2966424	5.500594925	5.203686438	6.732049114	6.755977882	5.41298789	7.275366342	4.544553385	7.954371193	9.323242096	6.920808957	7.085618139	7.887387255	5.376938071	5.06833549	8.054702946	6.92747623	3.97694632	3.975723167	9.213496859	8.038057388	8.467755063	5.000223643	10.47218577	7.36191447	10.94715586	6.00968028	8.789160879	6.651357872	5.673915159	9.544808637	7.114071035	9.041070923	5.2311402	8.689503844	5.871747385	5.222549756	4.988360105	5.055184424	4.800282379	4.068653924	6.026693013	6.830052455	9.798054171	5.225019487	12.39742762	5.688039577
ACBD3	16.17764947	19.3067908	16.37495256	19.27929832	18.31758357	23.60638586	19.41462078	21.25617447	20.81290419	18.63523013	20.00376962	15.88192517	21.88642803	23.06268849	16.24894725	19.47989685	21.97260341	14.59183802	20.33542504	16.37130223	17.82224097	17.39055197	18.82253583	21.92247752	21.32433463	17.32152635	18.35501259	19.37943238	14.50527245	16.85951317	21.02156103	19.77765388	19.74399976	19.03982792	16.247682	19.32887392	17.84259142	14.83350278	25.65368128	20.49411069	18.1653453	19.19412644	18.18142392	16.01897595	19.82952105	18.58730394	16.52939567	15.05251681	19.72471114
ACBD4	5.252945746	4.638524283	3.298607789	2.881961923	4.348124322	2.818386416	3.736293165	4.208687592	3.348942381	4.384001159	3.606131726	3.384458605	3.259917144	2.954738531	3.969251797	2.737511013	2.758623712	3.040163916	3.906889364	4.275626339	4.024615812	3.341619097	4.123311962	4.373784806	3.081670433	3.197733542	3.586399909	4.023361342	3.362809217	2.905385955	3.164401174	2.303211489	3.485275285	3.87253284	2.631676751	4.693190639	3.829859145	3.83225604	3.40773274	3.585536023	3.069081289	4.225372148	4.454981453	4.583728733	2.151527502	4.045581263	4.306009742	4.197635729	4.537181322
ACBD5	8.961621933	11.25548587	8.4895476	9.994023648	9.79988027	10.91774878	9.455907906	10.44905496	10.46005321	10.50056033	9.474896782	9.322904184	9.791680887	7.202673375	10.40364794	9.15533202	10.58915989	9.441232308	10.80495423	8.798366119	8.768677723	8.416278924	9.052420997	9.546830244	11.55736705	7.676025059	9.311869694	10.66772909	5.749743082	8.65876737	11.0452052	10.85779001	9.89886002	10.27230416	8.162140516	8.250922512	10.19675525	6.996667047	9.474482211	11.19154128	8.925865989	11.20923358	9.439203007	9.985084234	6.367934361	11.01159358	9.136304787	7.939943383	10.57999718
ACBD7	0.444144912	0.541728256	0.107984178	0.39593491	0.736638771	0.064292221	0.248570307	0.490323366	0.112555464	1.358906049	0.388264433	0.178850846	0.132536362	0.147484999	0.068179013	0.108668162	0.382769557	0.323044092	0.945599572	0.276347353	0.237151776	0.074147888	0.112161246	0.051159973	0.232573322	0.221760404	0	0.185896078	0.011740462	0.083937991	0.115267166	0.045356969	0.207200788	0.421083076	0.060859197	0.276727455	0.158260721	0.154312233	0.177721083	0.153932556	0.159423098	0.329517975	0.223342207	0.257076906	0.04163795	0.636249991	0.348480224	0.132261954	0.390125837
ACCS	4.889186603	3.557722371	1.021760899	2.221984423	1.853892248	1.967191891	2.009715154	2.492817582	1.567617229	3.75776616	4.583454531	0.79557007	1.333917286	2.441217221	2.169388098	1.289947911	1.24664002	3.903920754	4.358650862	4.710968177	1.744626393	0.766418839	7.065619442	3.282027324	1.847820196	1.316412572	2.829483779	2.905068507	1.346360605	0.971208369	3.455775316	1.253700555	2.280218707	2.736284373	1.335322792	4.203959962	3.063564633	1.436316865	1.16779231	1.905476839	1.382919834	2.052573351	2.597973596	2.177642506	1.217817135	2.417565524	1.615477924	3.355418715	2.349375615
ACCSL	0.022272666	0.018110804	0.017328366	0	0	0	0	0	0	0	0.009162546	0.014350218	0	0	0	0.014531772	0	0.014399811	0	0.022172916	0	0	0.029997777	0	0.018660677	0	0	0	0.018840078	0	0.018497077	0.018196234	0	0.03071444	0.016276929	0	0	0	0	0	0	0.017057481	0.007168005	0.011459299	0	0.01418054	0	0	0
ACD	5.8703989	4.731494033	3.613633732	4.720624754	4.38866578	3.31690412	3.761195146	5.272653104	3.539915338	6.097505424	4.161177694	3.59108971	3.801651124	4.327138029	4.380940555	3.889059207	4.081938377	4.070620609	4.99529148	5.625756458	5.296896555	4.831681592	3.553582402	3.673755937	4.096855204	4.521669768	4.529465034	4.377680576	5.047524601	4.632801532	4.414528595	2.877585126	2.657981735	5.236800843	3.837522019	4.587396509	4.077165423	5.866852477	4.313658973	4.640233137	4.441941909	5.60250146	5.842199728	5.91452362	4.015678645	3.81148993	5.516444935	4.497795554	3.822127241
ACE	30.86045215	16.70230569	13.30437365	9.689161815	8.198835286	20.10242908	18.10229726	13.21493277	17.84175221	11.36561971	17.63204063	7.760510343	6.347295495	13.59534	14.82534104	14.34544018	13.05043107	18.98141602	15.19494268	24.52137596	15.49411448	6.304568437	15.5664792	15.92761951	29.13772002	11.56158776	19.75620663	10.11651472	18.65316814	14.19356304	18.48696282	10.47396782	5.257837028	16.69015919	16.42787499	11.95956624	17.721379	11.54002406	21.99897831	12.85370885	19.20924398	11.84766779	22.50655492	23.26924858	18.13235173	8.529624761	26.59949635	12.22956372	7.295224286
ACE2	0.804970229	0.912930319	0.552111056	0.387533713	0.434382507	0.551953469	1.053824417	0.722836964	0.858930646	0.629377387	1.690604166	0.54593697	0.679088501	0.661221908	1.125118698	0.72560771	0.981774557	0.540975886	0.73920384	0.527213875	0.44238263	0.379109879	0.656207092	1.20051321	0.496946278	0.537119032	0.739838081	1.655040142	1.182634785	1.088927597	1.222677524	1.341242299	0.758969203	0.662146782	0.681160026	0.906295337	1.035184744	0.800757072	0.994562068	0.755155636	0.64671142	0.819276133	0.709015367	0.566742023	0.889690365	0.687839288	0.559238131	1.320519605	0.430898835
ACER1	0.028777209	0.070199734	0.044777937	0	0	0	0.057263871	0	0.019447299	0.026580156	0.01183839	0.111246464	0.039256445	0.038223621	0.017669924	0.037551305	0.022044936	0.037210308	0.023909328	0	0.013658338	0.0153735	0.019379186	0.026518215	0.024110369	0.019990798	0	0	0	0.021754171	0	0	0	0.039684331	0.021030468	0.07171933	0	0.047991638	0.061413191	0.045593864	0.052190668	0.033058461	0.111136319	0.02961178	0.021582578	0	0.053126743	0.045704361	0.010643025
ACER2	1.226310298	1.238898795	0.708333748	1.244432792	1.135549202	1.312532306	1.146172962	1.089016602	1.192863282	1.647542121	1.482866836	0.670394987	1.419406398	1.073566241	0.77580284	1.51534952	1.964245207	0.924978746	1.466556323	1.257812635	1.37572049	0.655125414	1.714209403	1.455361797	1.759098149	0.832525623	0.960751399	1.506974654	0.793703524	1.446730155	1.450491523	0.516112851	0.41606807	1.981497654	0.896191107	1.234845778	1.361975639	1.063871837	0.528698605	1.516077479	1.578176942	0.996086795	1.417199114	0.83169012	0.843075468	1.135659799	2.771611256	0.66396919	1.422470255
ACER3	5.58578517	7.017312453	7.538083579	7.105131756	5.390949007	8.002995488	5.498776414	5.172900426	6.068319914	5.062267676	8.139860996	5.293629133	5.859356881	6.735668034	6.442238369	6.41151167	5.056338594	14.93580399	5.946418762	7.556564842	5.028758181	6.128648797	7.377221496	5.333406008	6.400857524	10.06860028	6.112755167	5.395131002	4.558258883	6.255677125	6.303833221	4.688203082	6.239355198	5.198669347	6.468737174	6.629068138	8.521108141	4.375660283	5.052754157	5.341981186	5.857313426	6.32248622	5.199613997	5.218111692	9.012113123	3.982863979	5.17425653	7.373293179	6.632973488
ACHE	0.824751269	0.833766878	0.832430377	0.926162777	0.5287851	0.554987824	1.78533278	0.599544297	1.031864011	0.69658627	0.944501117	0.323139522	0.273669293	1.591412947	0.862279042	0.610825166	0.930631925	0.943946015	0.592638619	0.77667605	1.00506475	1.089598345	1.020744497	0.647034484	0.373513629	0.332920994	0.818947425	0.398066399	1.074747924	0.977334279	1.240300655	0.227635818	0.457552209	0.512318939	0.529425535	1.953619685	0.453870199	3.48815131	0.658053342	1.112473181	0.966865589	0.580420695	0.868025983	0.653705252	1.375028859	0.376086481	0.703690835	1.495742906	0.634787552
ACIN1	21.24342432	18.83647918	4.566931819	15.47810905	15.1594736	13.5372812	14.85981731	14.52370496	14.10619788	17.04132299	15.76574717	3.705569656	9.421051215	12.43200192	13.22056555	12.69877136	11.23139904	13.53960962	14.78665983	20.57118169	13.85657088	4.67216016	17.81920447	16.5052744	13.54571364	8.444049406	11.48226972	14.54685901	9.063881871	11.7595743	16.80833656	5.489278577	4.085112507	17.4738257	10.57111114	17.84499219	14.18283589	13.95585609	10.53020503	17.47240961	10.95911897	14.2871461	13.21960513	14.33267869	11.46654989	5.980866315	14.76712345	16.14460158	16.0696301
ACKR1	4.185949802	22.63824763	20.56951949	73.86024421	12.06723226	56.61513176	22.76898239	13.37999041	23.3243854	10.91822617	20.57488079	48.17699985	69.18309978	25.88561321	9.347566116	64.74809605	50.38403718	4.51903813	9.859419121	83.12782944	24.8156299	17.74223056	10.11881551	18.44980223	18.19726119	14.73139555	6.913933366	15.41191672	79.45979548	33.77820589	15.39765729	8.307583224	19.98501775	10.71907206	14.87705865	33.39659755	16.06549213	40.69991745	32.81124631	24.99554796	75.53488205	39.0291293	73.45214876	19.0884553	50.37871691	22.75397673	14.66832903	40.86123988	4.607909307
ACKR2	0.296533119	0.432784977	0.14788837	0.702564365	0.391313199	0.554718787	0.295036152	0.653202107	0.236361673	0.423715911	0.397243045	0.529076711	0.694937413	0.343376576	0.200753473	0.461357845	0.51256795	0.191715751	0.499061872	0.363329312	0.483573579	0.377759695	0.98309773	0.462432277	0.675257867	0.282581571	0.220718282	0.356428283	0.630296891	0.724224167	0.460959065	0.391343806	0.209989228	0.737462925	0.511206869	0.322140308	0.421102579	0.359271835	0.124402231	0.644495825	0.808991943	0.425083416	0.545681899	0.575058177	0.459049075	0.445365945	0.656929807	0.525299304	0.340259592
ACKR3	10.66279717	10.60208741	6.934631059	20.61394163	8.944693169	12.9664142	6.413020952	17.77265263	13.05505476	15.58105684	7.333510604	23.03055538	22.98666519	14.19966041	3.923810921	32.75403425	16.33658662	4.226739924	10.34327287	22.55009087	16.86937766	9.661134855	28.79662996	7.09356367	17.17287217	9.933801984	4.260028403	7.125558966	20.64822896	12.26485342	6.8211617	3.309973995	6.295710597	15.91474086	9.24590818	8.949829149	10.30432889	8.916745827	5.685570478	27.99595527	15.38592309	12.93315919	17.72106665	8.110585354	10.23447172	23.94246724	26.1106883	11.04125678	11.57864968
ACKR4	2.670975731	3.867728429	3.302102009	3.358149672	2.250839052	5.868411807	1.310544019	2.90828844	3.078414236	3.402057299	2.227679867	5.587039209	2.49562529	1.397230576	3.886683687	2.172375205	2.858955724	1.407500754	3.222342125	1.875879388	2.144683483	3.489067524	3.560424616	1.062070242	3.295419708	1.633058221	2.887660049	3.171728595	2.197434413	2.143594598	2.977858514	3.900918798	5.339253455	2.926479378	1.791521974	0.957467255	1.892305264	1.800055934	4.437753741	2.0434496	1.703180738	3.98604374	2.413943102	4.08500569	0.466498918	5.2763776	3.911021123	2.048401914	3.599524442
ACLY	21.18608263	30.40371526	22.28738793	23.21707459	23.67068998	25.03278085	21.9118275	23.03845688	29.30253614	22.82265855	24.00874132	15.61702828	25.28566156	23.27054331	25.9979895	26.9175988	30.92071716	27.38431135	26.67496442	25.11423768	28.06284399	20.93726576	25.13124249	25.07580056	29.53709726	22.96761435	23.18136116	26.85499734	25.23631869	32.20000982	25.43882054	18.2592532	18.58631974	27.07996043	23.98735057	24.43364984	25.3959768	26.23089082	22.35703444	25.90746583	32.64825431	25.85491262	27.62980357	24.68755193	29.96732844	18.15244816	27.61122185	29.62241844	21.49900235
ACMSD	0.149310834	0.097128537	0	0.120372125	0.024013598	0.207489582	0.07427854	0.047951977	0.040361002	0.036776374	0.11670485	0.038480225	0.030552368	0.228072179	0.009168058	0.058450595	0.022876074	0.086879722	0.062026893	0.118913705	0.049606494	0.079765556	0.09049419	0.041277005	0.037529067	0.09853633	0.067723759	0.066660042	0.056834799	0.011287173	0.173600215	0.012198337	0.011144947	0.048043927	0	0.148846581	0.048643151	0.049801018	0.053107158	0.082797475	0.04061877	0.102914492	0.03363686	0.023046152	0.072787921	0.009506308	0.033077836	0.047427506	0.033132864
ACN9	2.798686688	3.347518374	4.986965358	3.19123433	3.078182533	2.864619065	3.197750801	3.073361492	2.830878267	3.102018489	3.416838078	7.212744774	4.790760734	2.422295418	2.76062835	2.509276679	2.794049716	2.988457871	2.86533004	3.648961006	2.382410242	6.761836635	3.100627756	2.778655207	2.965062442	4.364990293	3.325051313	3.278199809	1.886253386	2.989238508	3.253967565	6.829877142	6.630929041	3.153953735	2.705058738	2.549986021	3.279426014	3.262132468	2.234928151	2.732018797	2.614273566	2.938490029	2.876430395	3.465111915	2.4172159	7.219428299	2.7533863	3.814022008	4.033443065
ACO1	10.58428042	8.731821742	7.725098058	7.423907736	7.559722331	9.108314312	13.66874572	7.702552036	8.841416717	8.105317529	9.516679115	8.276928361	10.55673611	9.727026118	8.810673281	11.12884241	9.836870817	13.15220606	8.899048852	11.87385019	11.55442027	7.603869346	9.922412789	9.205646371	9.748599409	8.440423147	7.274804637	7.699506906	9.413989192	11.60860746	10.08366626	4.739494031	12.34973741	10.46939721	8.133237592	8.454448028	8.929800938	9.423851145	6.98112043	11.30172622	12.25647708	8.658151795	10.32528849	8.747537473	12.68112848	9.282919649	11.23629557	13.92974258	11.07992437
ACO2	18.35787978	18.84350105	14.89107428	15.59624771	20.33974363	15.61071137	18.6337854	20.17569629	20.49360838	20.24492297	17.0895412	14.65231466	19.79990259	18.13768037	20.20023028	22.33038852	22.41906208	21.38248286	20.73280753	18.62396517	21.13800962	15.41451103	15.54332082	17.22971937	19.51045573	18.06401843	15.4678485	20.75774628	23.92400605	21.65662477	19.66415061	17.1501197	10.8070824	21.30468863	16.73990875	17.65281711	19.26801755	25.1238187	19.76437881	18.35793338	24.00630834	18.61839294	21.47982319	20.00738888	25.03975573	17.80073315	21.78991847	19.65267745	17.90621141
ACOT1	0.728249866	3.789884076	6.912349023	2.529063257	4.645923352	2.417582688	6.64192371	2.709125722	4.051974818	2.668179076	1.567843804	4.64517307	6.109670953	3.401690275	1.043381691	5.036544111	3.440258396	6.497467094	2.339568955	5.461578731	2.062345187	4.720463183	1.961675965	3.623846376	1.586386298	7.841399238	1.629560949	1.806267922	2.443524013	0.825782247	4.334395339	4.402723888	7.030360227	2.187078485	2.288490553	4.19458296	1.186262495	5.451753009	6.59651046	3.653763995	2.795613112	1.663891095	3.132777983	6.307196871	5.971557804	3.199264037	4.848986061	2.024078875	1.858428739
ACOT11	0.408678795	0.56077859	0.158978181	0.227039057	0.441607566	0.207054126	0.334610829	0.468259545	0.175489579	0.443011674	0.509621618	0.170054783	0.301978836	0.37036959	0.428687413	0.191648897	0.3195929	0.64403774	0.321862933	0.508560608	0.282870771	0.277456417	0.349749875	0.388366419	0.321002614	0.347480303	0.409351575	0.38328273	0.381704454	0.341122688	0.364148896	0.566901743	0.384488129	0.551834841	0.214664494	0.434993009	0.502746741	0.43543601	0.233181091	0.317005251	0.204597786	0.319506465	0.416495718	0.420530936	0.480509534	0.29814267	0.350517936	0.405668318	0.451865492
ACOT12	0	0	0	0	0	0.019703304	0.016928456	0	0.011498096	0.015715354	0	0	0.011605066	0	0	0	0	0	0.014136244	0.016938148	0	0	0	0	0	0.005909718	0	0	0.007196077	0	0.014130132	0	0	0	0	0.014134538	0.013857526	0	0	0	0	0	0	0	0	0	0	0	0
ACOT13	5.574061603	6.040761155	7.77509675	5.09996854	5.387975988	6.970072764	5.828397302	4.999626525	6.011667448	5.192204247	6.696207437	8.121700786	5.893313481	4.61952118	7.112526536	4.241891632	4.712268217	6.412130324	5.826307191	5.46430665	5.066578042	7.168970154	5.589113496	5.642302356	4.995192246	7.724596273	6.541708238	7.231858554	4.21868963	5.208128825	6.554709092	12.1771693	6.851961236	5.06359063	4.855051446	5.01583732	7.091117588	5.150327062	4.853817774	4.715577064	4.759953668	5.240074599	4.370533533	5.93534578	4.471483749	7.393015417	5.272786913	5.719000049	7.031578256
ACOT2	5.578004441	8.421425703	15.4392195	6.088545031	8.551871568	6.338815395	8.800222156	5.427234978	9.288828236	6.136557957	6.183493569	10.06513968	11.98277142	8.332286128	7.031455789	9.512225716	6.602610464	13.57142173	6.135944956	9.670217265	7.950602206	13.11716729	7.922264864	9.03126389	5.590623377	11.9264783	7.787185176	5.702107795	7.680166034	7.316828707	10.07303047	10.17893393	8.820017153	6.302312944	7.898860843	9.354382486	8.152047418	10.74173066	9.851988093	5.602681886	9.564817837	5.556137773	6.090147195	8.770587401	14.92875376	12.08139382	9.296869191	7.216963126	6.703082122
ACOT4	1.390796919	2.147303471	3.87622054	1.288278881	2.604895924	1.284401799	2.364680267	1.272138331	2.760166236	1.512266846	2.781069458	4.491776161	2.689781133	2.151332836	2.086315335	2.28578863	2.090395697	6.157699375	1.784494283	2.47119116	2.331256175	3.921902166	2.620087338	1.395181423	2.064999034	7.723096081	2.507356061	1.296865191	1.183897894	2.541931631	1.973791612	2.833427935	4.402183376	1.497123043	2.521697308	1.594150872	2.724335691	2.603238228	2.129007952	1.380700732	2.511721953	1.880847306	1.943376	2.418431217	3.881848635	2.947901424	2.769113388	4.152140609	2.910452797
ACOT6	0.035150522	0.028582309	0	0	0	0	0	0	0	0.010822295	0.057840994	0	0	0	0	0	0	0.045451305	0.029204547	0	0	0	0.023671111	0	0	0.036627265	0	0.078465011	0.014866621	0	0.029191921	0.057434268	0	0	0	0	0	0	0	0	0.010624897	0	0.022624962	0.054254889	0.013181245	0	0.025957107	0.027913272	0
ACOT7	5.626418913	5.854119933	8.621463068	4.076962458	7.540788123	4.226979706	9.741349503	5.97460816	6.330298725	4.203432993	5.927534314	4.287736539	5.790849164	7.312630978	5.968441092	4.743287982	4.441461338	13.72254154	5.939676638	4.527151285	6.518146848	7.212777155	5.479718718	2.964040637	7.366641558	11.89019843	5.30524676	3.908936352	5.514128535	5.777779191	4.62240341	4.571936239	7.797301266	5.932762634	10.82480087	7.304334352	7.489677092	7.527825197	6.132756389	5.942901509	6.967340341	5.602449947	4.82866285	5.934849904	13.83518329	7.652347799	6.284414459	7.702858349	5.608698696
ACOT8	4.72781611	4.06107601	4.377088552	3.299172923	6.190925674	2.937527311	3.407662443	4.881586346	3.201672646	5.111385697	3.707147132	5.41178973	3.426692557	4.247693998	4.599947248	2.646751986	3.357130386	4.620066403	5.182756951	4.35290701	4.408226022	5.467992262	3.702261783	3.174286301	3.704744528	4.895586504	4.351520782	3.694163034	4.141114418	3.603844661	3.688658744	3.789939151	5.444477344	4.078813917	7.920045156	4.058789761	3.931011482	4.652823335	3.552771802	3.549838928	3.248971313	3.976065316	4.262885472	5.134073342	3.35704368	7.107358915	4.285750615	4.224670111	5.822401613
ACOT9	7.713387052	10.57406104	6.744821023	9.827426657	7.879289452	11.0796291	7.133301138	10.06360751	6.866619425	8.365190238	8.214226473	8.479309414	9.948894789	9.55579159	8.19729006	7.274672312	7.714373425	9.973778263	9.879940031	9.377047299	7.857753127	9.434426794	8.740508508	6.652256507	8.67880123	10.31586183	5.756251104	7.621902953	7.333233376	7.456882428	8.438461128	8.772492549	7.153781713	7.750398678	8.31091072	8.345248545	8.148137571	5.836256244	8.242260377	8.219071107	8.773069332	8.958749138	6.959197996	8.49251016	10.04022925	10.64564311	8.373600111	7.263922947	8.183328292
ACOX1	10.95040407	11.7379198	7.954360305	9.77072654	10.89765127	11.5839982	11.55928211	9.777155888	10.34230428	9.923964229	11.04086408	7.020529047	9.347130042	9.156625838	10.63273925	11.09955318	10.6709514	12.8075577	9.913664911	11.70271674	9.805249933	7.473077858	11.21505223	10.47525816	10.66733011	10.12671245	10.19637471	11.1391852	8.897402482	9.658253773	10.61457125	8.192345467	6.785131218	9.94763431	10.35565596	10.40584947	11.02142454	9.487043968	9.490121241	10.19508836	10.36458912	10.78835365	9.567847285	9.411867784	10.11952092	8.278146594	9.596017932	10.35621608	10.77740075
ACOX2	3.749911233	4.354754439	2.339006135	3.621865189	4.653202509	3.843405318	3.044823435	3.46064408	3.939577368	3.450346266	3.249299178	2.874275386	3.843932283	1.803414006	4.307335936	3.698059125	4.531836822	2.939942138	3.187208265	5.696221451	5.457017298	3.494254286	2.583322386	2.959058918	3.195951601	1.890099121	3.714540261	4.217455393	4.994968948	3.013958978	4.930877849	1.294101661	2.895549128	3.685223372	2.779820181	4.11780588	3.027828195	5.211426822	3.050819749	3.243792549	3.582839575	3.515556204	6.138200864	5.422086581	1.943620459	3.31367151	4.074142467	2.85803264	4.244316477
ACOX3	4.584300719	4.545308066	4.04611044	4.391772079	4.069012459	4.344706501	4.808579441	5.225873994	5.100036568	5.585818211	5.737740928	3.058144861	4.23303082	4.710469928	4.740143248	4.380717071	4.389785379	5.15180384	5.695281589	4.596060296	5.311250188	3.7544357	4.696278273	5.629259831	4.003913623	4.671744479	5.384672774	4.601784545	4.860948297	3.62897588	5.198962771	4.063257917	2.961829129	5.273169893	3.840110894	5.218547836	4.869706241	5.613707318	4.676302047	4.625181009	5.209409446	4.305794401	4.906281258	4.962013557	5.643793559	3.806737699	4.598902822	5.151544629	5.414299986
ACOXL	5.542479487	1.994529947	2.285529192	2.660855371	4.538432202	2.689701493	2.130929423	1.934526837	5.153788132	1.771046861	3.348665979	2.78314573	3.829740452	3.147529281	3.563163128	2.742823237	2.000979792	3.555277511	3.462713099	2.960518281	1.737700833	1.445676093	5.822776172	5.240750397	3.534264659	2.877612227	4.332105159	5.685416078	3.360146093	3.610049275	2.595912044	1.359604137	1.668862277	2.61424935	3.252001186	4.868852725	4.466989389	2.578273603	3.546388257	3.485030923	1.347252416	3.651770218	2.300691329	3.119645124	3.345515479	3.28462228	2.289552773	5.177011026	2.895469496
ACP1	13.64444398	13.77711972	14.62841933	12.66434722	14.58934335	12.81428973	13.47610905	14.88751821	11.78770471	14.59701032	14.03059848	17.58859637	17.27675195	15.43473945	12.93837726	11.21102784	13.1784471	12.34358031	15.54704077	12.36929424	12.61509996	17.15765729	15.8189597	14.36955751	14.25403876	14.9919211	14.68080161	13.96080542	9.38971142	13.34466759	14.70187258	19.78727192	18.49636605	13.48591552	13.79194244	14.09195761	14.11700846	14.44192611	13.70951069	13.28748783	12.07373404	13.87917649	12.01544566	13.02185163	12.80833896	19.89448699	14.05078472	14.13728733	16.02243457
ACP2	15.85026219	15.73210835	15.98102608	10.68060756	13.23544557	9.440235015	21.17345591	9.170763925	12.75207537	14.84960239	13.25702644	10.16614084	10.94946642	13.90340324	21.64152372	10.89437833	13.19364768	18.83608943	11.94934566	16.58725016	16.59231236	15.81937102	14.08987557	12.494311	11.98982232	16.15549391	13.57736965	13.21491327	13.76588093	17.46777536	15.47291645	32.79250243	15.52824793	11.59276442	13.09240172	17.74833841	18.46980741	15.89720729	15.30826021	14.54194317	15.91359743	12.23030231	12.44157638	15.86780062	22.55315871	10.80584047	15.83398045	17.71440832	20.65417389
ACP5	75.8957477	89.8432281	220.6930133	86.26961783	88.7545881	94.34179785	205.3219589	60.79344445	119.1660914	63.88648536	180.7426043	90.3820528	90.59157049	137.6019449	207.4310019	97.09824666	73.47916526	445.5901266	91.1975194	100.535167	121.9245917	141.7430947	135.5066885	85.37988682	103.7508434	460.5704549	152.4167242	66.70976859	82.05490979	104.1346824	106.5965516	177.5158921	134.6663894	69.46201143	166.2433056	135.945001	201.8587934	127.0885611	134.9737102	68.02538935	153.8907113	73.99119614	67.02746311	88.83968206	245.5380605	89.28514762	104.4199523	217.2207375	141.9430822
ACP6	1.220372629	1.554939766	0.784456299	0.58646959	0.754892362	0.430817015	0.916712696	0.915618136	0.850559184	1.290982185	1.197167127	0.421142899	0.953330947	0.427179325	1.033276891	0.651048889	0.873613551	1.501572802	0.849280934	1.117991406	0.85479952	0.479213584	1.770084519	1.121370151	0.731163078	0.874329974	1.13860287	0.949455068	0.54261551	0.420532141	0.898000613	0.596504815	0.755205293	1.310534121	0.782593639	1.438404322	1.30260747	1.146134759	0.709837555	0.771207253	0.798715052	1.050449196	0.98132084	1.570600416	0.499354259	0.792481164	1.13098218	1.162375406	1.252450895
ACPP	1.229740127	1.128977362	1.774618113	1.506777045	2.304758508	1.940895223	1.440610399	1.003269028	2.211649109	0.833569673	1.803258183	1.591026077	2.171345775	1.791487234	1.583255553	1.08057395	1.291518873	1.410583921	1.244191725	1.263723989	1.08730856	2.283457863	2.744860942	2.695934153	2.035696042	2.042668123	1.493411453	2.309718258	1.958795219	1.866744481	1.713112549	2.657509464	1.746989747	1.581868115	2.19601116	1.532395606	2.802796231	2.045319773	1.918899798	1.445563635	1.960479665	0.987364969	1.350075677	1.21437961	2.049122399	2.241509544	1.343854455	2.701249837	1.258062415
ACPT	0.185225244	0.125511774	0	0.057432991	0.049649496	0	0	0.074357603	0.06258652	0.095046587	0.088897787	0.01989002	0.042112519	0.102511381	0.037910973	0	0	0.019958758	0.025648834	0.122930463	0.0732602	0.016491988	0.103945525	0.028447528	0.103458007	0.010722607	0	0.022970579	0.078339478	0.02333688	0.025637745	0	0.046085639	0.056762048	0.067681572	0.076937217	0.050286257	0.068644313	0.043920842	0.048911013	0.093312937	0.070927211	0.049675817	0.127064655	0.057882006	0.098274198	0.034195164	0.024514774	0.114173505
ACR	0.363523658	0.229907823	0.125700087	0.450872687	0.09744226	0.304037571	0.140656642	0.372943646	0.450385853	0.366859514	0.265860695	0.052048289	0.358150712	0.214601776	0.310017491	0.395300891	0.3094214	0.104456327	0.201353936	0.663475233	0.191707604	0.129468911	0.136002547	0.148883225	0.287649938	0.07716215	0.128244263	0.330602297	0.239165593	0.244272191	0.251583605	0.049498353	0.045223912	0.083551033	0.13283207	0.268439519	0.197383939	0.224535916	0.488462048	0.207984638	0.18313627	0.719210189	0.259983779	0.041562917	0.340798231	0.064291086	0.201334616	0.080187958	0.082161672
ACRBP	1.360262141	1.629392706	2.298669038	1.142882173	0.882138649	0.897716606	1.891842792	0.751579346	0.682023562	0.941181858	0.655858487	0.763327612	0.887895725	1.340515694	0.727462639	0.877958227	1.165287741	1.739971256	1.118011295	0.961023922	1.47866037	2.305078661	1.083475795	0.8760898	1.225447897	1.254839191	0.862447661	0.609467708	1.243415323	1.282600843	2.089291373	1.696826051	0.753312973	1.196764788	1.06890699	1.336591336	2.096634465	1.105793973	0.634689379	0.903778482	1.481076201	1.445014069	0.729621204	1.369609943	1.601574539	0.782239114	1.485138196	0.534289289	1.211725058
ACRC	0.780902674	0.522927598	0.05360739	0.548365311	0.277041721	0.385664551	0.274221353	0.322709122	0.170734506	0.399534273	0.354318022	0.110985322	0.078328587	0.282190816	0.105770673	0.2397642	0.096770026	0.23758694	0.343486126	0.65164858	0.212569902	0.079754541	0.262938257	0.24339488	0.192430178	0.291180519	0.17709922	0.341799166	0.150567135	0.104174905	0.505469282	0.140730611	0.120005935	0.395911757	0.134279042	0.352984809	0.17771005	0.312809349	0.245076114	0.382089426	0.135377203	0.158308125	0.173704849	0.265880423	0.262689355	0.065803817	0.241689267	0.291821274	0.53090207
ACRV1	0.056396565	0.030572217	0.014625705	0.023315925	0	0.043539669	0.018703954	0.030186767	0	0	0.007733487	0.060560255	0	0	0	0	0.043202893	0.048615637	0	0.037429325	0.044611885	0.02008563	0.01265955	0	0.015750219	0.006529544	0.034106812	0	0.015901639	0.014211021	0.015612135	0.015358214	0	0.017282658	0.013738258	0.031234006	0	0.073151812	0.040118472	0.029784419	0.005682302	0.01439707	0.018150088	0.009672021	0	0	0.020823185	0.014928301	0.041715654
ACSBG1	0.166736479	0.45604238	0.062895863	0.137867092	0.731349748	0.046809112	0.120650731	0.515199708	0.047803021	1.36894802	0.386610472	0.061852403	0.017231337	0.120801504	0.015512175	0.02307603	0.274811695	0.18946512	0.722044286	0.201199677	0.035971381	0.026992354	0.040830509	0.009311985	0.088897832	0.273774342	0.027500948	0.22557499	0.017095711	0.091668853	0.037765053	0.061918049	0.135770645	1.293662591	0.036924697	0.100738208	0.16049137	0.199420905	0.03234826	0.028018344	0.267268434	0.166390239	0.193503905	0.145576262	0.02463115	0.871779309	0.322743349	0.104320344	0.224240649
ACSBG2	0.132699084	0.078474899	0.03754228	0.052367824	0.116410568	0.027940165	0.048010614	0.058114123	0.048914443	0.04085597	0.104216988	0.0544076	0.041141255	0.144211833	0.022221967	0.062966795	0.02772405	0.08579313	0.100229125	0.084066677	0.028628224	0.032223248	0.064990831	0.111165709	0.111179089	0.05447159	0.032830404	0.044881592	0.035715257	0.045597298	0.090167214	0.009855634	0.009004548	0.11645112	0.105792953	0.070151922	0.039301183	0.046942793	0.051489446	0.162462036	0.043757189	0.050813678	0.031059275	0.055860343	0.022618817	0.053764283	0.097992408	0.105377259	0.066924156
ACSF2	12.45268328	9.933296706	7.707123434	6.076523366	15.01493008	7.094059377	12.59679209	10.14785671	6.326075323	9.845570465	7.982234343	8.027851519	8.69915911	9.889941551	11.53105056	5.882946003	7.522753748	9.692684941	16.81260499	9.633315226	9.726859205	8.212199	10.54517578	9.584662588	9.748083933	8.95951216	8.218570823	10.45612263	7.630125937	6.387815759	8.077999332	8.556090979	11.58127661	9.535877164	9.944450887	12.24591786	10.99520247	7.763808612	7.286738136	11.42186469	7.098798204	8.039863056	7.729025803	9.558700093	7.391874626	10.36715659	9.07922014	8.926088577	11.74197198
ACSF3	2.195545908	2.605239772	1.251907034	1.665349303	2.191114371	1.254701759	1.921188336	1.995327355	1.795451138	2.583894872	2.216824877	1.062090118	1.59508634	1.674235023	1.908006898	1.486140764	1.662734923	2.1661989	2.03211815	2.837155068	2.235162456	1.608460185	2.229831283	1.858441353	1.500952905	1.709007796	1.670556276	1.841209708	1.798193822	1.557006782	2.090632572	1.431461092	1.15837873	2.169687668	1.256954284	2.729957947	2.306586381	2.514550284	1.493151883	1.781773637	1.67316219	2.022401386	1.836678426	2.110199032	1.448180013	1.488923826	2.167912831	2.254621416	1.916279904
ACSL1	26.79341817	30.90186567	37.92254492	32.16450381	35.63130388	35.48778174	43.2627222	27.13853719	45.04533332	19.32436713	49.16614084	22.40044806	26.32719669	43.36293085	47.40109018	30.26528211	27.48527172	37.29767831	27.03331192	29.79597038	17.72309492	21.75867648	55.68500053	51.42917378	18.24582127	52.28704699	34.61263906	51.94151925	38.11309089	36.75727967	46.91002385	45.5577908	21.70336588	22.84993993	57.31068488	32.29093215	45.30976226	27.10351458	31.54363197	23.93033946	42.21220688	27.27259061	16.7070349	27.95858169	75.02406585	27.61681695	25.69851473	40.31511601	35.52089277
ACSL3	10.51638071	13.5905328	14.38862327	12.75123453	11.75443252	18.03812399	11.74905931	13.79732027	13.83331532	13.78774012	15.78332142	11.10529865	8.779142701	12.98054894	14.41347191	13.00330632	13.47674865	11.25507726	13.20400915	13.71127164	9.723670476	10.7238124	11.94378875	11.56445052	12.94931639	10.79061993	14.49488624	17.09040562	10.09078477	12.24393269	15.47831065	12.38302251	11.49374251	12.2212119	15.02242031	12.01911298	10.80120675	8.962228578	12.51867746	11.17920304	15.96850634	12.78471309	10.39374663	10.85978305	12.64057144	9.507621487	10.05408199	9.6190794	11.05006193
ACSL4	16.4387621	22.46987892	37.46585379	27.41545684	16.982705	51.18003576	19.70303396	22.69141356	30.7559722	16.79428739	24.3810589	33.00222173	38.30633487	41.04816173	33.00787296	35.229885	48.79291864	20.86635425	29.20102366	27.85171213	21.96066932	43.02346417	22.96545367	26.76642751	29.82672556	27.19808046	27.17875334	45.11217911	25.59535747	33.21354984	38.09242203	27.02961398	28.22269818	17.88401355	37.93062026	22.54163325	23.45668117	26.98244775	44.23500078	17.41307148	25.93008412	24.91608249	23.30023163	16.43525363	31.62922554	29.27321354	19.61865852	27.71429826	22.68877254
ACSL5	25.15991541	26.83637291	22.40815472	28.38685225	26.95797108	26.69207829	26.16587813	25.12662069	29.97875116	17.8622289	31.32552401	22.40244494	23.91686856	23.9069754	30.64447073	22.97408958	25.62833148	17.89757815	23.55463946	24.42178632	20.6494976	15.65413151	29.39778206	25.16594837	23.7773719	22.75612085	29.90342906	39.15149683	22.16254524	29.943184	33.51497881	25.14244057	16.77964416	18.96119726	27.16790378	23.10326924	27.83139558	28.27286442	23.18410781	26.09818195	21.96651969	26.40327389	21.69786203	30.12706806	22.78272644	21.31880561	22.70785735	29.8330741	18.38166751
ACSL6	0.062432777	0.115378666	0.097146702	0.158388532	0.027384647	0.072299681	0.079058766	0.072911352	0.097807188	0.09348918	0.107404328	0.063994744	0.089038964	0.090465787	0.045305334	0.040734184	0.058696731	0.053207464	0.110817036	0.127131475	0.10775294	0.095511264	0.078353914	0.057531839	0.08321722	0.04829893	0.046338525	0.069683013	0.037207643	0.075084775	0.169688875	0.083464499	0.059310925	0.118708141	0.0539217	0.094300991	0.073962289	0.145135431	0.042393669	0.121397981	0.120091133	0.17278252	0.046578579	0.071543783	0.04575969	0.06504487	0.085920805	0.130706426	0.071369934
ACSM1	0.912481102	0.341544162	0.495817008	0.422155487	0.594004083	0.670914299	0.562017665	0.907053979	0.293639996	0.552958596	0.446877589	1.418447312	0.978026945	0.384765811	0.302376655	0.680396685	0.310671588	0.449478741	0.938634761	0.446987753	0.536200358	0.232128602	0.321872694	0.413752498	1.043606966	0.503077377	0.867175491	0.247875827	0.875991439	0.821180187	0.240571528	0.686310494	0.443255242	0.958727002	0.762107228	0.529422385	0.389284991	0.507247046	0.886081184	0.263899701	1.234597439	0.338318598	0.298324822	0.89423245	0.450802239	1.374010899	0.770087959	0.575085355	0.562456625
ACSM2A	0.015226315	0	0	0.00944248	0.020407016	0.011755126	0.005049817	0.012225033	0	0.003125296	0.004175876	0	0.010385493	0.003370751	0.009349337	0	0.019440335	0	0.00421689	0.010105415	0.002408922	0.056939931	0.010253726	0	0.004252348	0.001762889	0.004604191	0.007553123	0.04293229	0.00767357	0.021075334	0.004146512	0.015153755	0.004666086	0.003709145	0	0	0.00282143	0.007220966	0.028144876	0.029148761	0.013604554	0.01470084	0.002611316	0.038065208	0.009694276	0.020613928	0.016121763	0.016894
ACSM2B	0	0.00414475	0.003965685	0.018965982	0.008197827	0.005902779	0.015214445	0.008184987	0	0.010985465	0	0.019704724	0.038243515	0.013540851	0	0.009977011	0.003904748	0	0.021174908	0.015223155	0.004838514	0.029953638	0.017162861	0.004697085	0.004270591	0.001770453	0	0.007585528	0.004311648	0.011559737	0	0.012492904	0.015218768	0.011715261	0.007450117	0.016937882	0.008302965	0.002833534	0.003625973	0.012113839	0.010785091	0.013662921	0.014763911	0.020980153	0.007645704	0.032452892	0.020702368	0.004047732	0.024507137
ACSM3	1.440681572	1.41355269	1.555148872	1.328602324	1.598844536	2.056216804	2.004656426	1.344511325	2.399859398	0.792194223	2.3247484	1.671494006	3.031358382	1.744129844	1.374253395	2.660360171	1.865195523	1.955669962	1.413407496	2.651471948	2.291045564	1.647216849	2.04061198	2.336752384	1.777161084	1.447658857	2.387171601	2.03717787	1.738035726	2.543878061	2.490053717	3.409397855	2.011839651	1.644609946	1.437476287	2.645402911	2.996230325	2.59471029	1.493783092	1.659291407	0.973787664	1.80972747	1.958981268	1.679395293	1.792185851	1.980045436	1.536933171	2.608952424	1.818682347
ACSM4	0.067150694	0.054602942	0	0.031232232	0	0.019440805	0.016702926	0	0.10210421	0.015505985	0.082873512	0	0.068702741	0.011149199	0.020616101	0.043812382	0	0.021707265	0	0.066849953	0.015935646	0.008968392	0.04522071	0.046409552	0.028130387	0.023323943	0	0.024982939	0.021300621	0.012690665	0.013941882	0	0.012530754	0.061734742	0.01226848	0.083677377	0.041018725	0.018664491	0	0	0.030446312	0.01285681	0.005402772	0	0.050362252	0.021376721	0.02479391	0.039993623	0.024835157
ACSM5	0.870904515	0.460735576	0.718390426	0.963042418	0.329073554	0.644009162	0.720350017	0.362256432	0.546001455	0.584734372	0.410071926	0.500276912	0.393629316	0.334492852	0.998642766	0.492914177	0.27329491	0.664818527	0.645123513	0.741654095	0.632477875	0.431625652	0.282643698	0.290074338	0.580218502	0.568549794	0.27603883	0.226419308	0.856505693	0.444195696	1.359402142	0.582922312	0.328948896	0.376215072	0.322063861	0.592744669	0.581127935	0.519132363	1.298773538	0.531985941	0.593098725	0.634837019	0.280282917	1.05272009	0.4131487	0.273903061	0.495903223	0.266637606	0.395830295
ACSM6	0.044442181	0.048183644	0.011525493	0.036747293	0.035738086	0.034310562	0.029478551	0.035682113	0.010011168	0.036488137	0.048753756	0	0.030312912	0.009838463	0	0.009665414	0.011348391	0.019155288	0.036924453	0.058990856	0.0070311	0.015828078	0.11971325	0.040953495	0	0.020581905	0	0.055114659	0.031327418	0	0.061514148	0.024205465	0	0.034048129	0.010826158	0.036919997	0.048261908	0	0.031614557	0.023471013	0.017911297	0.045381287	0.004767604	0	0.016665564	0.018863605	0.016409293	0.035291843	0.02739432
ACSS1	9.803671045	9.236193546	4.232457941	5.851199878	8.933978684	5.097512815	7.454878331	8.051805044	6.825675392	10.85090811	7.272859494	3.21218672	5.498939902	5.408283909	7.905811994	6.265280328	6.780764736	6.864179989	7.083912259	8.121228982	8.088907233	3.846868529	8.100259112	8.456506362	6.642391496	5.610488398	6.436764988	8.836322531	7.906252468	6.365804682	8.837154681	5.398209898	4.821334175	8.804029721	6.786917377	7.432838094	8.522479112	8.580385156	5.748680275	7.542712951	5.514504703	6.830230862	8.598412338	8.810373511	4.35094063	5.245664357	6.693694524	7.956140127	9.261831992
ACSS2	18.00002415	18.44795133	22.54731297	14.81638911	16.16991432	15.94431568	19.0231961	15.7353944	22.29843238	14.62868635	28.10099722	12.49789123	18.792647	18.07769645	35.76996429	17.03422377	17.29690335	31.29779004	18.94580063	15.97448839	14.91675618	16.2247806	27.89892097	24.70621042	19.04040864	22.64803344	26.48605165	27.83286795	20.3110262	27.87975814	22.79182699	18.40248871	12.87082043	15.00062813	24.28300421	30.61241157	33.06905516	26.84629382	17.62756257	15.64189169	16.72865994	17.21534469	16.05174253	19.82121025	23.33365217	14.29702894	16.74500674	32.57375719	19.0833095
ACSS3	2.125531239	2.430573555	2.183045779	2.652491735	2.565031291	3.363870981	1.975935888	2.542337454	3.515370317	1.703634799	3.160289813	1.583044472	2.685351097	1.830676501	3.4172603	3.046786476	2.367792038	1.851701313	2.244318715	2.506793776	2.101837742	1.691617102	3.426691679	2.955433779	2.73824066	1.166496817	3.550380545	2.689330977	2.212390443	2.804753245	4.387690084	3.432632254	1.636470402	2.548883267	2.445826768	2.451785385	2.846590354	2.206370359	1.859522941	1.990176481	1.57851743	2.284757855	2.307646459	2.564169812	1.705342071	2.064170478	2.22451008	2.874739132	2.033564972
ACTA1	0.333777129	0.226173057	0.086560695	0.15524195	0.603913889	0.128842472	0.221394764	0.424310844	0.263156433	0.779299362	0.205964237	0.32257754	0.151774081	0.110835717	0.256184353	0.12703393	0.191768828	0.305709433	0.161767797	0.858395878	0.224426129	0.430920742	1.741987939	0.281944495	0.046608005	0.183560989	0.555108324	0.144875978	0.447032832	0.126159642	0.16169786	0.204515937	0.103808288	0.626499238	0.060981323	0.531458625	0.113270215	0.170084079	0.395728254	0.198310437	0.319486021	0.255622618	0.170080693	0.457942718	0.198177147	0.247927068	0.164319772	0.154615256	0.185167278
ACTA2	46.92691052	55.58402743	69.65258459	52.12856928	49.78833277	56.79316134	32.76228358	100.9648512	124.483307	139.0202904	63.95572104	94.07685692	114.0039516	33.09061287	60.08320041	113.587332	115.5912077	51.32646853	45.30059451	66.95701907	170.6241087	222.7855525	42.5733261	12.6210319	55.02727835	51.57044698	33.17354487	103.6387663	81.32415487	122.4886691	50.654493	25.25200901	76.35084125	140.6601096	30.93114907	60.43915332	50.37093148	42.98639227	102.3743894	31.05888078	80.40252367	125.4441925	180.2570265	80.59518107	59.59187128	62.63229916	64.56943946	42.65400667	17.33014629
ACTB	1615.698844	1632.821096	2105.666003	1637.849194	1742.973715	1425.952184	1842.998328	1753.276529	1682.093504	1699.993074	1535.04336	1667.587374	1706.052662	1806.832495	1868.711166	1472.730117	1693.144484	2551.875689	1748.023443	1425.749664	1994.111644	2477.683531	1402.218918	1454.597001	1708.129809	1749.428771	1975.349198	1505.921015	2319.583755	2054.324501	1485.706283	1737.181703	1916.056869	1484.793829	1657.844552	1815.819961	1552.395254	2320.45033	1951.371417	1504.061766	1906.565699	1632.035761	2045.574878	1675.874917	2551.007554	1713.626491	1593.07101	2091.281029	1871.757545
ACTBL2	0	0.048407834	0.046316478	0.036918272	0.035904369	0	0.014807855	0.071696271	0.030173244	0.137467164	0.030612874	0.230137639	0.020302635	0.049421199	0.009138526	0.009710386	0.250826245	0.028866622	0.049461674	0.088897996	0.028255258	0.039754308	0	0.027429363	0.024938786	0.041355337	0.013501122	0.022148439	0.037767815	0.045003261	0	0	0	0.034206549	0.021753061	0.012363926	0.036364847	0	0.010587218	0	0.067479882	0.034194328	0.009579574	0.007657305	0	0.028427061	0.170351643	0.047274733	0.016513069
ACTC1	0.035855199	0.327997249	0.153426453	0.066705961	0.036041103	0.051902214	0.008918549	0.057575449	0.024230522	0.091073848	0.088500836	0.115507035	0.048911889	0.017859387	0.06604796	0.052635775	0.192269482	0.06374842	0.074475058	1.079762201	0.059562011	0.26816633	0.150910349	0.008260147	0.045060768	0.112084642	0.056920659	0.120057049	0.090987951	0.020328591	0.029777144	0.051262467	0.100362184	0.774638605	0.026203083	0.059572857	0.029202668	0.104642255	0.16578958	0	0.051480017	0.068649101	0.098083771	0.05995444	0.020168242	0.079898893	0.03309685	0.014236431	0.019891146
ACTG1	779.5148396	755.7904049	944.7105841	723.9365571	854.8277392	715.7859531	896.9047557	865.1226022	784.1749041	821.3264244	789.0418668	951.9481618	926.6795449	871.9912178	792.4165398	798.3626033	865.3709425	917.50403	846.6473538	744.670055	1115.366098	1168.362223	643.6720587	742.2468746	770.2733565	789.2204461	1000.295671	720.2082013	1169.478731	889.4267503	762.0233625	724.3215102	976.7796876	718.2048557	752.4449389	780.6941478	672.6102963	1063.280364	840.5248826	750.8596282	903.4488228	752.0214745	1121.76952	817.1610612	1204.109052	841.4819582	1077.808225	940.3221216	973.9263219
ACTG2	7.16874187	6.397029836	12.19887428	5.96135154	7.59856162	8.124792401	2.464367431	12.18596436	12.60910639	14.07263853	7.900129741	12.90030365	9.057335341	5.905930556	6.217439413	11.00609927	16.39137337	11.66803349	4.859158489	6.713000024	15.28773317	24.52303157	7.223005691	1.085917754	6.006177064	5.862992593	6.572421118	22.54636136	9.594283731	36.73851987	4.068692009	4.769146591	25.19092918	14.31464822	4.290027772	9.744337819	4.585615801	6.490183839	15.09693942	3.855140086	10.16160258	13.93850909	20.41988907	12.59755537	12.37734779	13.53972963	6.591061805	4.055107767	2.134762934
ACTL10	0.635638604	1.083745897	0.350959228	0.254313736	1.203669777	0.308685088	0.306014398	0.526809685	0.48498381	0.694430609	0.430192396	0.660548738	0.209783886	0.735352351	0.314756417	0.441477804	0.801085597	0.689344799	0.613295494	0.591966554	0.593646038	0.449113904	0.400436296	0.377897633	0.584093908	0.292000696	0.669623678	0.259370454	0.251493673	0.713017637	0.374629656	0.418791537	0.535677382	0.508969161	0.659327974	0.528051839	0.334001915	1.037255178	0.335481164	0.454814534	0.539213501	0.510357657	0.897456828	0.664622395	0.469032621	0.613574086	0.613236649	1.188640177	0.583923165
ACTL6A	7.55850041	8.961561176	8.266281395	8.223904179	7.78876979	6.774440747	7.024991423	6.986195246	7.057835063	7.462188992	8.187833461	13.57454078	9.770688782	6.229696129	6.419735902	7.020791219	7.931228252	7.08871546	8.263551828	7.885111139	8.055631755	12.10777104	7.223611519	7.29882286	7.337621873	8.190461096	7.226226459	7.872157957	5.862404249	7.621329741	7.733746198	8.615577778	13.37830367	8.165973549	7.169329333	7.764357437	7.787288739	7.862575692	6.447382382	8.685817248	6.600995271	7.318153851	8.262657686	7.463337026	6.521653013	13.5293006	7.737393289	8.356436189	7.867439939
ACTL6B	0	0.014153567	0	0.032382687	0	0	0	0	0	0.02679526	0.007160517	0.022429349	0	0.011559885	0	0	0.026668006	0	0	0.277249617	0	0.009298747	0	0	0	0	0	0	0	0	0	0	0	0.096013158	0	0.014459946	0.014176557	0	0	0.027577704	0.010522606	0	0.005601785	0	0	0.011082072	0	0	0.006437493
ACTL7A	0	0	0	0	0	0	0.027692869	0	0	0	0	0	0	0	0	0	0	0	0	0	0.013210373	0	0	0	0	0	0	0	0	0	0	0	0	0	0	0	0.022669206	0	0	0	0	0	0	0	0.010437358	0	0	0	0
ACTL7B	0	0.028426122	0.027198033	0	0	0	0	0.014033865	0.023624504	0.021526314	0	0	0	0.011608477	0	0	0	0.011300734	0.01452248	0	0	0	0	0.016107112	0	0.024284744	0	0	0.007392691	0	0	0	0.013046943	0	0	0.014520727	0	0.009716676	0.037302253	0	0	0	0.005625332	0	0.013109216	0.011128655	0.006453816	0	0.025858211
ACTL8	0	0	0	0.013834449	0	0.02583416	0	0	0	0	0	0.014373314	0	0	0	0	0	0	0	0	0	0	0	0	0	0	0	0	0	0	0	0	0	0	0.016303125	0	0	0	0	0	0.013486323	0	0	0	0	0	0.008236925	0	0
ACTL9	0	0.023711691	0	0	0	0	0.029013427	0	0	0	0	0	0	0	0	0	0	0	0	0	0.013840321	0	0	0	0	0	0	0	0	0	0	0	0	0	0	0	0	0	0	0	0	0	0.009384758	0	0	0	0	0	0
ACTN1	11.90044305	17.04962998	12.86653535	16.55820797	15.13972518	13.31441927	19.02401603	15.77268493	18.60993631	17.19928632	13.73218748	10.0097564	17.70471759	14.23191378	17.40889126	20.99791508	22.66658663	17.42454242	16.19503734	16.36628058	25.95845078	22.5701091	15.50623068	10.98068953	17.57056212	14.59150935	10.5115037	12.30258669	17.97285368	21.94754514	16.03528774	9.271585867	9.417344053	20.03743157	12.25742182	15.73144538	16.26457311	15.19963298	13.81322875	17.40701096	25.61638768	17.23885	22.66589713	15.99051471	27.73678593	10.76343858	20.81972857	16.34910512	13.29358998
ACTN2	1.248243975	0.825449859	0.39781918	0.941963363	0.816321216	0.740174371	0.418968573	1.575749212	1.112874345	1.537259088	1.07340805	0.600757729	0.753947354	0.509383316	0.711046698	0.991035298	0.766131303	0.452125423	1.02459903	1.025563506	0.660255894	0.859664982	0.516509636	0.838440727	1.436419943	0.699967125	0.586637163	1.124632056	1.386622922	0.784448337	1.11158402	0.239588139	0.331154069	2.823986297	0.906724999	0.668407728	0.618561884	0.572674184	0.952145078	1.227118046	0.965991388	1.111453769	1.103525364	0.742811245	0.273519168	0.51705379	1.638090584	0.352307896	0.553427678
ACTN3	0.011823448	0.038456494	0.009198766	0.014664437	0.009507801	0	0.023527522	0.00949291	0.015980294	0.025481782	0	0.015235631	0	0.007852308	0.007259892	0	0	0.022932426	0	0.023540991	0.044893484	0.031581898	0.015924324	0.043581257	0.049530116	0.00821345	0	0.01759532	0.040005033	0	0	0.009659474	0	0.021739687	0.00864061	0.029466714	0.019259479	0.046008475	0.008410773	0.074931059	0.039312419	0.004527483	0.011415409	0.018249512	0	0.030110969	0.04365547	0.028167246	0.00437281
ACTN4	105.2464844	104.3219701	79.03919096	98.56136951	123.2327324	104.4592769	79.36750885	104.413768	126.7141285	103.1570282	76.00570838	58.05195209	99.53019999	83.11236808	104.271779	125.1185402	124.5675198	76.55322086	108.7856601	103.6142784	122.5928973	82.0829425	85.69868402	92.71797136	115.2193945	62.53890669	118.5296502	108.5738643	121.1291158	110.8413557	79.86209782	47.14237297	47.35714336	104.807547	99.76351359	90.10088768	89.45696319	87.28573033	101.8491478	107.4625437	133.9662196	119.6560895	138.8413093	114.8314787	123.3485459	78.57859544	111.5819552	85.38561038	79.25140611
ACTR10	11.7985133	13.2522348	15.69943975	13.56089747	12.75795988	13.87776011	11.72870831	13.74643613	12.16171222	13.53182656	14.14174723	21.92302221	13.06134524	13.22367883	11.10077226	11.65436219	13.16313033	11.96121604	14.68695166	10.50550986	12.92461195	21.13669718	12.05671838	11.38464571	14.43091266	15.61269439	12.51489462	13.7968325	9.788574957	12.29684291	14.59510056	15.97264907	19.97264772	12.02531528	12.19623934	11.33247687	13.18152328	11.53795509	13.63685049	13.31853896	11.63877319	13.39611141	12.89560098	13.51260176	10.2733524	21.46060315	13.16405451	11.31508271	14.36633146
ACTR1A	30.91581413	34.85218606	39.26808827	27.5574294	35.04635394	30.79374526	30.01393741	33.49458592	32.95267803	31.16515635	31.43368978	31.6895593	34.28835442	34.24786077	36.87450201	30.74867819	33.5923411	36.17315726	32.57680524	33.255233	38.36422482	38.68963109	29.35550383	25.75251412	35.01661997	33.51311511	39.30878243	32.42872908	35.52803943	37.37738167	32.68243715	30.88682723	28.49217219	29.75201366	40.55147551	33.31534429	32.38064818	36.42354997	36.75880605	31.10682751	33.68455137	34.4296452	36.05927705	37.94843419	37.57626782	31.357691	32.61271119	32.79245676	32.97973866
ACTR1B	26.08287836	25.33627027	23.64877398	21.54301156	25.4954541	14.63628425	19.45625151	25.61714557	22.727888	28.69114325	20.92762981	30.54382844	27.7056907	20.62648088	20.19158495	21.83036412	23.16422006	20.9349153	25.62502109	23.73303939	28.64902426	29.68106112	22.19318905	22.00814663	23.90094594	29.11643819	21.03935059	23.52699569	25.37131797	21.90217039	19.94185739	23.18860903	26.88516197	27.85896323	22.33992693	21.50091948	21.96956499	24.94638668	21.76614863	24.18220839	25.23412203	24.44083762	29.1345986	29.77624767	22.69456179	37.55212078	28.46155028	25.40546936	23.6377648
ACTR2	53.38741638	77.44213332	66.83264246	76.54952275	50.9007218	98.93516856	74.81810569	58.56281312	73.13978537	52.87219254	80.25521811	66.41570022	71.22992517	65.08030892	65.90308595	77.87861618	81.28247491	92.55869254	74.82035723	70.01369215	57.20666029	77.72847873	63.59440297	65.50429067	75.78609566	73.62886341	66.18511961	59.73314307	48.12511976	76.89118696	88.38077453	88.52197581	73.89447406	62.48418327	61.74977322	62.17589104	70.42350862	68.50240584	61.91733854	66.81522795	73.80207149	74.00770707	59.08752939	57.64263104	81.70488928	62.08577272	67.72267691	66.14915126	59.05785695
ACTR3	12.60364861	17.78339861	19.59274464	18.96655761	12.83828672	21.8733193	17.98936966	13.73257615	16.57767274	13.93652585	19.47176467	22.80053943	19.12822324	16.08082227	14.87608469	16.58832557	17.5229892	23.34566942	18.51462864	15.60841684	16.07044715	27.94307435	14.32102416	14.61324408	15.84243764	22.20624836	18.00794373	13.89010438	13.15136417	18.24933762	21.06034916	27.27319527	24.39507683	14.36015742	14.23736826	14.20325271	16.45464913	19.59169321	15.43233449	15.49612429	17.22808595	17.09668079	15.07979445	15.38401913	22.27131161	21.50041919	17.5147835	18.54833119	15.17367306
ACTR3B	0.883571153	0.729693453	0.370566422	0.714890097	0.782684252	0.47163638	0.597520544	0.886761322	0.59244209	1.024392042	0.800801079	0.684917986	0.626203507	0.518039835	0.53405762	0.630530294	0.661000439	0.718525232	1.015134357	0.687198431	0.64215046	0.660098372	0.604312778	0.502521046	0.647746045	0.692916432	0.632459416	0.811543224	0.60142195	0.589662992	0.710860112	0.518834328	0.474030275	0.847211726	0.630582373	0.516107729	0.601569386	0.828859573	0.579435767	0.678080064	0.636391444	0.792986002	0.85307825	0.880783336	0.556537792	0.676819495	0.764622943	0.652315194	0.661222664
ACTR3C	0.321850367	0.549590025	0.350564115	0.327332485	0.538335807	0.626162445	0.608428627	0.501315276	0.387154789	0.642120615	0.762641571	0.630396631	0.601501711	0.538651289	0.478250449	0.474579321	0.458592691	0.457784704	0.647124848	0.397307071	0.446052551	0.447045192	0.736919063	0.866029059	0.560883329	0.449398398	0.43795047	0.761560024	0.574443017	0.413615494	0.80187406	0.58373576	0.571765121	0.627290922	0.376334684	0.609614305	0.817860046	0.407928927	0.494537801	0.469136867	0.346335445	0.502836597	0.453684775	0.344431762	0.473112821	1.061461747	0.418303197	0.848537551	0.51184548
ACTR5	3.323403046	3.519702465	2.219868429	2.794893089	2.841983621	2.158990442	2.274313322	2.746419085	2.596498786	2.949879206	3.247895865	3.363344206	2.919210251	2.61630626	2.2596492	2.210659228	2.608006222	3.060529659	3.367346928	3.06643211	2.631506373	3.057228715	2.969510892	2.315562223	3.028929772	3.006919961	2.705993228	2.931287638	2.056983947	2.38977841	3.43320894	1.946954507	2.831598696	3.137331328	2.926350625	3.124520884	2.759598048	3.676926625	2.237291723	2.97951015	2.763765496	3.097721753	2.942621087	2.986056557	2.55330729	3.210037613	3.322130185	3.540306158	2.458269074
ACTR6	4.602164813	5.391614522	5.693215869	5.572732281	4.93735138	5.594704717	4.644035338	5.060958262	4.797791058	6.38963579	6.18668445	7.750175203	4.857302981	3.896593902	4.687418926	4.119785866	4.411068634	4.413759227	6.369769886	4.972396993	3.918273652	7.329163834	4.582697306	3.919312826	4.842624275	6.144011574	5.085018831	6.248322717	3.048819204	4.229226563	5.597177679	7.822643688	8.262328398	6.095824141	3.618310432	4.176542801	5.107259816	4.407372681	4.088387628	4.691127947	3.998558476	4.998694261	4.8609995	5.717547097	2.9117518	7.602989935	4.984996674	4.745798003	4.735155242
ACTR8	4.561251365	5.280662498	4.240936512	4.43954476	3.98043406	4.737321572	5.046994765	4.516136268	4.706595605	4.13744384	4.543775712	4.88921735	4.603894672	3.525085537	4.546463683	4.223759879	5.538966486	5.428463141	5.242675932	5.039703043	5.290842253	3.67149121	4.648788483	4.55189131	5.29532733	4.315954765	4.499565893	4.45172188	3.144590179	4.54590487	5.146982286	3.943669056	3.572577794	4.72929349	4.521731569	5.259035362	4.656196992	5.759094977	4.001322633	4.674688671	4.553494629	4.217718187	4.097741757	4.409395112	4.579078794	4.636067185	4.357621129	4.556076242	4.372435283
ACTRT1	0	0	0	0	0	0	0	0	0	0.008909377	0	0	0	0.019218209	0	0	0	0	0	0	0	0	0	0	0	0	0	0	0	0	0	0	0	0	0	0	0	0	0	0	0	0	0	0.014888317	0	0	0	0	0
ACTRT2	0	0	0	0	0	0	0	0	0.019775755	0.009009694	0	0	0	0	0	0	0	0	0	0	0	0	0	0	0.024517582	0	0	0	0	0	0	0	0	0	0	0	0	0	0	0	0	0	0	0	0	0	0	0	0
ACTRT3	1.2029017	0.961263693	0.709970389	1.453355437	0.983988632	0.864626163	1.176194193	1.065705776	1.681876167	1.059980393	0.998233153	1.122451856	1.739961154	1.597766416	0.738611646	1.353157995	1.350458512	0.603391583	0.878801972	1.321395183	1.053258785	0.786655468	0.824026204	1.624488629	0.973072861	1.030124321	1.185284007	0.956790479	1.043829584	0.830944245	0.878422038	1.338562188	1.099125256	1.010548468	1.015493628	1.068218583	0.996608408	0.933862232	1.888442858	1.03507168	0.733467611	0.802114239	1.248158785	1.173763716	0.777726303	0.831884963	0.90360508	0.988171603	1.442036996
ACVR1	7.920584262	10.95740438	8.124502229	9.739757184	9.956254546	9.425803614	9.539672901	9.254521182	10.87430595	11.14066055	10.82123826	8.568022374	11.45884803	9.337029482	7.723904739	10.70953334	11.19313691	7.620629012	9.827842535	10.30252021	11.83683224	10.49491808	9.376417795	9.661336576	11.60442953	9.52392426	7.950956034	9.739939875	8.824461132	9.847987955	9.944765727	9.357301763	9.101567236	10.52501737	8.697811372	10.10370777	9.914181366	7.896508913	8.325591843	12.21067106	10.87760136	10.55158701	11.02812097	10.11815613	9.825022234	8.061957121	11.17467111	7.175327	9.254483697
ACVR1B	4.9987378	7.119124894	7.459736805	8.116916769	7.874898746	9.597122472	5.089842288	8.361309904	6.588259706	9.906962978	5.976743505	3.215964533	5.498092777	14.87605888	6.13421202	4.749085155	8.655136492	8.107857884	8.46419638	9.363396255	6.392618074	5.547820559	8.277841624	5.380797398	8.553736156	10.17126704	7.226208419	7.080081388	6.43525078	5.043928279	6.93108558	4.585374296	3.916655679	7.975062735	8.545244491	6.107571089	6.892602058	9.388578651	5.307887765	5.09465359	9.971459839	7.401890215	6.223292042	7.072596816	12.74877933	4.806458057	8.615841197	4.927094817	5.870572892
ACVR1C	0.094969485	0.143415118	0.126663856	0.098157635	0.083642797	0.125689719	0.166482482	0.043571372	0.247548576	0.054302146	0.223249254	0.087412257	0.033930462	0.048054927	0.088858869	0.162283304	0.045036882	0.146190577	0.108963611	0.166577797	0.05795324	0.026575506	0.213181589	0.133355328	0.056834394	0.19163555	0.151791077	0.198536248	0.084158495	0.058117588	0.20281004	0.088671764	0.047258455	0.172540884	0.234651531	0.567293791	0.191530756	0.047765468	0.019302243	0.164797399	0.051944709	0.161049894	0.061127997	0.097723706	0.11531833	0.043189346	0.046753845	0.093372097	0.182308826
ACVR2A	2.62274295	2.821901429	1.314153093	2.727295066	2.34615871	2.219249722	2.145047926	2.352347254	2.096186196	3.050351026	2.847709945	1.990591428	2.467603878	1.501166369	1.776375493	2.075888275	2.300895466	1.727434937	2.337286943	2.763865396	2.113562172	2.293660319	2.370114576	2.088573794	2.156239833	1.363264639	2.340221007	2.244049103	1.582069802	1.880514758	2.193447331	1.5004045	1.994361142	2.766961185	2.055860233	2.56152067	2.016059242	1.7174792	1.621039123	2.486431421	1.739643979	2.82947713	2.172459215	2.335383146	0.995030155	2.193872045	2.245213058	1.697407322	2.689651204
ACVR2B	0.993091548	1.329405981	0.285628577	0.517582727	1.004612335	0.397620274	0.677989826	0.744326974	0.663980012	1.271007221	0.877923722	0.333536835	0.412542997	0.519213895	0.585456531	0.532483657	0.902394575	0.715484208	0.770242111	0.857175287	0.718298948	0.270911064	0.939122465	0.530583255	0.637307629	0.258703323	0.589408342	0.693743867	0.281502643	0.533097409	0.787456897	0.291302711	0.498779569	1.125460644	0.760497722	0.702130297	0.653951311	0.46396388	0.296859028	0.68419032	0.546072714	0.87585465	0.812616094	0.871054483	0.364480167	0.37163302	0.795767341	0.63970575	0.758018091
ACVRL1	33.11794295	37.52289545	41.78165815	55.63736653	20.21595975	39.96663433	12.05074984	59.04254817	52.73463211	54.42703614	32.37332344	34.34035613	17.57479491	31.02480101	62.18612547	41.35834785	38.95276845	24.25467883	38.14097656	40.55904042	36.07748246	55.37368392	26.45276251	18.68042476	42.45025186	37.33491733	53.02055481	44.33087881	42.2372268	39.00033017	39.03580202	23.90872906	18.59241447	28.32680434	31.34169756	22.34446084	28.57931127	26.26689974	45.37466089	22.2094136	57.63900146	58.77035755	54.86627141	73.34412051	27.89488214	29.53230918	38.13731698	21.77184836	13.37743777
ACY1	1.126603652	0.638172926	0.472724161	0.628003966	1.017928028	0.76226893	0.680106519	0.609800251	0.581702173	0.834031629	0.739457937	0.701400208	0.630284031	0.613701468	0.870532888	0.586389061	0.756372842	0.892056238	0.788789486	1.020743839	0.672896607	0.865595898	0.724580997	1.061495471	0.509070081	0.76503597	0.941617953	0.697004975	0.621040085	0.755965731	0.662296712	0.982458173	0.651953967	0.669157155	0.490294783	1.135719802	0.62889968	0.90775052	0.684362925	0.501393713	0.684899916	0.722237649	0.668114785	0.820611395	0.783230759	1.007422719	0.789882268	1.38720041	0.702245258
ACY3	0.319869749	0.572217834	0.248861998	0.158691771	0.231500324	0.333379895	1.082066911	0.128409861	0.216164212	0.531807587	0.63162366	0.144263844	0.218175242	0.276165661	0.353534407	0.250438318	0.710610047	0.661771007	0.239185243	0.222906026	0.349180653	0.290500018	0.107703555	0.206332108	0.160797617	0.699947034	0.406238365	0.261811588	0.162343502	0.677056747	0.292211132	0.41812147	0.429766311	0.382292392	0.163633215	0.372021038	0.41683439	2.631664565	0.182034997	0.152038001	0.444758171	0.244971676	0.31912509	0.263317063	0.359847978	0.325847004	0.389745959	0.609625866	0.295753292
ACYP1	2.68787888	3.250884488	1.915466874	1.98903456	2.506557919	1.987925262	1.325918332	3.209897765	0.97690725	4.631530855	2.778292103	1.571711317	1.001401843	1.80010208	2.232927498	1.01685303	1.436153966	2.833016161	3.340422785	3.013131823	1.093483094	1.363531731	2.19034281	1.394546953	1.495013152	3.06754505	1.680181953	2.756319717	0.831117604	1.212313529	2.794987717	1.34708472	2.124320168	3.322475978	1.320544301	2.139113749	2.225965834	1.519300748	1.478230962	1.753543489	1.27672474	2.015261285	0.756000633	2.103425615	1.067229744	2.732353678	1.692985673	1.686046551	1.679094733
ACYP2	1.516223851	2.206964248	2.12465179	1.906523069	2.121930853	1.852856747	1.650258466	1.66798304	1.851156461	2.197414282	2.140032318	3.465022575	2.085498634	2.286544854	1.892860377	2.2189992	2.008580595	2.816259575	2.282849571	2.385071389	1.797100444	3.929192778	1.788260885	2.21545152	1.593183481	3.610837875	2.363332722	1.938510459	1.587242407	2.324045802	2.080112574	3.702468146	3.370235183	2.125558023	1.652908329	1.858070999	2.115031468	2.016361021	1.996279237	1.221041161	2.177590105	1.7899119	2.124403718	2.374773522	1.602062915	3.626721789	2.078492845	1.962391885	1.985908282
AD000671.6	0.129609561	0.158086155	0.016806265	0.080376352	0.017370876	0.025015519	0.042985087	0.017343669	0.058392411	0.026603169	0.106637761	0	0	0.086077609	0.053055669	0.056375725	0	0.027931893	0.089737609	0.064514546	0.041010489	0.011540108	0.043640921	0.039811761	0.036196866	0.052521278	0	0.016073439	0	0	0.089698813	0	0	0.009929673	0.031573014	0.071781425	0.035187319	0.012008297	0.015366591	0	0.019588446	0.057902396	0.013904068	0	0.024301422	0.027506565	0.007975911	0.085769873	0.047935079
ADA	1.574674361	1.517548252	1.917075071	2.730644699	0.668309725	1.941728781	1.363631059	1.135517772	1.340036212	1.517299449	1.895387735	1.474867292	1.213274661	1.007055705	1.593576863	1.036907132	1.463182413	1.244301202	1.768636397	2.598188357	2.172930403	2.640527964	0.952413628	1.195783654	1.319307237	2.182708449	1.468147566	0.835373581	2.15215191	1.521037623	2.361198583	4.80044351	1.175377709	1.306925254	0.980291152	1.901660333	1.318136451	4.684793873	0.912728069	2.079061029	1.630653395	1.563283484	1.356097545	1.89039862	2.443988546	1.383164548	1.98111338	1.875689682	1.073090835
ADAD1	0	0	0	0	0	0	0	0	0	0	0	0	0	0	0	0	0	0	0.012800659	0	0	0	0	0	0	0	0	0	0	0	0	0	0	0	0	0	0	0	0	0	0	0	0	0	0	0	0.011377272	0	0
ADAD2	0.020230147	0.008224975	0.047217796	0.01881835	0.01626803	0.023427329	0.060384062	0.064970204	0	0.034257	0.029128027	0.175962086	0.131085587	0.013435449	0	0.026398266	0.06973836	0.013079274	0.058828231	0.151046583	0.024004254	0.010807447	0.006811706	0.037284184	0.04237349	0.038646769	0	0	0.047058949	0.015293008	0.050402398	0	0.037750764	0.027897766	0.051744875	0.033612076	0.032953339	0.033737737	0.08634596	0.02403909	0.103953926	0.03485975	0.162766542	0.026021055	0.026551663	0.04508039	0.052286743	0.024097349	0.018704903
ADAL	1.265381903	1.176768368	0.876979585	0.933542228	0.760241631	0.901114287	1.179402395	0.899183424	1.35149888	1.307593693	1.418060289	1.42908645	1.334310633	0.917654347	1.027037307	0.93947218	1.259044227	1.086097814	1.178218083	1.339351905	1.370288602	1.165514545	1.317381368	1.467614827	1.078452014	1.063422697	0.877412348	1.536787153	1.116501963	0.94007467	1.407210911	0.986256266	1.042222137	1.357211536	1.121385874	1.01495771	1.036527455	0.929813516	1.03465152	1.094595614	1.147455384	1.189085144	1.238095455	0.748321489	0.572685659	1.111230601	1.229793974	1.166548271	1.09466993
ADAM10	7.201421861	9.86696747	8.420179832	8.048199235	7.499355574	11.3119873	8.700439043	7.714757682	10.53974344	8.23216547	9.53404492	7.3873143	9.174749308	8.43118321	8.208853577	9.890465125	10.87772674	12.69894378	8.603054886	9.186778732	7.564685642	6.82461967	8.684231998	8.411274879	11.49177181	7.562034293	7.93266051	8.428116731	6.021945186	9.678520698	10.31877543	7.608482793	8.658117134	7.918711168	7.322837964	9.136170847	9.65047798	7.132953177	8.300814988	8.854777958	8.281806564	8.681509513	8.469286787	8.018971974	8.571168715	6.55490484	8.011084342	7.599742293	8.126191193
ADAM11	0.183070108	0.106329786	0.020347207	0.108123324	0.035051295	0.060572168	0.034694463	0.118987753	0.041238875	0.112728839	0.057380207	0.050550673	0.04162253	0.057896365	0.032117032	0.062565827	0.033390915	0.016908457	0.036214863	0.130178722	0.057926241	0.046571713	0.035223804	0.088366252	0.051127125	0.02422365	0.023724612	0.064866603	0.040557514	0.052720801	0.101357778	0.01424418	0.032535302	0.084152413	0.019112595	0.057936789	0.071001665	0.048461158	0.068215421	0.089777855	0.081686967	0.10682203	0.064528574	0.03588178	0.016345296	0.044402632	0.070813382	0.06230453	0.025793159
ADAM12	0.248823628	0.480101631	0.180462808	0.342611672	0.128872166	0.405360499	0.805643423	0.186233368	0.302103737	0.202559121	0.385155908	0.52714201	0.267519135	0.288489483	0.248597555	0.354956947	0.261688599	0.987035485	0.185709525	0.306487712	0.504416536	0.236566355	0.323766063	0.454695937	0.229672053	0.12890618	0.179811389	0.128660867	0.18550407	0.306058686	0.490341379	0.130927996	0.349421223	0.352825636	0.184923077	0.339842458	0.322877551	0.675192707	0.069001602	0.283979026	0.321242563	0.301990945	0.149299509	0.186605272	0.46970015	0.139625111	0.269389226	0.472212733	0.166893642
ADAM15	18.78943278	19.66425985	13.51278317	22.15665165	15.65291614	11.49748809	14.90539243	16.23183332	13.58544798	15.48427995	15.57094462	18.10403568	20.5742169	13.74117109	18.13373291	19.77121261	19.8077303	14.94487799	13.92139164	28.37544191	21.50189309	18.75968594	11.78130325	14.67801702	17.83248178	17.86114336	19.13607641	11.95077501	18.78658372	16.24734933	11.46588969	19.25651319	14.92062817	13.2908154	13.82829907	16.87364991	13.18395452	20.87950921	18.83836884	14.44445684	21.57047171	18.98251432	25.78764755	20.87134667	23.04196674	13.22547116	17.40109011	20.55812925	11.83570174
ADAM17	6.520309781	8.534809794	7.400143339	12.43581665	7.204199774	12.18999719	8.265587657	10.15399043	8.51075234	6.505143489	8.246373518	7.206624019	9.922582972	10.86858483	6.74712107	12.40181255	9.218264208	10.2768994	7.619525433	10.02691468	8.094362164	7.921398063	8.746132826	8.925472737	10.71007985	12.53107386	6.258398096	7.285957162	7.517244275	7.37351912	9.502993766	6.978844062	4.250789631	8.647006942	8.788521735	8.140773075	11.23169792	5.868451231	7.951392087	9.148768825	12.86454196	8.018126824	6.707174324	6.374325368	13.81852934	7.820535789	8.858185339	6.170088781	8.601244696
ADAM18	0	0	0	0	0	0	0	0	0.007346758	0	0	0.014008814	0	0	0	0	0	0	0	0	0	0.005807767	0	0	0	0	0	0	0	0	0	0	0	0	0	0	0	0	0	0	0	0	0	0	0	0	0	0	0
ADAM19	2.407327109	4.257332014	0.768487401	4.418404071	0.842050043	2.675270765	3.872019561	2.058491405	2.363664753	2.198607429	3.088668938	0.925056322	1.203871953	1.54142308	2.475750424	2.105948734	2.166664715	1.598270614	2.479956601	4.508300012	3.335495812	1.580173879	1.8901247	2.243222719	1.23457672	0.911146006	1.586444882	1.26512609	2.575074763	2.158488749	6.020147919	1.869715038	0.974994818	2.235497439	0.737636009	3.309199149	2.215650089	8.824516514	1.10198042	2.976029414	2.740958523	3.027963111	2.40415478	2.254977055	3.606887442	0.752601262	1.96304832	2.84179503	1.081971803
ADAM2	0.014314309	0.023279086	0	0	0	0	0	0	0	0	0	0	0	0	0	0	0	0	0	0	0	0	0	0	0	0	0	0	0	0	0	0	0	0	0	0	0	0	0.010182681	0.01133961	0	0.005481294	0.018427078	0	0	0	0	0	0.005294035
ADAM20	0.059510651	0.072585772	0.011574977	0.046131329	0.011963841	0.051686805	0.044407671	0.03583531	0	0.064128391	0.04284269	0.009585637	0.010147686	0.039522814	0.009135256	0.019413823	0.011397114	0.028856294	0.123609944	0.08886619	0.021183862	0.023844051	0.030056806	0.013709775	0.049859726	0.056843244	0.026992582	0.033210772	0.006292384	0	0.061778252	0	0	0.047872035	0.032617917	0.061797515	0.036351836	0.016540946	0.06350058	0.082501241	0.017988197	0.074061204	0.02872844	0.007654566	0	0.018944593	0.032959489	0.059072274	0.027511934
ADAM21	0.015644495	0.050884683	0.04868632	0.106719918	0.062902437	0.036233916	0.031131036	0.050243136	0.021144731	0.05780034	0.064358443	0.161275285	0.032012169	0.020779959	0.105667211	0.051036151	0.035953649	0.07080178	0.051992445	0.077872147	0.066827193	0.133722843	0.021070673	0.086498465	0.078644433	0.016301751	0	0.046563385	0.033083545	0.047305911	0.025984983	0.051124709	0.081742192	0.086296251	0.011433042	0.025993086	0.038225501	0.069574033	0.022257853	0.06196683	0.0614749	0.029953271	0.07552294	0.088540115	0.035199576	0.079684181	0.069316608	0.049693606	0.034715962
ADAM22	0.511309132	0.659682231	0.225422172	0.748319055	0.537259726	0.603958987	0.308628276	0.489892197	0.281036512	0.677973014	0.381421507	0.432658069	0.3464263	0.348631132	0.238606986	0.520420638	0.428248958	0.141044727	0.44181005	0.566708025	0.323572388	0.244017605	0.475170535	0.694192903	0.659719709	0.171676856	0.275208617	0.355094002	0.48729223	0.270567394	0.529376672	0.222787897	0.223903899	0.817922079	0.298932952	0.269018527	0.288732732	0.382771248	0.283706892	0.577874853	0.598633969	0.441185975	0.624209887	0.548936967	0.171285946	0.277793986	0.848294593	0.267982515	0.586221378
ADAM23	0.168378719	0.663513763	0.156192782	0.654625182	0.276010527	0.487473415	0.476812467	0.155987683	0.135670733	0.201383009	0.226452313	0.438116331	1.431169783	0.249456601	0.087482774	0.781685297	0.709430842	0.11723478	0.382024224	0.393273142	0.424172107	0.525873773	0.296557991	0.674353942	0.591419362	0.209193535	0.064622874	0.356589526	0.54780292	0.62174377	0.252779943	0.100525622	0.309371654	0.726361499	0.203508504	0.699396571	0.221530503	0.302404874	0.101351053	0.610504044	0.716453274	0.565407294	1.021259286	0.499793911	0.466272415	0.230899216	0.44475548	0.879405012	0.249094191
ADAM28	1.067258707	1.392145836	0.532800471	0.874196329	0.750954604	0.478922389	0.805252131	0.960430505	0.318548053	3.158592927	1.598872674	0.570161427	0.276014662	0.516832324	0.55975546	0.499037607	1.325159768	1.043637507	1.245108126	0.845556111	0.510767198	0.389606672	0.542030726	0.643359506	0.376300701	0.640999986	0.282381496	0.506259174	0.285879193	0.823603946	1.414451761	0.643044529	0.846418874	2.465215619	0.318481929	1.699349042	0.467216924	2.464616043	0.373277838	0.52137225	1.306524819	0.471683779	0.313421414	0.400389209	0.570307671	0.583238608	0.500786734	1.281870237	0.740094858
ADAM29	0.188474537	0.124875472	0.005430932	0.051947113	0.224535409	0.137423679	0.034726495	0.201765368	0.080195217	0.118205915	0.034459911	0	0.033328768	0.050995841	0.120014292	0.054653318	0.037432354	0.058670105	0.231989119	0.187630435	0.05632316	0	0.169230364	0.038595421	0.116969897	0.012123008	0.082321259	0.150629464	0.035428329	0.084431163	0.086958308	0.005702933	0.026052273	0.093054217	0.030608386	0.023196113	0.085280664	0.038804721	0.039725616	0.116127733	0.044309939	0.098901608	0.094354865	0.096970255	0.010470648	0.035554902	0.079899696	0.055432938	0.069705829
ADAM30	0	0	0	0	0	0	0	0	0	0.004320883	0	0	0	0	0	0	0	0	0	0	0	0	0	0	0	0	0	0.020885163	0	0	0	0	0	0	0	0	0	0	0	0	0	0	0	0	0	0	0.005181785	0	0
ADAM32	0.070381536	0.050497121	0	0.046214002	0.039950939	0.033560744	0.041191902	0.043212398	0.030776068	0.053536097	0.047688299	0.016004693	0.014119266	0.046742495	0.012710594	0.027011965	0.028543847	0.016060004	0.030957867	0.094795616	0.013754887	0.019905652	0.041820377	0.030520765	0.027749489	0.021570119	0.003755688	0.027725241	0.024514235	0	0.04125931	0.020294128	0.024722165	0.032352502	0.01210236	0.024075436	0.016859714	0.025316179	0.020615771	0.042636437	0.032536895	0.03963351	0.025315675	0.029821103	0.010867571	0.055354087	0.035158648	0.036164418	0.050528937
ADAM33	1.66788443	1.802503118	0.255089947	0.928240778	0.538782989	0.932722101	0.382953362	1.38490717	0.780325388	1.046781588	0.82394913	0.633746356	0.982050368	0.994082769	0.49455495	1.381188359	1.343214528	0.760358893	0.846846772	1.390774659	1.414085101	0.864370679	1.228787907	0.518887004	1.80945553	0.772424695	0.090522776	0.922831384	1.425908747	0.926770953	0.284133366	0.203810924	0.718241606	1.6676965	0.807387553	1.859285317	0.63277161	0.328869681	0.806192874	1.219639778	1.704195895	1.405626815	0.77304733	0.924137275	0.983609145	0.721552276	2.831762851	0.452813179	0.632670737
ADAM7	0	0	0	0	0	0	0	0	0	0	0	0	0	0	0	0	0	0	0	0	0	0.009910643	0	0	0	0	0	0	0	0	0	0	0.00692364	0	0	0	0	0	0	0	0	0	0	0	0	0	0	0	0
ADAM8	4.036515327	5.043635508	2.686980697	6.058423563	1.629973227	2.941678482	5.21059294	1.906805838	2.263393062	3.945290359	3.335404577	2.33167624	1.335068163	3.200748453	2.980635274	1.856020381	2.032584646	2.930292255	4.466792745	2.632769326	4.607888775	2.458489566	2.94675125	3.976178813	1.953343437	3.057881113	2.80943089	1.637691733	4.838323172	3.45256448	4.797197586	3.77391803	2.370108258	2.679245845	1.53216636	3.635154759	2.734930663	7.611828613	1.231497219	4.224514759	4.654304853	3.281236721	2.147385793	3.065949851	4.952050206	1.500992409	4.201369525	4.310743571	1.753482904
ADAM9	18.73734339	26.14346894	18.92078369	22.57937364	19.29039139	27.11802743	17.02684827	21.38034395	26.29648745	19.64771336	24.22076792	18.82754814	23.33272645	21.06097734	23.68260608	25.57274827	27.65706766	18.4376051	22.12474066	20.51577485	26.45685979	27.26949307	20.88978463	27.55429688	27.37064024	18.88312033	15.13141577	21.38101	19.02207286	23.78639106	26.37635561	37.18138975	16.88651352	23.15155649	19.46075754	17.30988341	20.38534526	14.84331001	19.16989405	26.01302098	24.92941171	22.20673732	22.21216531	19.23741974	21.8167922	17.61685487	26.26974109	15.69627136	21.01427033
ADAMDEC1	1.006317053	1.594946792	1.486230802	1.301005652	0.013715724	1.046845082	6.6692562	0.205413641	0.668530829	0.441112846	2.161113219	0.824195759	0.127969892	0.362481589	2.471615079	0.100154783	0.457310361	0.694717052	0.977801306	2.19039849	2.015725247	0.291579422	0.539843087	0.345780985	0.057160761	0.426546886	0.263033747	0.190369378	0.137061953	0.567321662	3.966173914	6.27053579	0.738409895	0.674264679	0.124647357	0.623450233	1.097438779	5.641510934	0.194130841	0.148628891	1.794134505	0.973154503	0.159186746	0.333466543	0.358175182	0.28234282	0.70533487	1.801413594	0.031540548
ADAMTS1	19.65819934	6.271394919	10.61301465	71.08972329	7.404572486	55.01368774	31.43843662	42.32998421	37.96049238	21.11379384	21.18751742	19.26221844	82.6508236	54.7248278	14.07697293	75.89945193	13.40405795	4.71610223	11.2212033	23.80186051	11.74453627	32.25425778	20.42631552	42.58852288	48.38460932	7.891390831	9.618796981	35.40537284	53.04052367	13.42754125	29.51748786	8.907946798	3.647473134	12.70338729	14.77501265	22.30275187	13.8722255	12.32873687	26.06685483	54.58235285	45.53795925	30.64920648	28.13523904	7.26680345	26.72052527	8.962464977	44.33270615	7.723538804	11.33786553
ADAMTS10	2.260345588	1.826120388	0.782848369	2.53216749	0.820875154	1.156797774	0.681935083	1.645033213	1.187519687	2.399818819	1.529774119	0.295964752	0.606743702	0.944280271	1.5222223	1.365341874	1.195328019	0.881534565	1.550857224	3.476956556	1.32544311	0.942654594	1.109707332	1.081769248	1.313429598	0.749646159	0.80034687	1.247854636	1.467913952	0.766164138	1.701572163	0.303803409	0.195930634	1.692597388	0.730018679	2.132171373	1.063008095	1.13897743	1.073680905	1.143684071	1.474457308	2.094050357	1.468972176	2.367164067	0.500367257	0.51065362	1.378407486	1.100134351	0.560909627
ADAMTS12	0.952608621	1.448925482	0.532693968	1.20524112	0.400118171	0.758422025	0.664305995	0.768252899	1.284649457	0.759420089	0.867745056	0.685003498	0.936917406	0.482965105	0.697210249	1.470580225	0.820969846	0.31344109	0.703134273	1.502953149	1.808521459	1.474467682	0.581365684	1.081611201	0.94420773	0.268837183	0.478374371	0.401877064	1.143942249	0.559383442	1.47276497	0.545475762	0.438058659	1.489603206	0.441321503	0.667720312	0.477986869	0.557922839	0.553616866	0.909615778	1.104212316	0.812605471	0.881410952	0.897090372	0.328517381	0.33032915	1.022214387	0.300562967	0.454549035
ADAMTS13	0.815925639	0.479825268	0.198374578	1.07071073	0.656124878	0.354328083	0.398655057	0.766229827	0.344620591	1.238110008	0.509478031	0.150199618	0.15403753	0.430601678	0.398115033	0.223396713	0.329264376	0.48041584	0.538692918	0.899300517	0.401088042	0.151782337	0.436625836	0.443069748	0.384528289	0.250506622	0.310606218	0.46618041	0.499146543	0.170721462	0.659462276	0.178551346	0.059815252	0.565937406	0.234253177	0.659667897	0.439070913	0.307780994	0.367944775	0.369351837	0.347922551	0.616506328	0.506421803	0.802106768	0.289576334	0.092764783	0.36312892	0.457023596	0.382593256
ADAMTS14	0.26832877	0.327283445	0.049120607	0.151719453	0.196736953	0.100532096	0.188452366	0.259792961	0.144000073	0.699791093	0.568159607	0.122035408	0.069978394	0.172963879	0.213219545	0.030894839	0.145097437	0.392883362	0.399978696	0.33783713	0.202269896	0.172860694	0.127551753	0.145450066	0.119018923	0.117871345	0.035796293	0.105702154	0.120163154	0.268469347	0.170409018	0.116056681	0.0589081	0.420819107	0.126885285	0.413042906	0.160693653	0.320263047	0.106667879	0.150046993	0.178913257	0.069507052	0.091435935	0.146176202	0.446878965	0.075370286	0.186493118	0.275752827	0.078807672
ADAMTS15	2.184338812	2.252999403	1.408594882	2.004627017	1.933363461	1.536406161	0.984553991	2.460000644	1.436522265	1.893447633	1.794174528	3.216156263	2.244824406	3.290815911	1.903838558	2.606433228	2.611060094	1.075757009	1.376356313	1.87537215	1.565544511	2.584471492	3.356599435	3.235451223	4.562971336	1.145691552	1.562612631	2.857972435	3.521782774	2.066838009	1.168788336	1.34140856	0.848051312	2.924641252	3.626541585	1.656299752	1.719359199	1.723612971	1.548645166	3.484036696	4.384726071	4.833365	2.576039174	1.8328455	2.891639312	1.409390244	8.587531084	2.869654632	1.504572535
ADAMTS16	0.191496302	0.178782028	0.027590022	0.074771622	0.028516916	0.082133505	0.077623164	0.301805881	0.004792998	0.04367312	0.087530995	0.402129183	0.038700708	0.113047516	0.12193845	0.421099168	0.581353888	0.013756326	0.053034422	0.021182074	0.292863365	0.181870365	0.219705701	0.052285615	0.39218931	0.081294661	0.025735722	0.068606141	2.477748205	0.241269826	0.017670498	0.04635493	0.195877722	0.2282148	0.031099122	0.229788097	0.034659179	0.01182806	0.015135948	0.123608131	0.051451827	0.051601572	0.05934663	0.288276718	0.194153011	0.167077871	0.696582847	0.135172032	0.015738534
ADAMTS17	0.408666399	0.644093776	0.160935993	0.409870309	0.288056835	0.280445758	0.296167878	0.554957442	0.453467512	0.559208819	0.41095388	0.149529897	0.447362483	0.29151192	0.275714706	0.694564736	0.266681678	0.114165937	0.565895684	1.476664528	0.850083198	0.304569512	0.390722677	0.176670124	0.346619469	0.171736041	0.361568621	0.262787657	0.661494292	0.175442825	0.47766087	0.276164615	0.064020569	0.512537119	0.254409461	0.155078621	0.373934637	0.350581966	0.254820283	0.547560625	0.443782155	0.608565282	0.68845547	0.542520368	0.194870356	0.150974065	0.532775759	0.168272124	0.315345781
ADAMTS18	0.006226874	0.010126646	0	0.077230946	0.020029312	0.036054862	0.037172638	0.019997942	0.004208048	0.007668628	0.010246465	0.036107624	0.199618258	0.020677273	0.007646912	0.036564444	0.109713007	0	0	0.30375035	0.180280648	0.013306204	0.03354648	0.040166478	0.005217054	0.004325652	0	0	0.021068838	0.009414429	0.005171315	0.020348829	0	0.131667041	0	0.041383421	0	0.017307557	0.008859146	0.019731397	0.009410941	0.007153261	0.036071873	0.009611191	0.028020507	0.023787124	0.025290494	0.1236201	0.002302961
ADAMTS19	0.015378353	0	0	0.01907353	0	0	0.05355252	0.043214857	0	0.021306394	0.003163179	0.019816462	0.015733791	0.020426454	0	0.01505038	0.011780671	0	0.012776989	0.02296422	0.007298927	0.012323247	0.005178056	0.077941387	0.019326637	0.002670738	0	0.005721407	0.003252073	0.034875863	0	0	0.028697003	0.074224669	0.005619273	0.019163172	0.018787608	0	0.005469802	0.042638863	0.037187138	0.008833113	0.019796842	0.039560857	0.023067178	0.02447769	0.036907761	0.024424113	0.005687563
ADAMTS2	3.759624278	4.13478596	1.460409099	2.918570207	1.252818198	2.518311339	1.770751299	3.956700869	2.82950996	2.654822911	1.738019551	2.070295686	3.276460244	1.738834133	2.677199253	3.924739092	3.306912534	1.112170444	1.833743155	4.157454852	6.27751374	5.872288942	1.650230877	2.173410372	2.90064649	2.166408778	1.580138819	1.742892285	6.028659501	3.005666905	2.92014152	1.303739949	1.179041756	2.755170877	2.00827697	2.552550076	1.2732916	2.357606669	2.020275875	3.723978365	5.083622545	2.504370902	4.129527969	3.209037545	2.600592515	1.012575817	3.599224522	1.739777213	1.286432556
ADAMTS20	0	0	0	0.003560814	0	0	0	0	0	0	0.00236212	0.014798043	0.007832859	0	0	0	0	0	0	0.028581078	0	0	0	0	0.004810754	0	0	0	0.002428502	0	0	0	0	0	0.00419622	0	0	0	0.004084602	0	0.001735605	0.004397448	0	0	0.002153191	0	0.006360244	0	0
ADAMTS3	0.397833446	0.313224782	0.196519725	0.548251754	0.350385203	0.438768782	0.175922263	0.501939227	0.341398301	0.250806075	0.213019116	0.427205006	0.538397521	0.377447372	0.337338576	0.391408913	0.391837446	0.097984318	0.272824136	0.414911315	0.473551261	0.533018032	0.352960171	0.459709458	0.328025511	0.135989035	0.286424707	0.465177765	0.325837503	0.214816248	0.283194885	0.381769983	0.21682296	0.269955903	0.249203856	0.178363487	0.180011055	0.259769471	0.197653793	0.455228944	0.366483904	0.398985759	0.286553648	0.21443246	0.286530432	0.333702465	0.902331709	0.451317555	0.119109754
ADAMTS4	0.221314951	0.415544295	0.48524959	13.88936907	0.148847595	17.65616574	3.395048221	3.854283972	1.201934938	0.28742441	2.656850296	2.660000491	18.31751531	32.38679739	0.13836368	9.485547196	0.43463766	0.075445033	0.284174884	2.67192645	1.138265288	1.053339128	8.473499575	8.621178299	3.863561866	3.076235403	1.113339542	0.296419158	10.21127119	0.678339016	1.326690054	3.090190371	0.087102928	0.220112225	4.381618766	2.724406877	1.045464134	0.742645915	8.258204168	4.631710548	7.443761007	2.20649928	0.705782122	0.146991514	27.0115807	0.412472046	4.613220155	0.559197328	0.232160896
ADAMTS5	0.47754406	0.283765268	0.314375139	0.697649751	0.50217483	0.467936053	0.452290361	0.597241975	1.241225602	0.660213785	0.610135947	0.689322287	0.967767166	0.192120546	0.174806594	0.605170627	1.203002113	0.204839538	0.167861649	0.713107997	0.719189297	1.334452378	1.258523656	0.38504998	0.723257833	0.298245001	0.620649066	0.461250539	0.716616774	0.565798227	0.606328712	0.14630327	0.798587895	0.662763975	0.305366756	0.37382856	0.489916193	0.237387969	0.199251535	0.611106808	1.05345216	0.685736746	0.78026139	0.708740438	0.201460827	0.453139985	0.757848059	0.364635613	0.507770779
ADAMTS6	0.179593031	0.217078086	0.056645371	0.222746417	0.058548388	0.337258367	0.101416608	0.272797883	0.121366857	0.268997262	0.183704403	0.068801313	0.168845786	0.228875475	0.166902097	0.180513204	0.25284644	0.091006066	0.161311915	0.318920393	0.094454092	0.173734724	0.1961218	0.205750639	0.252135869	0.048891933	0.158514862	0.328664016	0.114962521	0.058708584	0.19349061	0.047585903	0.043476612	0.252124666	0.134794324	0.298391034	0.177897834	0.107930302	0.086321603	0.203793983	0.196600894	0.224898124	0.114034615	0.184801429	0.063706015	0.086529933	0.109323141	0.177306461	0.111300176
ADAMTS7	2.275502911	1.014823584	0.59849218	2.145059051	0.462867545	0.828537932	0.818899279	0.963157014	1.585017796	1.101403044	1.20608388	0.675861847	0.785205074	0.646649219	1.255181811	2.15151246	2.303610301	0.559947736	1.081611001	4.482425566	2.410228347	1.321961879	0.956374132	1.031088559	1.383663842	0.250376339	0.785674457	0.804555663	1.815601005	0.967849555	1.255377237	0.470251427	0.285090057	1.389704557	0.770536745	1.331740436	0.744828592	0.90011743	0.639065294	1.858023699	1.549611614	1.132954386	3.029710716	1.821162805	0.859352351	0.318522823	1.489679368	0.935535166	0.596863046
ADAMTS8	19.9503109	17.43347722	9.427374482	15.76435917	9.692337991	15.83159348	3.585733687	9.071874167	17.25968244	14.5209456	17.63596922	14.8086761	10.10224207	15.64307811	12.89353627	14.49816198	6.120260204	4.618442507	13.49724668	13.34436949	13.45279817	13.49188609	7.714270131	15.57152138	20.57401304	6.460070768	10.22492507	7.955961251	21.62336725	11.9748224	8.177307077	7.563602928	3.314543772	9.927092962	9.990820528	4.383975525	5.50361016	6.812644569	14.38812985	19.5770356	15.17036264	20.63004891	24.72671497	19.40784438	7.881171941	5.467104688	20.79851492	9.052959834	7.827294275
ADAMTS9	0.914983224	1.969251534	1.348002491	3.249986676	0.798401555	3.616124417	1.878836714	2.228897	1.018279169	0.709666942	1.222119827	1.542789507	3.925111511	7.69281686	1.025624942	2.735944829	3.880455807	0.67714572	0.763441869	4.604816309	2.940117022	1.191856484	1.953387517	1.56432636	2.084497199	0.420588232	1.268000567	1.492022968	1.587460027	1.53053224	1.516523043	1.412334461	0.700404626	1.30115435	3.437260587	1.830745582	0.707164617	1.954468464	1.174364351	2.615585092	4.403946014	1.136090552	1.820694037	1.045686792	12.54481265	1.182453927	1.756754144	2.232345653	0.712798663
ADAMTSL1	0.293594387	0.418425306	0.189121516	0.370013743	0.121854609	0.307091512	0.238715392	0.387803238	0.714694158	0.224524831	0.255843866	0.362052119	0.671818084	0.241110317	0.410947813	2.834194147	2.166870642	0.08368223	0.11540807	3.862489246	2.082709835	0.158531922	0.248735359	0.186183152	0.433774319	0.171057002	0.13173536	0.176176945	0.614190545	0.343653809	0.17565904	0.064478381	0.230928518	0.873595582	0.168417771	0.380276157	0.13627339	0.470321943	0.197623782	0.577702852	0.56013903	0.482336806	2.48105588	0.417430111	0.554032568	0.269333378	0.874219672	0.258214721	0.140107845
ADAMTSL2	5.281236267	8.277900028	5.817421909	5.050517462	3.489031566	4.962721651	3.414589392	7.980795014	5.191268836	8.173847946	4.319595025	3.024609876	5.348722089	4.523046742	7.659366228	11.92665414	7.206012244	2.374016824	5.1339621	6.762279406	13.153312	10.58250325	2.736227593	3.293599668	7.255432355	3.224045107	5.226414954	5.788688972	14.84966926	7.547841606	4.947147471	3.515635411	1.420200362	7.364666355	5.451441646	5.399242371	3.917570381	6.148443411	3.497566792	7.444780047	10.75252937	7.99392284	13.55434773	8.586165883	5.501203853	2.19634954	7.553709561	3.106567559	2.55826281
ADAMTSL3	4.011653311	3.071376316	2.149285907	3.47921215	2.152927172	4.206269475	2.044479871	4.874150788	5.609321696	3.777566856	2.562288157	2.727528583	4.105828107	2.338659378	3.107209258	5.282081506	4.330494295	1.130061856	3.33305205	4.087056658	3.739253469	3.780645275	2.799144073	2.663539058	5.729191291	1.132782848	3.151890414	3.933493766	4.111015487	3.448350623	4.677001294	1.58124418	2.023846547	5.006956439	3.59845445	2.142670743	2.878450011	1.834300055	3.096358559	5.822356105	5.163522184	4.752134057	4.995518089	3.156315548	1.509143047	1.574281326	4.898553669	1.029168129	1.912541995
ADAMTSL4	13.6476765	12.26452586	6.216907009	13.00596506	12.62798117	8.669674104	14.1769924	10.80703137	17.84732665	7.535961914	14.23411839	5.02763855	13.04370451	22.30965132	11.91700679	19.3442056	12.55971867	36.13015569	12.40798237	18.65174494	14.89734543	8.993640802	17.77175644	12.51080877	19.13679974	30.64721102	6.140403319	9.216987559	17.45049623	16.4260397	9.691223161	3.480688973	3.817101105	14.2765287	16.44654828	17.89541496	17.99226568	12.23363969	9.239365687	8.558047014	19.37173532	11.00163529	12.6939738	12.16413683	28.53458701	7.409067835	20.46434371	24.28859584	15.81194945
ADAMTSL5	0.263837393	0.503695197	0.294515303	0.177844227	0.774860855	0.478227712	0.228265636	0.322353029	0.286827548	0.430879608	0.618192582	0.376933709	0.187781174	0.761836305	0.331049077	0.261952724	0.386652982	0.756472721	0.343107107	0.296915219	0.321225261	0.343178926	0.780219411	0.073994963	0.413268358	0.494062231	0.75964573	0.307279808	0.305653628	0.867166277	0.428698463	0.262407268	0.188372667	0.474569866	0.645504822	0.533657764	0.44845631	0.21681188	0.187684359	0.481628427	0.627595788	0.272340925	0.228889719	0.584291483	0.51619572	0.357869899	1.173229006	0.273280561	0.424252997
ADAP1	2.02082864	2.331231198	1.476358318	1.630180188	2.642349721	1.322308861	2.084186563	1.813770256	1.498886578	2.139697322	1.632245555	1.190866807	0.958126358	2.138619893	2.3202684	1.532875127	1.655046902	2.788292131	2.91434497	1.840040998	1.879276084	2.497070015	2.080027573	2.164990621	1.108091046	3.041606618	2.108922142	1.16748352	2.577975476	2.229372805	1.705553283	1.456342191	1.827247342	2.205242563	1.843032575	2.777506505	1.625814697	2.520746116	1.969318749	1.796102821	2.254619006	1.877938734	1.781887839	2.218909219	2.307282866	1.746873383	2.238438952	2.837674727	2.755612059
ADAP2	4.202662009	5.58137807	3.321478137	4.497324801	2.585944362	3.107594521	6.045995823	2.065515411	3.716871579	3.69061334	5.113695329	2.700619165	3.849774864	3.903141338	5.222357888	4.261347116	3.049578933	8.567177167	4.201155905	4.570210416	5.65247569	5.86468271	4.144432811	4.577821698	3.409624138	7.379589726	3.581087908	2.2525317	4.038024046	4.845147047	5.286010828	15.54575626	3.252853456	3.542576168	3.184769896	6.079886671	6.529710726	4.727986916	3.107944176	4.269227079	4.374099924	3.685680516	2.865674676	3.639919534	5.663527375	2.795767293	4.933632686	5.653263863	4.470212417
ADAR	39.05503982	48.78910934	23.5826228	38.28301297	36.51631025	35.93750513	39.95707193	36.3752126	41.17674728	39.72445589	36.77605326	20.83454828	30.38917928	33.25489323	42.15579548	41.37157497	46.12789505	36.71033297	42.92574258	40.52985815	39.7442177	20.90670867	37.73491249	37.3099473	46.3511896	25.2101821	38.11488465	39.35063832	33.94525696	38.57494124	43.19235064	31.22400639	22.22407977	43.63239044	33.98217524	37.51311772	40.72565777	41.10305408	32.54017168	44.86691881	43.2267369	46.79952845	40.15279984	41.67013792	33.47470455	21.48802278	41.0207947	34.0370186	36.34240231
ADARB1	11.42994421	12.27287024	4.168413614	9.122954086	8.012385817	9.686767458	4.01664987	11.1744282	9.95560128	11.63656159	7.49903265	3.751716263	6.662930672	6.504181263	7.416108853	12.70910263	6.026093026	3.050412704	8.72006304	10.33680421	9.450240876	4.870283897	5.518354958	5.316104775	13.65114808	2.980419916	4.91307057	7.098714119	9.011426427	7.814738447	8.978437233	2.164839364	2.129801418	6.153257991	7.381752952	5.016795311	4.559906773	5.030933295	6.325634317	13.73662026	8.972477899	10.50146008	11.27474827	10.95795588	3.114944542	2.824148398	9.179666535	2.747385846	5.803286919
ADARB2	0.352030153	0.225140401	0.190794988	0.076040122	0.130409623	0.251927904	0.18496508	0.371561682	0.277992976	0.54922968	0.344960764	0.048420554	0.1645705	0.094568285	0.162723648	0.325167226	0.29088496	0.171336247	0.184033373	0.693031741	0.200873572	0.080296668	0.109209541	0.138506151	0.281685163	0.079683667	0.165054519	0.364950996	0.260972623	0.275087942	0.216802704	0.113101201	0.106286732	0.340001319	0.320858162	0.157723857	0.106310017	0.25286187	0.514911606	0.225605709	0.343134739	0.296864753	0.371705336	0.266591933	0.083062027	0.11836091	0.239512518	0.091089188	0.058514872
ADAT1	3.874659421	4.251105618	2.711630512	4.25957934	3.585405279	4.690967419	4.307012809	4.123084334	3.752275351	4.494955638	4.267085273	2.884633712	4.248726953	3.552108476	4.024043613	3.919030302	4.75764717	5.100014389	4.412965948	4.051094494	5.112255471	3.07024487	3.633014267	4.279475887	3.681211608	3.644644204	3.329907492	4.124596292	3.206941602	3.755916355	4.495738081	4.0061042	2.449329473	4.243905736	2.865483255	3.834889811	4.816685848	4.596399354	3.316782332	3.972667795	4.892089865	3.964816876	3.82447093	3.967952175	4.463205861	2.998068454	3.963330812	3.812992812	3.044294246
ADAT2	1.987873465	1.748372893	0.284066866	1.340586062	0.978700558	0.852358045	0.78421574	1.079537671	0.622733696	1.108086888	1.194472966	0.380873783	0.699681158	0.765950752	0.886094368	0.601226485	0.568283128	1.420098325	1.06415672	1.67318212	0.693177289	0.334381656	2.607101533	0.89188055	0.694361835	0.360328909	0.678209793	0.991848779	0.424054049	0.424971906	1.448745213	0.464012851	0.415291023	1.041646867	0.563308769	1.810292515	1.043175264	0.61857376	0.465870052	1.019237333	0.488755608	0.956499162	0.615509333	0.885598589	0.582443835	0.39112994	0.825993125	1.22420804	1.193895238
ADAT3	1.040970842	1.042954031	0.853272922	0.749298988	1.136056824	0.409004292	1.128190408	1.283524579	0.464796541	1.344949566	0.627058953	0.610811219	0.215541924	0.753066844	0.776149645	0.776205784	0.626561045	0.745121021	1.575322265	1.054814264	0.670522411	1.102294369	0.988927594	0.94212566	0.529522774	0.710222917	1.16353475	0.262801082	0.393098184	0.632349124	0.617506354	0.85044823	0.402378928	0.922833669	0.747159774	1.358937566	0.302796551	0.816344135	0.85951929	0.736288935	0.910245387	0.854170348	0.909327263	0.870317628	1.422018831	0.65092928	0.98147917	1.018541204	1.374981775
ADCK1	1.978656394	1.628003617	1.107405469	1.357998044	1.415038657	1.041529149	1.875292144	1.393984795	1.094034034	1.461591982	1.605441148	0.876769434	1.520292026	1.636114033	2.02170586	1.127686804	0.9765571	2.91749596	1.267077487	1.806294032	1.651806003	0.772939785	1.46940303	1.109854858	1.520173071	1.795571815	1.532439517	1.128949724	1.114705792	1.306579996	1.36395505	1.475948344	0.974884188	1.279820309	1.331698889	1.923126565	1.643387419	2.008572374	0.862329599	1.499315254	1.231630738	1.045172552	1.273580687	1.412351606	1.533826344	0.886319784	1.464037944	1.906633464	1.518537683
ADCK2	11.56274788	11.77008314	12.77201124	7.480385808	11.61695947	5.951168747	12.18611733	9.409670046	9.772284635	10.63162145	8.838051337	12.88547593	11.57684418	9.916556166	11.49994822	9.164684078	8.628061191	13.26225561	10.09309356	9.436147419	13.30658732	14.93944781	9.132433293	8.247820168	9.017840957	13.65994967	10.12657352	8.932952886	11.41689643	11.36313792	10.68148734	11.96555134	14.23538408	9.960862537	10.90165873	9.53451004	10.14987448	14.07749237	9.575896945	9.453879156	10.66638948	10.23280243	11.04425911	10.03992346	12.54217823	12.44228271	11.80115848	10.75774446	12.68662832
ADCK3	10.4157664	6.504977297	3.531050772	5.093319968	6.999146223	3.662413768	6.998997097	6.354451791	6.599149352	7.875094269	7.178707619	4.212750601	5.551058669	3.364850298	6.994815256	5.748378993	4.445064417	6.292691561	5.543256808	7.624195573	6.753423436	3.037178134	8.457982168	6.477389353	6.045635686	4.825565045	7.261885715	6.68670099	6.225562034	5.849924616	5.833183847	4.784104356	5.5891117	8.484763175	5.795624118	7.554046701	7.23659679	8.348669829	5.023063939	7.152760404	4.458965351	6.545302592	8.027539365	8.821771713	2.51990504	4.845443575	7.453313402	7.059981478	5.944955992
ADCK4	6.160173793	5.261696917	4.999006321	4.665980495	6.775527792	3.501055874	5.239492873	6.661495502	4.879844075	8.36099607	5.121344201	4.286306536	3.953631156	7.115492789	5.429493128	4.132901546	4.753861196	5.61888865	7.346694435	5.928919664	5.196601735	5.221751518	4.934188757	4.44772018	3.916902595	5.808395911	5.443864799	6.145425066	6.633660784	4.301661432	4.895678817	3.565613121	4.026883882	6.690813461	5.387850223	5.9546995	4.924653751	5.303026498	4.630067438	4.057671149	5.819692237	4.758378392	5.472066394	5.754063188	5.404276665	5.480262109	5.788385161	6.648806156	5.856863652
ADCK5	2.957220328	2.231994832	1.215267016	1.702232577	1.804873263	1.334708391	1.403246767	1.802046476	1.445036475	2.259862587	1.884082853	0.967320869	1.024039154	1.228745828	1.415398307	0.989453603	1.266297488	2.470780703	1.776588661	3.230825078	1.626697047	1.450194236	2.13443151	1.565174268	0.927528195	2.038503658	1.279415919	1.500803116	1.398253967	1.341308889	1.057935668	1.065508305	1.143291933	1.812473049	1.163693545	2.998419012	1.235149315	2.082292201	1.14352765	1.549767374	1.453119289	1.440169004	1.527634632	1.763369646	1.364850099	1.486929481	1.763819489	2.577162593	1.620926501
ADCY1	0.190550641	0.197429186	0.208028766	0.863392315	0.16311676	0.24202006	0.149836229	0.725473004	0.859863852	0.387962886	0.423552759	0.215839792	0.285095216	0.322499441	0.398187106	1.086836899	0.409664329	0.13313067	0.178745644	1.052513726	0.765820868	0.126425163	0.250432657	0.147271149	0.32187254	0.13023569	0.214678811	0.340743833	0.380861296	0.334560825	0.579395989	0.055239625	0.135349742	0.309394065	0.074119575	0.513193417	0.372971274	0.345116515	0.41321137	0.360336431	0.236892788	0.506057526	0.729963548	0.901320878	0.186706046	0.121319607	0.239439442	0.17084243	0.112530521
ADCY10	0.013547179	0.022031518	0.021079694	0.037805297	0.021787871	0.031376363	0.006739395	0.021753747	0.018310049	0.029196751	0.016719147	0.004364205	0.013860294	0.031489813	0.012477459	0.013258259	0.01037789	0.065689315	0.016883359	0.047202775	0.016074522	0	0.041053318	0.012483734	0.022700429	0.009410882	0	0.010080264	0.011459334	0.005120505	0.022501413	0.016601581	0	0.021795461	0.004950159	0.033762643	0.016550478	0.015061719	0.024092431	0.02682975	0.004094886	0.036312791	0.004359884	0.02439511	0.017780402	0.004312603	0.020007987	0.021515818	0.017536113
ADCY2	0.066388749	0.160022145	0.042427721	0.038229715	0.200198897	0.046677663	0.023590573	0.152293597	0.022432368	0.391281077	0.058523688	0.054995259	0.069540404	0.083457521	0.011646957	0.052597092	0.116245622	0.049053616	0.183205331	0.172309776	0.110283794	0.106399556	0.0351274	0.02621883	0.097339189	0.074942695	0.02581056	0.081155377	0.046129079	0.053771429	0.06301114	0.013559504	0.095568971	0.334598484	0.029456804	0.055151939	0.046346622	0.048767875	0.0269866	0.075131867	0.082418979	0.089884407	0.119801483	0.121989459	0.020449794	0.104161236	0.199602426	0.009414244	0.08856747
ADCY3	4.791182078	5.068023732	3.706228043	4.967631363	2.279676536	3.457802921	5.675319384	6.855874103	5.148975877	5.98082765	5.647564911	3.339031344	4.143456843	3.295935502	5.285314099	6.861078388	6.604456261	5.684875674	4.807657594	5.002060434	6.942563653	4.899116683	3.44374029	4.680740642	7.240493558	8.110974216	2.422236723	5.751070001	5.367902999	6.797550114	4.965195004	4.379732675	3.038285913	4.695040275	4.309041448	5.519870698	3.49411875	5.811427232	6.806780723	6.530673807	7.11662869	6.176860918	7.128732273	4.94778977	7.186663479	3.365104519	9.245631803	7.233311195	2.228938969
ADCY4	4.57738488	4.241803205	2.907554647	10.19732825	2.234236563	5.264980621	1.261657873	7.056413934	2.960970061	5.959392711	3.789422244	1.813357359	2.58770387	3.084483207	6.058043827	4.251066531	3.494684001	2.806087086	3.614644686	5.675579253	2.28752181	2.99060023	3.360212076	3.196797554	3.610488208	2.984637034	4.054182479	4.054174733	2.433039472	2.641970891	3.548868419	1.385510047	0.615617761	2.864704985	1.811964965	4.260826401	3.807870256	1.914152678	3.813550817	2.258173612	4.104054976	6.742718587	3.502021311	7.115591173	1.737756009	1.316040993	2.535147318	2.161311487	0.991343622
ADCY5	1.007591512	0.895528561	0.685471344	1.078229479	0.520069101	0.7597974	0.466281377	1.655594281	0.839271624	1.522250408	1.050718854	0.77298719	0.521033852	0.529112615	0.811486242	1.385130223	1.296025117	0.757479071	0.661932437	1.06839568	0.936434281	0.843723243	0.669065702	0.613239315	1.079776628	0.634836818	0.293342414	1.220498065	0.604541856	1.218704325	0.673322373	0.31012757	0.5072251	1.61783831	0.619904616	1.016138349	0.568725497	0.880558855	1.630221562	0.720237123	1.015682875	2.004527049	1.785763036	0.950009859	0.848824318	0.411761471	0.872109643	0.40937159	0.263454752
ADCY6	8.731949701	8.857283829	2.838979799	5.94858275	7.419388116	5.015894106	6.636429818	7.800784517	7.027007616	8.93149611	5.272292617	2.672814251	4.815939579	5.618542753	8.063704592	7.087563224	7.458069365	4.366724714	7.300063798	10.00710612	8.255921006	3.972760961	7.788209295	7.144341235	7.208169041	3.261346552	5.194082165	8.645923703	7.731263439	5.139455307	7.576136633	2.718597461	2.480141691	7.877677952	4.67579064	8.285003929	6.737315069	5.77212156	5.536266501	8.691716658	6.21438199	7.929392333	8.06301591	7.710673478	4.763314672	3.459702842	6.762168927	6.192003506	6.879481795
ADCY7	5.117174687	5.308973528	1.150878604	4.001082944	2.797556384	2.337994451	3.979109117	2.533974422	4.796440909	2.149620082	3.304344421	1.086575884	2.527344022	2.876858969	3.479357549	4.514467482	3.012007584	5.355082816	3.45089459	3.847075371	4.320030886	1.472400062	5.35722227	5.359306577	4.255019214	2.972351363	2.316654802	2.882602675	3.656020819	3.372955274	5.070061681	2.743770743	0.94590641	3.619152775	2.077581133	5.704096773	5.26265493	3.932126035	1.744677829	6.33256774	4.532504549	3.538889779	2.812995875	3.40874312	4.705126979	1.533897396	4.294746195	4.274033024	3.123949831
ADCY8	1.471905254	0.606941336	0.130254896	0.813292001	0.706811928	0.589717461	0.367853845	1.316195686	1.041838253	0.440290039	0.06313411	1.191048826	0.780321448	0.83855032	0.569685353	2.152806043	0.849678639	0.054120679	0.770846212	0.694461223	0.58602998	0.223600475	0.413396636	0.874242497	1.040333518	0.036344619	0.68976893	1.557190212	1.607956877	0.342771438	1.187632744	0.52431773	0.489454074	0.920297908	0.285486569	0.063746505	0.409072502	0.550657289	1.766603684	0.734982118	0.278332721	1.35163872	1.313346595	1.446399611	0.073245353	0.781682965	0.208630083	0.443165926	0.247676637
ADCY9	10.18500115	11.92492966	5.362858335	7.185023507	13.13926128	7.684881865	7.29761912	10.28865722	11.8558495	10.73366481	9.053648494	3.385840949	7.092064479	9.899624428	8.901313895	11.26041569	12.27697365	6.888523152	10.84366985	8.444826139	11.63637485	5.093640633	12.0792688	9.637046355	13.46758957	5.388019907	9.355875833	10.71506975	10.97715103	9.899618109	9.145286694	3.420851645	3.401129517	12.41398399	9.253426059	11.08915769	9.076751956	6.24876647	10.54943596	12.70848635	10.63253444	11.97080889	9.850302986	10.67660062	7.563362017	4.465335553	11.64047559	6.283566471	10.02214765
ADCYAP1	0.142070927	0.142182905	0.204060298	0.081326926	0	0.493571637	0.31532753	0.105292711	0.022156122	0.003364724	0.121386282	0.18307182	0.626142875	1.850781695	0.214732535	0.064172762	0.025115585	0	0.009079889	0.424303944	0.969957343	0.116765872	1.626451062	0.5941683	0.741655238	0.022775324	0.109052161	0.178898851	0.046221321	0.082614396	0.535481874	0.053570096	0.407866991	0.070329744	0.04791962	0.735382303	0.035603463	0.048601256	0.077741621	0.077916978	2.381716469	0.008369597	0.09144528	0.016868209	0.307360297	0.111327491	0.932112543	0.216960585	0.226342598
ADCYAP1R1	0.231287553	0.559258568	0.340946766	0.792645887	0.11257253	0.67664928	0.254343114	1.275452743	0.271470864	0.524703903	1.136759258	0.439210767	0.369480027	0.319336756	0.231710848	0.655237842	0.648102416	0.232169553	0.075854024	0.830118002	0.271547423	0.019509403	0.319705519	0.353349775	0.622133637	0.253688844	0.298155039	0.457417787	0.483957259	0.285268766	0.348777658	0.193928924	0.545175843	0.179059668	0.24019429	1.16295469	0.684097717	0.250377923	0.969858589	0.41948424	0.96771471	0.333286259	0.521046385	1.114819386	0.344643628	0.348764083	0.487666485	0.174000357	0.12380773
ADD1	25.42068791	26.66124059	19.36038492	23.91425422	25.15702016	23.73205629	20.63922116	32.58921945	24.50344885	29.82657837	20.59146465	18.20807786	21.78389728	24.09337834	25.14729796	26.65055306	27.84450741	17.93664017	26.7645192	27.17358145	28.6045305	18.82809156	21.58229356	22.06855284	29.24113541	17.43869938	23.37125949	28.81423889	27.48924562	23.31584561	24.28397215	13.80824142	12.56846209	28.33794133	26.10172917	21.99839688	23.25988217	23.7280008	26.26736112	26.80618127	26.62886229	29.96192751	28.26227707	31.14659521	20.85586186	18.94019896	25.59953412	19.72062461	21.62541929
ADD2	0.127968092	0.237461186	0.074032173	0.250284209	0.443284242	0.075996013	0.463582957	0.416245331	0.787183651	0.468751496	0.226772481	0.238892119	1.309258039	0.143824932	0.122900298	0.434589759	0.726432232	0.118798157	0.286249731	0.699039088	0.579334237	0.939563093	0.192239756	0.163277541	0.450854204	0.078638937	0.312540366	0.222178223	0.509311692	0.377028816	0.615852102	0.040210332	0.200834183	0.242835458	0.033571085	0.389797832	0.51845278	0.496137026	0.154053921	0.52506877	0.999748021	0.654617359	1.663197148	0.467630368	0.162418562	0.142058289	0.645741663	0.359579685	0.281540891
ADD3	15.8868805	15.90099285	10.95053667	19.04586324	9.559824155	17.19028134	11.18295722	14.91446863	13.82942027	14.92450102	15.61577082	17.44071644	11.85070809	10.69450571	11.29293475	14.30579278	15.32114656	8.072321397	13.39492615	14.40440193	11.91238399	15.63961578	14.20053512	18.91629259	14.75391681	10.42235424	14.93660399	14.92432668	11.31701245	11.83670037	19.00665866	15.50856065	11.92006714	18.69673388	8.673950622	12.7648383	13.20849152	10.83528081	9.16227974	15.98982955	12.43666155	13.38898854	14.31971758	16.23640948	6.980203552	18.45281147	19.06938992	10.67730672	11.33746573
ADGB	0.470771894	0.948309031	0.066593716	0.192418622	1.200239684	0.012390293	0.138389529	1.533385213	0.09038128	3.539581111	0.556791194	0.062042123	0.021893309	0.266466288	0.009854512	0.041884705	0.659802423	0.473841408	2.066805025	0.537897875	0.076172512	0.011431729	0.003602589	0.019718935	0.143427696	0.434805641	0.048529697	0.449810209	0.002262603	0.222425417	0.079970767	0.048076169	0.231602126	1.709077657	0.003909562	0.13332617	0.313711718	0.202223869	0.026638982	0.059331267	0.410728184	0.360539813	0.325398648	0.277993779	0.014042697	0.756138599	0.416778033	0.110453677	0.969483323
ADH1A	0.405149461	0.059898799	0.286555002	0.331193522	0.103663663	0.191937052	0.18322917	0.310503914	0.26135	0.317517898	0.189398518	0.557669296	0.515001788	0.24461086	0.101770312	0.408524272	0.112860702	0.059531548	0.275412591	0.348334737	0.201034034	0.186926234	0.22322969	0.237583472	0.555456782	0.191895724	0.167059937	0.082217988	0.498486101	0.598625082	0.198823099	0.090272018	0.109968744	0.296285069	0.201875724	0.305977065	0.254983393	0.204747321	0.117903535	0.525197702	0.183695898	0.31028299	0.017780334	0.350574367	0.04834096	0.351750253	0.319583945	0.073120906	0.129408438
ADH1B	88.32896194	75.68506587	60.25595927	74.66254465	50.57357124	74.62381574	34.37826912	61.12852607	66.81177238	76.68713221	70.47898801	160.0406884	111.5469414	45.02296088	45.87258859	87.68444105	62.33293631	26.23335235	52.93556084	67.98370232	67.84881776	82.43004793	48.77762613	77.26610627	115.6848154	37.68687501	58.3062535	44.05967546	59.50645833	96.46776232	57.8514032	37.73203389	79.97074474	74.16437251	46.28224395	42.79977074	44.83693113	51.28457794	52.44178807	109.6352305	50.76444485	78.95680423	99.87562516	76.59261304	15.65077625	80.00145793	107.3459634	31.77626547	46.76691855
ADH1C	1.85558849	1.345243294	2.400314112	2.73124749	3.451761107	1.346265288	3.314300454	5.25928128	4.003686624	10.97184071	6.916165879	3.226546195	2.531301997	1.039333132	1.304106908	1.444059657	4.658355815	5.015539339	3.120552986	2.047585312	2.037295257	0.955471279	0.948486149	1.854136452	1.798166901	9.978336923	2.271440318	3.593191298	1.635799895	2.822369812	1.206834831	2.885824932	6.17436068	5.426085567	0.669865621	0.984341378	2.057559541	3.3555444	1.17686604	1.877315107	2.047571803	2.242939589	4.036384458	2.392504497	0.494629747	7.017316692	3.722842226	1.864111351	1.695016176
ADH4	0.084759616	0	0.329719321	0.021025204	0.013631853	0.039262025	0.050599038	0.027221006	0.057279551	0.052192316	0.062763256	0.021844156	0.046249949	0.011258282	0.041635614	0.03318078	0.012986112	0.010959824	0.014084378	0.084380011	0.040228899	0.027168415	0.045663146	0.031242413	0.042608419	0.088320535	0.123023673	0	0.04301805	0.051259319	0.028156578	0.05539726	0.050613417	0.023377032	0.037165543	0.042248036	0	0.037694207	0.048235935	0.013429094	0.020496132	0.0129826	0.016366896	0.026165322	0.019070623	0.053964674	0.06259123	0.053846557	0
ADH5	26.96148327	26.56527119	40.71599138	27.27127549	26.14779088	27.82809393	23.42437708	27.56827233	26.65758747	27.726191	28.85531022	54.15633034	41.88552143	25.19316416	31.98713831	27.1308178	27.69140304	25.24353456	28.09500859	25.17329023	28.91493362	44.40202272	27.83027998	29.50690888	31.3240323	28.76500604	28.82262509	33.96810438	24.05320609	28.90242391	27.47251951	33.71405099	55.92830432	30.1567889	28.20945935	21.83010536	32.34353468	26.68835464	26.35878723	29.60408392	25.56471301	30.02690221	30.56066051	35.63993201	19.13445649	46.53540191	32.91911388	30.17121849	28.86518089
ADH6	0.170073895	0.222806927	0.102914982	0.22265887	0.326715346	0.142243435	0.178616175	0.273100726	0.089393062	1.919979926	0.785164229	0.194805594	0.058001598	0.069025728	0.174049356	0.147952653	0.275048275	0.226022392	0.722223611	0.235155837	0.116597079	0.095905348	0.063628549	0.095775283	0.197906633	0.620266629	0.145711492	0.632747843	0.063938969	0.114282309	0.282487058	0.092630864	0.126947558	0.88167866	0.048335192	0.117739641	0.130823109	0.120806037	0.201640675	0.037425093	0.368423902	0.151959253	0.352735548	0.136115955	0.035431521	0.559459537	0.422128851	0.067528428	0.199184903
ADH7	0.013379365	0.152310234	0.260232141	0.041485542	0.570226381	0	0.026623646	0.623043983	0.135624265	2.347999319	5.190284779	0.206886925	0.027377202	0.062199473	0.057506848	0.017458699	0.932689484	3.918486027	0.600271844	0.026638889	0.069851762	0.035737946	0.0180199	0	0	12.20807091	0.351976152	0.507725175	0.011317383	0.192168846	0.100002055	0.032791862	0.449401709	0.793367416	0	0.011114804	0.119866711	0.23056472	0	0	0.550005908	0.071725941	0.370305404	0.082604291	0.135464007	0.400363013	0.088920629	0.010624646	0.074223799
ADHFE1	3.991974468	2.578795037	1.173301368	2.70939751	2.746451254	2.028925349	1.048119714	3.196207037	1.708561935	3.513081524	2.723350679	1.150263719	1.323596466	1.723273723	1.988172755	1.635083953	1.325165219	1.677589504	2.137430197	3.952017703	1.968366767	0.568696505	2.538931812	2.963322081	1.858105797	1.752459982	1.317759876	3.26740862	1.721201887	1.534017145	2.08125165	1.440428465	1.191885236	2.670949514	1.215561029	3.565024457	3.02552295	1.578050392	1.467202073	1.660254975	1.56193913	2.343888992	1.413209429	2.105219918	0.864914606	1.404943665	1.781020928	1.540998717	2.554992968
ADI1	17.20162859	17.04630939	23.26322571	17.05865188	21.1639595	15.62435113	17.04781994	17.55796986	14.36908836	15.84688834	17.33107351	35.76423762	21.79751169	14.25531378	17.79046744	18.55240455	16.04205266	15.04271856	15.79559458	18.38287444	18.39806322	23.27350173	15.6131413	17.83617018	16.74300368	21.96116791	21.28993814	21.44748886	16.83121565	18.92871137	19.24838109	40.67519127	28.00738266	17.54007001	18.77998064	18.86295775	21.1490974	19.65689175	21.92482211	14.92442575	13.496122	18.49205703	16.29267261	17.45037933	13.22074567	32.09864039	16.88623012	19.17141774	19.79376777
ADIG	0	0	0	0.024963614	0	0	0	0	0	0	0	0	0	0	0	0	0	0	0	0	0	0	0	0	0	0	0	0	0	0	0	0	0	0.018503988	0	0	0	0	0	0	0	0	0	0	0	0	0	0	0.014887871
ADIPOQ	0	0	0	0	0	0	0	0	0	0	0	0	0	0.005986682	0	0	0	0.005827975	0	0	0.004278408	0	0	0	0	0.003131011	0	0	0	0	0.007486244	0	0.006728523	0.012430925	0.013175385	0	0	0	0.012824924	0.021423087	0	0	0	0.004637874	0	0.00573923	0.023298374	0.085900024	0
ADIPOR1	45.02119133	47.87597691	54.04506321	46.92291533	54.37361549	44.06781747	46.37472336	46.91685298	52.1542706	52.37790569	50.17291892	54.57382919	53.1013803	48.39169658	51.39394031	46.83528585	49.62306215	49.50847147	53.30042998	43.21191544	53.32447263	47.50454776	46.3236601	49.22762283	51.61000874	59.99893965	56.35282759	53.50056406	49.28605689	51.22303401	50.57349967	69.58324342	50.40261368	48.50791191	52.93572222	48.03600351	55.19824652	54.91943866	57.84585323	46.69387162	51.76500858	51.78891491	51.51047712	54.32048345	50.34039924	55.48736679	46.86391019	45.1109776	53.18890921
ADIPOR2	17.24020674	18.65517929	28.36721947	19.86043177	18.55127074	23.32373693	17.533261	31.9325045	20.9923473	17.14151771	15.9511032	19.1754579	15.35875013	23.95659585	24.03007488	19.13188836	21.41184771	17.34362431	21.51817181	21.73368971	14.5017132	15.55180678	16.81223549	18.61181204	24.28332166	23.52511862	27.72365061	33.92601675	21.37513574	16.21474065	23.38303685	12.56480626	10.58736805	17.58297861	28.68293887	17.75431659	19.17523293	13.7405934	20.78398046	17.9727127	28.77584773	21.3816763	16.00546705	15.58545384	21.89126215	15.72379484	14.87562358	14.91524666	13.99771448
ADIRF	0	0	0	0	0	0	0	0	0	0	0	0	0	0	0	0	0	0	0	0	0	0	0	0	0	0	0	0	0	0	0	0	0	0	0	0	0	0	0	0.033007582	0	0	0	0	0	0	0	0	0.015409991
ADK	10.39576684	11.96831242	15.10914349	6.681726005	9.756523645	11.72111406	14.39743921	12.58287579	11.44706277	7.953482855	14.31270322	18.21745288	15.4997612	12.86286667	12.85473114	10.01215795	12.20572187	16.64235094	12.22886303	6.383745364	10.67396508	13.19347091	10.33399377	9.784296694	9.990090646	14.69284407	14.48937491	15.28604718	10.52802371	12.38040548	10.11942902	23.61207714	20.52997987	9.24513637	12.43621247	13.93075906	14.00875785	13.51093746	11.63160178	9.78728717	10.7612383	8.946774903	10.60862016	9.763261625	14.30049125	19.02479837	9.827479671	16.41736115	14.28755913
ADM	7.970852871	4.40388399	18.72324872	10.07587654	2.239104599	15.4138117	4.399131482	6.092617963	3.566948098	3.871920986	3.096536153	8.220900872	7.930726224	11.18684299	4.077019715	5.060825838	4.605956117	1.07814744	4.181977281	7.097470347	5.475043613	7.764522396	4.182923954	3.439952937	9.190548128	5.547777397	8.59087596	2.527220026	14.20306548	3.446491431	3.049363608	22.99821921	2.066961266	3.136541702	6.249987262	1.703092209	2.292742508	2.636479575	8.347456548	7.56274385	7.34824962	6.936357672	8.040431208	3.329609385	10.97505441	5.376835218	12.78339284	2.988691929	3.162971552
ADM2	0.398715099	0.340026542	0.105923489	0.132676118	0.086021584	0.101354973	0.851458583	0.257660572	0.341737623	0.227551665	0.624090262	0.162906519	0.557173442	0.297091216	0.292590969	0.253796238	0.283088742	0.326939021	0.161594853	0.396929414	0.452328621	0.342883694	0.170270354	0.304686595	0.105919852	0.212799613	0.529309643	0.340094567	0.300249422	0.867470475	0.49265122	0.135063209	1.110598161	0.178808415	0.170565158	0.541277435	0.403942354	2.13536229	0.262877948	0.26193014	0.390951965	0.156401467	0.172134373	0.230156109	0.346439237	0.148597207	0.193895217	0.818584779	0.11509202
ADM5	1.186012981	0.68885362	0.979224161	1.801216264	0.622843972	0.560592244	0.553889623	0.874502543	0.572495441	0.931517406	0.926019844	1.076040814	1.271207316	1.157388101	0.312103522	0.789604709	0.500630498	0.312973774	0.542969992	2.939705288	0.712252889	1.086167292	0.66828865	1.472085053	0.811163765	0.672565844	0.395226082	0.522293199	0.614221633	1.134433183	0.542735249	0.613005502	0.469735523	0.489547883	0.672167042	0.804302925	0.630832023	0.686213387	1.222484735	0.709451675	1.016953503	0.630253088	1.207399932	0.946439385	0.599048438	1.27906329	0.956250448	1.422342072	0.742998374
ADNP	14.041112	16.16867456	8.036615328	14.15558166	12.91561774	13.86637306	11.18903767	13.29144517	13.35816073	13.60193166	12.91018185	10.12498359	11.43163087	11.55987881	10.44254842	12.77803663	13.45545898	11.20027103	13.69566239	14.1653054	13.35914071	7.648560406	12.7260854	13.75061738	15.31146353	8.362906532	12.8386305	14.25811167	9.050671267	11.18706954	14.65538749	8.112876254	10.54640013	14.41762228	11.68610606	12.40608013	11.60812549	11.63796668	12.01859008	14.00749303	12.20181369	14.1376783	13.29572781	14.17035141	10.27302199	9.104193358	14.05048919	11.78436386	12.99008935
ADNP2	4.219696978	4.773851943	3.096311168	5.819999845	3.892603072	5.687390489	4.738990999	5.761774197	5.102399789	4.1973463	4.987090197	4.873726538	5.222063098	4.920650666	3.856169364	5.538498866	4.367688101	3.87322173	4.432212539	4.82600112	3.968693856	3.754598406	4.918212584	6.391888694	5.196658098	4.629813505	3.71908362	5.135017712	4.351290715	3.733980025	5.508569539	4.317886428	3.307702323	4.236160396	3.56850599	5.457529051	4.327583412	3.761788166	5.827791882	4.762636188	4.984616232	5.223055519	4.124031856	3.793868043	4.858222488	3.683956666	4.921602681	3.782359702	3.791945646
ADO	6.729876082	8.045356639	7.403421453	7.664414406	6.619563234	7.196013672	7.403135413	6.958985994	6.376456877	6.724369125	8.343356138	9.019260311	8.844308184	8.169995974	5.842962126	8.250700865	8.571936793	8.020119064	7.744229479	8.331868884	8.222097043	9.291345705	6.763320037	7.670102931	6.445352512	12.0938678	7.633869934	6.534626149	5.72178413	7.072174933	7.893223473	7.699279761	8.45498039	6.482211779	5.906882584	6.733714121	6.461680066	7.985749541	7.03020462	7.483829936	7.142329672	7.015497089	8.338798734	7.420539095	8.155694314	7.051259089	6.806902381	7.037646272	7.946117108
ADORA1	1.627206645	0.952020734	0.578955973	0.584539303	0.694151135	0.436622573	1.243859812	0.56560392	0.938723137	0.745377513	0.718382115	0.370777307	1.055737032	1.90436354	0.798097902	1.346506825	1.21612725	1.731997313	0.972746261	1.31371483	1.690606278	1.510663699	1.002252126	0.704020315	0.897796287	1.388850073	0.864071785	0.826875062	1.070088106	2.017646185	0.601523534	0.202650736	0.829475528	1.272483625	1.537216286	0.898445325	1.082864334	2.040780205	0.494070171	1.13971062	0.998702251	0.615497911	3.247475627	1.179225036	1.361772591	0.915983062	1.608266045	3.254077462	1.133897372
ADORA2A	0.168593405	0.209667224	0.131167426	0.16605298	0.095699315	0.218207155	0.069070362	0.119436789	0.093827538	0.146561701	0.130552629	0.095844944	0.013528634	0.092208902	0.140057222	0.09705754	0.091166038	0.057705706	0.164793606	0.286312466	0.098846233	0.196027705	0.126891382	0.182775197	0.099707561	0.027557074	0.170932636	0.044275749	0.125832669	0.134945384	0.214139069	0.097225956	0.037012495	0.10029135	0.159446355	0.197728465	0.096926671	0.17090273	0.10582168	0.141413834	0.161874468	0.163294976	0.169158418	0.091843836	0.148756617	0.101025782	0.274629657	0.141756551	0.069688589
ADORA2B	1.597467896	1.550805968	4.603605526	1.202940858	3.906233965	1.057104246	1.135288225	1.518165973	2.577701036	3.698802566	3.259014669	4.001449408	1.912347473	2.511581078	2.25203219	1.648481678	1.910546755	3.709653237	3.318110534	1.071027444	0.905192804	3.169797504	2.941898761	1.697384031	2.007606469	6.675308279	2.720843838	2.462210118	1.489156391	2.341280962	1.245445685	5.233689219	2.555124415	3.296915966	2.787546852	1.570834196	2.363178115	1.5313992	1.982868471	1.239666965	2.951384688	1.86633654	2.434165654	1.887010999	5.275231235	3.570138674	1.474574296	2.821899425	2.411473329
ADORA3	0.991838656	1.816518535	2.293347082	0.638074638	0.387611382	0.654803232	1.217399766	0.811220564	0.576309403	0.565080137	1.590147059	0.967516897	0.429930704	0.554055048	3.483330539	1.02209278	0.774005286	2.259348325	1.263047846	0.627504386	1.038289407	1.574738498	0.786528862	0.367300326	1.032913806	4.014903995	1.009062876	0.896651368	0.690002105	1.128176368	2.140094498	10.54915529	0.864876226	1.052454535	1.32774165	1.001075654	2.287548294	0.829619166	1.305612131	0.859153664	1.773592717	1.114550133	0.244622946	0.443533116	2.669581075	0.93247011	0.879599325	0.529991279	0.411391114
ADPGK	12.41672776	12.54799043	11.89678678	14.03068307	10.68963448	10.41691166	13.31669817	11.04441715	11.30971451	11.21187229	14.4846928	13.74601589	12.15616091	12.76294176	12.57925213	11.52293543	9.463563008	20.78773811	12.04641537	14.88080408	11.75326316	13.50636221	14.72148344	11.3644924	11.27833564	21.07204865	9.12047546	11.27891433	9.675784048	10.56836055	13.70065804	16.03248392	11.8795817	10.95763053	11.80002128	14.39803943	15.08661479	13.88283496	9.600880525	11.35820341	11.46936358	12.18332408	8.601368937	12.14195334	14.99659825	15.16368397	11.66989684	16.20169906	13.74297878
ADPRH	6.226197087	10.0449507	10.97796871	9.264470315	9.644035416	11.19613858	9.843491868	11.51709848	11.51455002	8.97997474	9.240832063	9.393114691	11.70156789	8.491420858	10.56177126	11.14626881	10.07761699	12.97910039	10.03904258	10.48600181	7.625096203	8.110895274	8.889335698	7.871341577	11.32377585	10.04618815	11.27985801	10.6467811	9.67201429	9.324856006	10.60341034	7.368654784	6.752509799	9.00023151	9.752144549	7.350596758	11.2794799	8.980918473	12.23608481	8.851038577	10.57015592	9.019098027	9.865184506	9.82339536	9.747994519	6.602991222	9.238792389	8.607745501	8.677651505
ADPRHL1	1.16856869	1.081778006	1.13295151	0.602040767	1.113185495	0.520480694	1.109007821	1.327956708	0.78970497	1.444671135	1.937698322	0.996152047	0.760264785	0.955177383	0.629218897	0.985295588	1.198175177	0.883362726	1.090391484	0.644308692	0.844744264	0.806759796	0.859579608	0.878036083	1.340559468	0.949152368	1.272082335	1.17719002	0.760363716	0.842609688	0.880894306	0.66094104	1.462696024	3.049414024	0.538672743	0.955844306	1.06889277	0.899454184	0.844066295	0.640886517	0.679272193	0.757262205	1.041452533	1.063713276	0.714613797	1.488006476	0.869574301	0.799480527	1.323153939
ADPRHL2	27.1486573	23.71766201	25.40839227	18.11921334	28.96838256	19.08295658	23.26619395	25.86057576	14.69087238	25.78976306	20.11138833	23.90064923	20.64293564	26.10990689	21.87452932	17.35526535	19.53692842	26.4331495	29.16364695	21.12032691	24.06692429	27.3022481	17.99708331	21.04318893	18.63118673	29.70931595	22.95441599	18.90243137	19.75925461	17.47004724	22.23594846	23.48329855	22.55328402	18.87396793	22.3909548	23.73402457	20.50747732	24.29394476	22.07910987	18.38645015	21.49131209	21.8609316	20.8843388	23.27999888	26.86778607	25.57034548	22.57940718	24.19193772	27.19937345
ADPRM	3.952958257	3.151693624	4.832838559	3.119958592	3.24068698	3.775104302	3.754229969	2.864649606	3.139718469	3.437782238	4.244939873	5.341833176	3.956783087	2.60823124	5.04356356	3.366231098	3.401792243	4.281597143	3.90275509	3.373075321	3.447760665	4.484079793	3.854723544	3.145927816	2.967807871	4.154692469	4.47077142	4.660305037	2.214686049	2.910627551	3.581308149	6.228267734	4.425885568	3.940915402	5.139872252	3.987579993	5.059263087	3.895469445	2.20942168	3.233153795	3.025931195	4.668827459	3.188709079	3.565751894	2.502646431	5.50746807	3.942660207	4.015565439	2.904954552
ADRA1A	1.287027222	1.063879693	0.260011424	0.736405257	0.405978871	0.625815733	0.212242544	0.633705297	0.831315516	0.584531633	0.409525714	0.540601762	0.368599758	0.306955676	0.580693295	1.280455833	0.1634145	0.137916111	0.578967166	0.502594935	0.236241595	0.50142636	0.330403862	1.428437545	1.507248525	0.113610494	0.283819065	0.407401753	0.760869498	0.671912995	0.596432683	0.243987606	0.074306001	1.20283516	0.795061719	0.189027692	0.306941363	0.24902638	0.192213766	1.808181087	0.530883277	0.413871435	0.796369261	0.53778953	0.047996139	0.271632036	0.900529179	0.451729153	0.583819425
ADRA1B	1.531252193	1.65367901	1.898682449	0.623171082	1.038954274	0.720383612	1.452106987	2.170702937	0.824608014	1.289117184	0.777567005	1.310303698	0.995471615	1.207628896	2.850063211	1.576647065	1.741207508	0.525932799	1.590286743	2.024586217	1.669295614	0.869160007	0.451140324	0.595286617	2.666082469	0.9224465	0.803060387	1.477637324	1.669672096	1.266072744	1.35115933	0.469123629	0.589341988	2.342585718	3.689346621	0.45715227	0.643059384	0.997524707	0.425498949	2.369215115	1.909253568	1.044441954	1.778708646	1.120195935	0.421686065	0.776886376	2.597219123	0.455991729	0.920272612
ADRA1D	0.700503286	0.424175814	0.67255178	0.388197613	0.51536711	0.483274719	0.326239866	0.933387804	0.936711587	1.789635247	0.625397978	0.739416836	0.355805502	0.227663448	0.92431437	0.826566134	1.404357268	0.317988085	0.681073072	1.157330829	0.827651198	2.794753491	0.250922262	0.53563942	0.799185289	0.238134111	0.648982948	0.820667148	0.693402653	0.540813377	0.82931214	0.24352953	0.967872755	1.205796793	0.718880178	0.445739492	0.376308825	0.314841203	0.890601328	0.554929623	0.851465502	0.867498263	1.371843084	0.644135826	0.273862798	0.370081611	0.863985557	0.390575712	0.220489909
ADRA2A	1.421263718	1.697415203	0.388743041	1.081074451	0.919682344	1.105826207	1.535612117	3.601648	2.603783077	2.885325046	2.832046449	0.443550099	1.34051063	0.597314246	1.131771623	1.441664284	2.66237492	1.564969155	0.9871137	1.44806013	3.341205021	2.550687346	1.308547869	1.770135077	1.386137002	1.238001557	1.289301237	0.859252985	1.20691954	2.400626537	2.240793703	1.796135955	1.002851813	2.30702485	0.600477411	1.466655511	0.904346975	6.734185857	0.947845777	1.125906695	2.107741166	1.449879089	2.980278411	2.068040885	1.219991943	1.44923609	2.365565756	3.809144262	1.486584769
ADRA2B	0.086348701	0.060183101	0.095971699	0.11474672	0.168633019	0.228560659	0.196372099	0.217889173	0.050017231	0.303833289	0.34507275	0.09537297	0.126206384	0.073731562	0.106040512	0.305835383	0.377987934	0.295082927	0.676426178	0.17192396	0.743550822	0.29654756	0.124605122	0.045468787	0.072345413	0.055699665	0.055950955	0.495649348	0.349553027	0.065275421	0.010244451	0.15116747	0.064452906	0.255164011	0.15325228	0.102476448	0.070327665	0.116574172	0.105300577	0.087948414	0.357949645	0.396779991	0.289805562	0.08885291	0.097140807	0.133514142	0.214067205	0.293871858	0.104930566
ADRA2C	1.145013328	1.287961622	1.499567709	1.49114916	1.642022085	1.591166091	0.512654868	1.73138215	0.722200765	2.273829286	0.965624744	1.192661822	1.119412208	1.127982735	0.714784521	2.353246703	1.842001641	0.345463296	1.39527774	0.873912042	1.702810457	2.874964406	0.809630214	0.826518835	1.311077404	0.9147235	1.211817058	1.57617807	1.743385935	1.61573891	1.125248758	0.576859876	1.011356649	2.035149954	0.920456952	1.078039065	0.730512312	0.965375631	2.267083397	0.907064717	1.19405016	2.163035814	2.653194723	2.621539484	0.78002843	0.777606434	1.916561268	0.727410395	0.465821614
ADRB1	8.978327902	6.281395778	23.03085643	17.86951111	9.095202986	13.09785561	3.596403911	26.95031768	14.24274401	15.52667448	8.406336036	8.442299075	2.902885445	16.09756375	20.94192598	7.959514371	7.491994441	4.749302972	13.58708552	4.512588578	4.849332197	9.60067789	5.231531267	8.098930414	11.80854565	6.409142306	30.78062658	14.2289088	11.53371015	6.236272027	14.10170345	3.965229243	3.938311055	8.823678244	9.799475522	7.579758659	8.784496223	4.650742459	34.56782696	5.888608185	14.67073654	15.51573143	9.142241213	9.861122484	10.45026445	4.964655432	5.602217829	2.569488622	6.657299818
ADRB2	14.90371918	11.02871195	14.15108975	18.07290944	15.39375926	18.57382294	14.19160213	17.85206619	16.36456636	18.31358351	9.042632266	9.485702421	12.2084351	13.16258639	15.7440154	11.76483037	10.17729493	5.169185022	13.29578792	11.14576376	9.81369208	6.923142858	9.865683212	12.43163577	16.75695179	9.648477621	12.70917086	23.91373345	17.87837485	8.207918972	10.74236419	3.60148558	8.564259108	10.24294894	10.32679643	6.210641237	10.88923851	8.667650462	21.34139599	12.93552092	9.046357269	12.81529868	14.28443045	12.74474087	7.853318925	10.64231646	7.98674092	7.701476927	20.0514375
ADRB3	0.042287865	0	0.0329004	0.026224488	0.034005697	0.048971058	0.042074386	0.011317479	0.066681164	0.021699619	0.092780877	0.108983824	0.019229004	0.093615478	0.138484288	0.027590662	0.064789695	0.255174414	0.070269111	0.0561313	0.073592975	0.067773683	0.047462584	0.038968292	0.047239978	0.078336822	0	0.094397399	0.071541204	0.191805422	0.070238731	0.218805091	0.063129515	0.064795321	0.092712282	0	0.045922433	0.148882535	0.010027352	0.011166633	0.055389927	0.026988405	0.090729933	0.014504753	0.10571805	0.035898399	0.067660059	0.100743258	0.078199175
ADRBK1	19.36591765	20.41455317	8.97508755	20.22754604	13.42072814	11.10488237	18.15700732	15.49356965	17.99919775	17.83360319	16.67784978	7.581311616	13.94521151	15.00783231	15.14743319	19.22563428	14.94529271	25.27501066	18.56262499	19.67048337	20.39664205	15.02867441	16.0118747	17.35126764	15.39419047	22.13419238	13.92860787	11.15096317	20.06762985	18.62504674	17.86029194	14.11395214	7.288151701	17.81832433	14.21650145	21.31256734	16.21487342	30.19469721	11.94766831	17.8917438	20.25412956	18.64908904	19.87822715	20.34484817	20.93471177	9.604908776	19.48862697	23.51876832	12.90327459
ADRBK2	3.915593574	5.531891989	3.714070712	5.333223941	5.858912741	4.534415719	6.617568757	5.210930944	4.89349491	4.992848387	5.663542973	1.920903846	4.545727947	12.35220159	4.245900643	5.58189673	5.31429176	9.975826256	6.005127359	5.838186126	5.030072244	3.763342857	6.426555261	4.691511985	5.44144575	6.491202045	3.438500431	4.819310375	4.357575554	4.710317092	6.206698879	4.626786209	2.512321245	5.175720392	5.314731253	6.02296924	6.228936463	5.141024097	3.688444252	4.62803698	7.00543642	4.04625902	3.474055261	4.015351698	10.37381804	2.370604378	4.911576802	5.991629045	5.141268655
ADRM1	26.55725311	28.13003636	32.39737078	27.54509832	28.77122247	25.83097571	29.37841082	32.51371242	29.04593074	30.9250976	29.86844687	23.91504678	28.85270808	34.06301007	34.46126057	29.25872508	32.01852057	35.70786752	33.8392899	30.07164935	36.98482697	40.72696326	23.40113664	23.50650304	24.78775591	45.85190952	36.63027004	24.20996046	33.31060789	35.82273203	22.61963685	34.51161342	20.70694252	24.5045497	31.53819056	30.28718691	24.72886562	41.54831665	32.41170509	26.00569082	37.65494598	28.80590139	33.66908588	36.29675738	50.32551809	32.16065812	29.83277433	39.86617328	26.98893762
ADSL	5.183116708	5.991698553	8.110992258	6.030188694	4.755786135	4.360615346	6.251517713	5.121802395	5.458606942	5.410263681	5.786191973	12.33985734	7.795736085	5.849886954	6.220051775	5.245997974	5.938863601	6.935920055	5.754073643	6.10809102	6.949055138	10.99691118	5.205799334	5.266116245	5.752968722	9.019401141	5.277883786	6.125643999	5.011980905	5.921928086	5.819035277	10.06141908	10.24518864	5.277562766	6.04327216	6.250206327	7.041759061	8.771099663	4.685009369	5.246552835	6.327029701	4.865723808	6.308766993	5.98301765	7.478303769	10.5439595	6.676320431	7.434505781	5.39854783
ADSS	12.17093052	16.27002351	10.9516929	13.46347741	14.19284888	19.23042423	13.63304994	15.53668243	12.70922923	18.17393407	15.53394772	16.03418817	14.86222125	14.15480842	10.86512363	12.7069324	14.91950906	13.36888904	17.16139979	13.06495808	13.73896126	12.71922272	14.0014622	16.85986271	15.00587691	15.4125453	11.38043646	13.12433977	8.884756684	12.84487091	15.14750162	13.3999035	16.19666968	16.10612656	13.41228686	14.53972799	13.6080908	11.8921779	11.56277262	14.21537341	14.4172688	13.60374624	13.08332557	11.75355862	13.69634148	14.81188397	13.79146189	11.9529185	12.96699892
ADSSL1	1.080079672	0.837271116	0.549004651	0.638545461	1.354928305	0.608710959	0.766567392	1.173588302	0.569326004	2.008539283	0.998247927	0.56135319	0.712139101	0.765134298	0.654353246	0.690602635	1.053557096	0.805369586	1.304186585	0.910371922	0.567311764	0.496224629	0.955251274	1.127999897	0.64551078	1.06293063	0.679325008	0.830461	0.807032273	0.968898771	0.603972005	0.747097995	0.548215612	1.774101491	0.878782216	0.957085662	0.709610927	0.864597414	0.476364309	0.91266679	0.777008346	0.73343035	1.279174218	0.833552391	0.807347238	1.224042154	1.103334356	0.909160653	1.198376973
ADTRP	1.923843117	1.6702744	9.050781059	5.387394443	3.360008722	4.130875919	2.482388796	2.204317704	8.708032058	3.260851427	6.096500052	4.176947313	5.570040206	3.17424145	5.420387638	3.772164307	4.24476579	13.76613259	3.188496179	5.296799658	3.390838634	6.300412148	6.80842186	2.760801731	3.685429721	11.63124836	4.563014746	2.997212179	2.911425339	3.067731303	2.438186641	6.352423783	3.634890967	2.634593354	4.386271423	5.893427934	6.993903529	3.626144125	2.986580201	1.738362208	4.07667809	2.800941206	2.286339643	4.701637197	7.229331424	3.196146892	2.748854486	6.898687886	3.279654572
AEBP1	43.46290735	34.95247837	33.14861907	37.68969604	29.14012602	45.74470048	35.16926206	56.55838874	55.29528543	56.7146148	46.01313562	22.92582701	80.8468062	36.8518133	54.3382265	178.4610988	98.60564371	15.88651087	33.85869715	93.53762819	208.7108513	59.5694884	27.30779631	36.74894707	83.42491909	20.45096955	26.11239539	37.52304528	120.9631101	74.65680368	55.21265138	20.5753947	21.71141433	80.78675357	35.98232369	46.76621387	26.17150032	49.28297353	45.77096406	85.89405553	77.35861331	66.1702856	139.1365031	57.57735804	42.34610634	16.0773931	99.45309111	27.54338055	28.28774287
AEBP2	5.30861131	5.901303131	4.263068132	6.140794448	4.843862874	7.459169432	5.76655543	5.461131473	6.319810071	6.399439537	6.46308205	5.205904006	4.578957864	4.622371071	4.514515077	5.610283231	5.423869475	3.518049996	5.451505132	5.555691895	4.306428948	5.026364829	5.560532006	6.227099784	5.529151171	3.716327965	5.527452055	5.428393038	3.112283692	4.151763073	5.701375001	3.633989003	4.519783149	5.840255049	4.166237397	5.445590964	4.828685816	3.65100114	4.879102962	6.295588574	4.32617917	6.115345875	5.799426363	4.87333894	3.649219147	4.149318493	5.062585723	3.637780641	5.663054504
AEN	1.603069397	2.910446609	3.580337622	4.126500262	1.855866489	3.952892597	3.815569353	3.539486154	2.857764165	2.080610531	3.939776192	2.248236571	4.439637769	6.479659571	3.169355478	3.268501646	3.059513353	2.372157104	3.23214946	2.779049639	3.361532942	4.806172951	2.196307796	3.896829154	2.008856903	5.049652967	2.795625075	3.012901717	4.208306141	4.063851269	4.125951615	3.737073543	1.954745591	1.823162456	2.267310161	4.299445524	3.106517516	4.851358144	3.956871552	2.331855687	3.815889764	2.407789068	2.62405197	1.884195916	5.783399206	2.494410794	3.75293915	3.659899388	2.552973079
AES	85.48153771	75.02909082	73.02723345	59.53300237	98.13298841	60.52535004	66.76866807	86.0375151	73.57906648	90.72136424	55.12947132	81.62970034	69.36514889	71.42359161	85.1776063	86.20615079	77.36455734	61.06595646	91.63500561	70.9559541	87.49460672	102.1046312	60.28715661	63.99488854	75.00550228	86.54288286	84.64339889	59.92043246	81.40642094	89.3381362	64.03594509	56.03068409	67.54925584	82.99958931	68.40685556	70.615383	62.13570401	83.24018951	84.64945168	67.9847288	77.99437165	82.6092763	97.74043816	107.4813731	62.77099014	91.68329409	85.6882018	70.06296139	81.66229578
AF131216.1	0.079508733	0.043101175	0.041239082	0.065742289	0.085249039	0.092074328	0.052738237	0.085115523	0.071641422	0.155036794	0.054513939	0.136606026	0.126538859	0.105608283	0.065093794	0.086458948	0.020302698	0.085673828	0.022019745	0.079152645	0.062894512	0.212377698	0.107085753	0.09768979	0.088819589	0.055232702	0.168295052	0.078881758	0.112091859	0.060104737	0.066030675	0.086608972	0.059347377	0.060913383	0.09684202	0.088068351	0.064756777	0.220994001	0.150825682	0.08398105	0.088120956	0.142080449	0.076764809	0.149993388	0.0496922	0.16873849	0.058713685	0.021046145	0.078415149
AF165138.7	0	0	0	0.013651357	0	0.025492257	0	0	0	0	0	0	0.015014707	0.02923935	0.027033394	0	0	0.028464211	0	0.021914682	0.010448014	0	0.014824206	0.060855723	0	0.053522213	0	0	0	0	0.05484496	0.017984314	0.016431275	0.010118909	0	0	0	0	0	0.017438627	0.026615675	0	0.014169047	0	0.049529102	0.014015389	0.008127914	0.03496178	0.008141435
AF196779.12	0	0	0	0.021928072	0	0	0	0	0	0	0.014546322	0	0	0	0	0	0	0.022860924	0.029378384	0	0.016782566	0	0	0	0	0.012281761	0	0	0	0.026730253	0	0	0	0	0.025841008	0	0	0.019656439	0	0	0.01068814	0.027080202	0.022759634	0.018192612	0	0	0	0	0
AFAP1	3.5881762	5.330008319	2.343557937	4.350148461	2.858769116	3.862562116	3.730838748	3.489687663	4.737692325	3.828330856	3.674926086	1.991503106	3.933937	2.839806316	3.190357992	5.490503284	7.300353351	1.626032228	3.494142505	4.896177894	6.462083955	3.267129123	3.568726615	3.569957823	4.731587912	1.300995392	3.364020506	3.998700304	4.256610179	4.131374212	3.878025738	1.337095051	1.707189145	3.420671266	2.985609741	3.903329539	3.148530491	3.261480381	4.323920662	4.83488722	5.521904639	5.035881465	6.204617424	3.790299044	3.662183437	2.284516721	4.935313487	2.622365151	3.00656973
AFAP1L1	7.689476344	8.394129628	9.683003698	13.50275038	4.398555197	10.87335214	5.091675106	12.07177808	9.047669643	10.79056188	7.620189593	6.594394747	7.870206239	3.790623769	14.29439231	12.45914277	16.61908501	3.769858935	8.650051631	18.7649277	10.98644156	6.601828903	5.783277122	5.186554965	10.43487184	4.185237207	14.75805576	10.27009659	10.10677996	7.777127765	11.07488687	4.101726454	3.136083332	6.907337653	4.859926799	7.368486402	8.235591562	5.508466236	8.947515564	9.643136103	10.48724554	11.92972105	17.45614306	13.59532601	5.139451315	5.007887455	7.928859722	4.630410402	3.514959898
AFAP1L2	2.686485956	2.540784128	1.726858951	3.639370582	1.571150547	2.487183842	2.186937789	2.739439935	2.965956711	3.817168777	2.473331981	2.67039236	6.241869671	1.664913035	2.187664208	5.20682995	5.040442004	1.137794016	2.79304239	7.236758591	3.821798209	4.255676338	2.051000163	2.171112967	3.64704217	1.010460763	2.430533068	2.912946343	2.065867104	2.601011996	2.958867725	1.085660451	2.723725761	2.902358031	1.889799492	2.530143325	2.035928898	2.791166834	2.110351307	3.271964243	2.774832422	2.604807651	4.910136563	2.816137098	0.880816349	2.602230834	3.158779024	1.637094854	2.027000794
AFF1	10.43354146	14.35621519	6.037564122	12.92373928	10.060032	12.10489606	10.36159676	12.26838791	12.59887122	12.33756678	10.24188975	3.914062374	8.059860553	10.33337644	10.32692899	13.75372959	13.91965307	7.792557083	10.94764551	13.35282191	9.194213081	4.083631545	12.02771653	10.66771958	14.34414222	4.544414238	7.338471583	13.96152544	8.681361514	7.594370464	13.60061485	5.371388332	3.623540813	13.55992861	10.39676721	9.678211643	10.13856544	6.355654053	9.070161258	14.20112087	15.28616928	13.34174677	9.855267357	9.827163052	7.996472721	5.281200304	10.42696353	6.937786212	8.57152724
AFF2	0.170714435	0.127951036	0.169775553	0.201608004	0.09788636	0.266457427	0.109296475	0.255059426	0.228727233	0.351925494	0.227174367	0.138684108	0.257180725	0.110418942	0.179566221	0.231481703	0.243358407	0.139163389	0.330541429	0.273397622	0.144435993	0.209363227	0.104965981	0.132690473	0.25496552	0.083529307	0.273368313	0.298235391	0.151310805	0.155984367	0.340261168	0.204959676	0.146262512	0.188334821	0.229989771	0.12825433	0.209164944	0.174120741	0.279840142	0.159933354	0.203265438	0.327990243	0.233140816	0.216908512	0.100757091	0.071830117	0.197867341	0.045974391	0.060941311
AFF3	5.122386175	2.938749258	1.940564785	3.862949181	3.701727202	5.172008113	1.916476132	3.648747488	4.507423506	2.886831316	2.639100388	1.632290247	1.692369779	2.606195526	3.447972811	4.185605479	2.508479072	1.775129157	2.38427832	4.793933374	1.290754186	0.967980099	5.812964758	4.569858491	3.304239327	1.669201021	3.317012634	6.141146433	2.461961241	2.574112663	2.73029608	1.4536344	0.867533122	2.86936898	3.106423136	1.814436548	3.512550535	2.945530613	3.314095964	4.347552333	2.656546137	6.181991114	3.061716727	3.144423748	1.764160103	1.42383782	2.614589042	2.47329957	2.269988363
AFF4	8.591208219	12.52306421	7.190937602	12.48396573	9.685066627	17.99253981	10.6683169	12.91191441	12.39275151	10.21887442	11.19333068	6.488671346	8.902754971	13.50882041	8.981880413	13.61944479	13.02169437	7.770002659	11.8170538	12.33073778	8.495849889	5.555151627	11.08020466	12.50949882	12.61955982	7.171174521	8.608273089	13.24258844	9.286334782	7.952606377	13.36486106	7.235329814	5.519757823	10.64950127	9.057258529	11.02363834	10.27995631	6.435313235	12.00823496	13.15096636	13.25685097	12.00473971	8.705780777	7.609378301	12.28065769	5.338603817	9.827572724	6.597264957	8.613261567
AFG3L2	7.213004893	6.937151727	5.26502422	6.310597257	8.238578366	8.214825992	8.150959589	8.568411592	6.134442733	5.978107457	6.564712742	5.298510327	6.692486014	6.958340697	7.763216124	6.733554419	7.300088846	7.232500735	7.729708272	7.09945695	6.71880307	4.299404389	6.861223778	7.017018219	8.23124879	5.634302578	6.788161769	7.272903431	5.275632809	5.770635493	6.907851268	7.57505883	5.018481907	6.96021475	7.138484907	7.42629987	6.728565398	6.508346735	6.707456493	7.941981045	6.745726628	7.668308715	6.61051933	7.35759313	7.03398493	5.951294963	6.97681497	6.640173041	7.113795355
AFM	0	0	0	0	0	0	0	0	0	0	0	0	0	0.024613695	0	0	0	0	0	0	0	0.019799204	0	0	0	0.006436431	0	0	0	0.014008368	0	0	0	0	0	0	0	0	0	0	0	0	0	0	0	0	0	0	0
AFMID	7.622192686	5.404379491	5.298768683	4.917955217	5.675036769	4.97251414	4.476639874	5.303251111	4.033320891	6.954867276	4.618917048	6.962705867	4.568313608	4.707369217	5.146976548	3.558909154	3.981866643	4.874798475	4.967269283	5.757514143	3.954085354	6.711607447	6.364301	4.988640847	4.260262952	5.576817785	6.746745285	5.128868315	3.823307119	4.752491073	5.553770234	4.154229961	4.784618349	5.298073914	3.858685578	5.939522776	5.864951519	4.299982045	5.663298516	4.63037342	3.238569792	5.215935948	4.099432969	5.470187565	4.422242443	6.756113227	4.676636407	5.865214271	5.850771636
AFP	0	0	0.01985398	0	0	0	0	0	0	0.003928437	0.005248995	0.008220883	0	0.008473939	0.007834624	0.00832489	0	0.016498587	0	0	0	0	0	0	0	0	0	0	0.032379035	0	0	0	0.028571965	0.005865179	0	0	0	0	0	0.010107876	0	0	0.008212743	0	0	0.024371036	0.009422294	0	0
AFTPH	7.181677667	7.686609187	5.262048217	7.556914811	7.995889086	10.02843825	7.57587009	7.543383488	7.275067106	8.271742763	7.836883061	6.188096628	6.664048694	7.752942686	6.216124309	6.327544641	6.374300823	7.426205021	8.387128711	7.214117851	5.735743907	4.984538089	6.91454211	7.056456885	8.43348695	6.464069745	7.280169063	7.919102028	4.281679677	6.350184818	7.86252788	5.095560877	6.135615213	8.064135515	6.449829631	7.38577276	7.822420999	7.435430735	6.729644753	7.208645311	5.823659284	7.071130566	5.532213192	6.265879955	5.551114203	6.29396908	6.179256493	6.269886279	8.45894415
AGA	6.995282362	6.396004945	11.09040703	6.362501862	8.962884827	5.850592141	9.001559373	7.563460799	7.752820391	5.64279327	7.085597503	12.53959055	9.659250045	8.032033049	7.397422955	6.795382403	8.300145197	7.165835827	6.251105073	6.716346068	6.662383893	10.48866364	8.908593894	8.064858194	7.501885088	9.859274706	7.445714646	7.402794948	5.93691705	9.436308925	8.004151991	11.07435745	10.51253917	7.560100019	6.600382783	6.663597116	9.027191506	8.943937036	6.0377776	6.674515624	7.940948406	7.58359045	7.599352601	7.046192342	8.464162531	12.08450816	9.378627769	7.999202951	8.802060203
AGAP1	3.117682847	3.746713403	1.18951666	2.77208194	2.591288946	1.936866775	2.854860238	4.0454003	3.732557757	4.52030638	2.989755765	1.093033732	2.436693122	3.018388535	2.189911088	3.953080015	3.252421221	1.696478643	2.771773789	3.356902528	3.526063278	1.277129881	2.768457197	3.217589794	3.880523871	1.36867851	2.437363376	2.943192581	2.656177835	2.519667736	2.974330789	1.383534402	1.241725786	4.072412482	2.569226164	3.049826064	2.885268985	2.117328611	2.451932032	4.159767594	3.342636193	3.447458999	3.507918317	3.332790121	2.790388299	1.493484972	3.434625961	1.877025964	2.495325296
AGAP10	1.197265283	1.127887233	0.215831859	1.693204425	0.692730761	1.471023181	0.915206544	0.644754567	0.641358004	1.240718386	0.900973005	0.065850772	0.55769514	0.552719195	0.932386311	0.9621533	0.536880896	1.991790153	1.261620037	1.787854817	0.45044219	0.179402481	2.487619338	1.251281693	1.003103112	0.583211174	0.609276038	0.782225634	0.364341837	0.496687145	0.776045907	0.322069514	0.163476183	0.926199967	0.789602494	1.916460702	1.165394604	0.917171663	0.62318863	1.029423968	0.772338207	1.017561419	0.629661909	0.698626951	0.394215481	0.204512472	1.23454388	0.765243143	1.474197235
AGAP2	1.390634685	1.613247906	0.721285518	1.387491595	0.50695176	0.88751551	1.414361433	0.714575681	1.11519914	0.806833635	1.151788462	0.366357138	0.594404307	0.972818989	0.914605048	0.798439644	0.838038521	1.458505235	1.294046199	0.972161072	1.369924357	0.680176827	0.978104524	1.065044492	1.014943342	1.131338621	0.76251638	0.464488454	0.990718435	1.219452577	1.811908016	0.772558342	0.678163744	1.102329431	0.871742266	1.191200367	1.13261797	2.776115607	0.580358305	1.287697995	1.530056172	1.247251003	0.644468412	1.125692185	1.413790361	0.468271881	1.289357939	1.845429073	0.67889623
AGAP3	10.62946429	12.29057439	5.542548311	7.379519794	11.40294382	6.36419561	9.510723331	10.44994603	8.449253994	11.07012989	8.320643592	3.951264595	5.013363285	8.77161417	10.218308	7.638535179	7.559482865	9.872089877	9.006786167	11.85393374	10.00590225	5.243573027	9.470532174	7.711002578	8.353012544	7.158833031	9.078341678	7.878381703	8.438099806	7.456926473	7.541017881	6.266658071	3.907969884	8.710042856	8.509037387	10.29893783	8.473088474	8.345804804	8.738529623	9.605966364	8.471029141	9.152352308	9.191484144	11.66885197	8.312623113	5.877215748	8.83195501	9.063524514	11.68772398
AGAP4	0.861825231	0.642386169	0.111751502	0.749720408	0.308015528	0.40198369	0.381099796	0.269091475	0.315472814	0.810768725	0.492414338	0.061696849	0.163286019	0.317980035	0.382187135	0.343625787	0.311763882	0.47980303	0.487305698	0.846049274	0.221564656	0.089523863	0.59649292	0.441206909	0.481374559	0.353392308	0.184593056	0.54329981	0.232876162	0.135728746	0.596442882	0.136906498	0.026803694	0.319127213	0.27117438	0.755729881	0.448450931	0.339353656	0.366139764	0.28446949	0.238794092	0.572940375	0.373666813	0.314081773	0.219941625	0.205764785	0.437538641	0.399222465	0.553366838
AGAP5	0.226938088	0.227951946	0.020771788	0.132455411	0.085878487	0.077295143	0.119537181	0.05358999	0.081191695	0.115081126	0.09884961	0	0.036420907	0.035462685	0.049180816	0.043548664	0.061357817	0.129459617	0.133093982	0.199342697	0.069694792	0	0.152824949	0.147616642	0.06710655	0.01854684	0.036329503	0.059598144	0.022583901	0.07063995	0.066518221	0.032718173	0	0.134998919	0.029267119	0.099808442	0.043489944	0.066787722	0	0.063450851	0.056491023	0.097123602	0.042962007	0.103023329	0.065076841	0.016998439	0.103507609	0.063604625	0.157988275
AGAP6	2.78975009	3.22078306	0.429995731	2.350245222	1.724856495	1.539127295	1.060514201	2.070812182	0.898175984	1.993343485	1.634859235	0.330658992	0.924483065	1.747883929	1.389773092	0.987355711	0.776211979	2.416197151	1.749315417	3.392968314	1.06800852	0.309318708	3.012972879	1.891688583	1.080465001	1.128958171	1.014677651	1.752691501	0.790311459	0.606810579	1.988986013	0.60204199	0.265203894	1.687651542	1.279031779	2.525269385	1.586213147	1.367938881	0.805044012	1.647078348	1.105776025	1.572159994	0.872414241	1.611358767	1.371825519	0.754036777	1.229262044	2.152660956	1.630386816
AGBL1	0.788788379	0.39238325	0.505388124	0.529444763	0.544753918	0.548069307	0.692476232	0.387436134	0.639664686	0.174284599	0.137432062	0.281012557	0.139250433	0.449901657	0.262111106	0.429879059	0.440751139	0.185989257	0.616808382	0.720587595	0.334737477	0.347027339	0.949887192	0.590046548	0.21769818	0.228850247	0.361984324	0.310725648	0.541628065	0.119257134	0.547180773	0.864282553	0.083120762	0.44789892	0.542540071	0.501096338	0.347672067	0.180553233	0.244250261	0.617516542	0.294526117	0.309153052	0.188151729	0.358087113	0.473265807	0.129982486	0.287816293	0.191599292	0.329480123
AGBL2	0.856991905	1.147035234	0.135709899	0.385658919	1.3721978	0.114173511	0.286737109	1.863266188	0.194756741	4.574254364	1.08260925	0.097726999	0.098284305	0.407977722	0.093135293	0.049481703	0.691361854	0.867872907	2.646465691	0.838053714	0.097187678	0.044567168	0.081715628	0.104829892	0.20968502	0.879824804	0.089437852	0.64896179	0.076982146	0.235058523	0.258233769	0.117722965	0.283044665	2.510035769	0.055424085	0.264614636	0.630041038	0.278251721	0.064739785	0.096127133	0.703768113	0.394957069	0.375876421	0.425314926	0.019907694	0.864314675	0.54044325	0.258967763	0.92561125
AGBL3	0.438195728	0.596942724	0.32321067	0.571720389	0.329492729	0.362463125	0.226484996	0.639676875	0.330739824	0.92687397	0.517384806	0.590322833	0.275592922	0.374167243	0.471734018	0.404715908	0.344401221	0.250190558	0.50118952	0.640186422	0.221483019	0.489471447	0.417725299	0.319891614	0.28130964	0.169991546	0.27361066	0.351462114	0.279200312	0.271026548	0.713649989	0.237113842	0.484249253	0.64090349	0.237056859	0.387665864	0.296638679	0.246755968	0.331957894	0.342624756	0.337152528	0.414041357	0.56226607	0.948654945	0.091763615	0.460152425	0.331993066	0.27114877	0.393582182
AGBL4	0.133743449	0.140471594	0.021677874	0.0552933	0.26439255	0.025813387	0.027722559	0.263978459	0.033893343	0.471825675	0.114623922	0.078989661	0.011402887	0.088823048	0.027373938	0.010907592	0.132337567	0.111688269	0.384289104	0.072119919	0.039673609	0.017862268	0.022516423	0.051351943	0.032682442	0.114199643	0.035386617	0.178300575	0.018855227	0.042126478	0.05553585	0.10015976	0.087350876	0.443155882	0.024435025	0.018517722	0.095312742	0.030978253	0.015856707	0.013243728	0.112857133	0.074686486	0.082498337	0.083146721	0.025076514	0.255454968	0.11522423	0.048678024	0.191672865
AGBL5	6.430695825	5.651479457	4.139691919	4.700601661	6.247251478	3.399918213	4.972922221	5.725577657	4.973454482	7.284713675	5.258548924	5.116975868	5.749865398	4.767425376	5.166538012	4.714384014	5.927200318	4.345886407	6.644286041	5.469428312	6.02212986	4.360524589	4.74931294	6.092714142	5.196576406	4.428966388	5.076743739	4.234452045	4.504164082	4.420980451	4.883007765	4.121955105	4.970418625	6.98662322	4.843376804	5.394561569	6.077355465	5.080000778	4.787334346	5.094313876	4.634659127	5.135919513	6.272095147	6.264870165	3.795784273	7.015918359	6.103089202	4.625371341	6.20348547
AGER	1308.315015	960.8423293	1101.075952	680.4425427	2473.885557	1245.97548	638.1065856	1385.453987	953.1592868	1495.878231	645.7055678	1657.728403	886.7431748	1128.569521	1519.086832	1145.934162	1211.806441	644.5018748	1155.902063	888.4673308	1570.266224	687.0088058	650.0669249	745.8794292	1424.812433	548.5900609	1184.169884	1460.262813	1369.62642	856.8360599	1079.966146	350.6170976	1482.817923	939.2852294	1189.283373	640.3014538	687.5635104	845.7084838	2064.467048	960.5868776	902.1540244	1392.298936	1392.157988	1803.195754	243.6236069	2016.477395	1021.677911	664.1959906	2264.351562
AGFG1	6.700758202	9.156065756	9.999601352	10.70118151	8.376774478	12.52822325	8.517870221	10.67395773	9.599258752	8.154712644	8.759703997	9.436505296	9.554675855	11.15802895	7.878234582	10.91810939	10.50211453	9.636405753	10.22273205	10.52574781	8.412435485	9.592768653	7.862209329	9.081243795	9.923702309	12.05394607	8.009022949	9.729551983	8.49642946	7.378960764	10.14050803	7.606515938	7.549048713	7.741410689	9.849291568	8.227602146	8.611379927	7.995482829	10.03794795	8.948401196	10.79464301	9.575078393	7.788966623	7.93256424	14.6582426	7.907584194	8.326638025	7.981677568	8.229943755
AGFG2	7.067147814	4.66022606	4.771899287	4.349684095	5.53042639	3.085498484	5.052689864	4.260169417	4.893882007	5.281904349	5.1025883	3.335532372	6.420198787	4.96573888	4.162286452	5.61634673	6.268641462	3.945800572	3.916560106	9.506611267	6.045547226	2.93195205	5.244797451	6.428440233	4.375605109	3.148112758	5.543321971	5.128653434	5.974772348	5.703937365	4.860486865	3.485299678	2.969015567	5.30729033	5.014910415	5.54936717	4.581240511	6.144004383	4.141728167	6.308087577	6.78941559	5.592580822	7.834648925	5.49508534	4.67403854	3.977543235	6.2277771	5.720574957	5.466090954
AGGF1	5.878105347	8.495057327	4.560417058	6.846351342	6.65336179	6.988224605	6.561055321	6.874287529	7.588643468	7.135183583	7.532131941	5.203486739	6.485648889	4.959062647	6.753542296	6.488621641	7.158057636	6.477602894	7.517190349	6.859859359	6.384698199	6.201294239	7.173982216	6.456011846	7.497627951	4.729618567	6.400290777	7.04465946	4.571770013	6.298157767	6.857581666	6.766225237	5.764062557	7.171293638	5.480974546	5.703894687	6.329676845	6.127952331	5.241479871	7.460929045	5.959881233	7.190798946	6.239591406	6.675460288	4.859241948	6.111647303	6.343896868	5.740009927	6.719823945
AGK	3.563174095	4.338294253	2.791952615	3.387379724	2.727415866	3.059787306	3.184980279	3.493171861	3.133341036	3.654862824	3.610989343	2.766350267	3.361771556	2.978050351	3.139468095	2.838645211	3.011792213	3.457569043	3.329831381	4.173195372	3.086905292	2.982545847	4.00775014	3.353701523	3.432330378	2.559078622	3.163197111	3.421651371	2.466024332	2.866436872	3.449711934	3.077075773	3.176403584	3.430529715	2.873194886	3.477169727	3.305562931	3.414257742	2.448867013	3.064214798	2.916250921	3.718727658	2.933270864	3.25149516	2.836681555	3.045017108	3.61386006	3.389396902	2.919857912
AGL	3.07164465	4.426062447	2.919127044	3.091187383	3.409708883	4.601947862	3.639895041	3.495415674	3.341907952	3.776773154	4.109285814	2.668385073	3.803451006	3.631345954	2.721627155	3.673629824	4.211317341	4.035535941	4.174224578	3.951203575	2.583456577	4.02203675	4.070617182	3.471138071	3.804501362	2.996901248	3.153201846	4.156577146	2.300058769	3.477430336	4.123284464	2.529600192	3.312166257	4.244923231	2.619495103	3.436459108	4.260579757	3.58771734	2.907563373	3.827689782	3.390449347	3.590923435	2.784749485	3.000913795	3.535049142	2.91307376	3.116600939	2.97169118	3.670651119
AGMAT	0.399197447	0.284028125	0.090585767	0.165039442	0.147131317	0.192619495	0.198591104	0.093482379	0.146127008	0.245813284	0.348972072	0.171467884	0.124796238	0.187792649	0.142985027	0.119375598	0.07645184	0.150552904	0.276391836	0.331174668	0.205257497	0.426522379	0.168017546	0.137947752	0.097550554	0.138656174	0.135799682	0.123765478	0.133662817	0.25147822	0.552544686	0.326134747	0.434541492	0.1758545	0.133711713	0.331630182	0.230301001	1.692089189	0.224813221	0.158119521	0.155858733	0.127385271	0.273006367	0.145482677	0.130984664	0.190620497	0.153536287	0.528342417	0.252218407
AGMO	0.034778144	0.047132523	0.072154022	0.035945655	0.018644514	0.120823492	0	0.065153595	0.172352843	0.046399799	0.157377654	0.089629853	0.071163934	0.038495353	0.03559108	0.037818257	0.115448601	0.014989934	0.02889516	0.10386716	0.060523913	0.068124276	0.101488156	0.064096158	0.058276248	0.044292408	0.136712501	0.051755845	0.088254761	0.017527057	0.028882668	0.01894194	0.051918614	0.069275176	0.050831936	0.038522231	0.075534529	0.032221874	0.065973096	0.05510159	0.070082256	0.066586948	0.097002869	0.071573498	0.039124815	0.029523356	0.089887428	0.092058548	0.042874745
AGO1	3.801401006	4.253505005	2.141572791	3.568132633	3.036128728	2.828902642	4.055120608	3.391511094	3.95808986	3.983107706	3.912213194	1.731927418	2.731507973	2.743225561	3.31695715	3.819284766	3.876186184	3.36525014	3.426478021	4.092780215	3.97299057	1.977360639	3.626950243	3.702229623	3.625620646	2.073583756	3.386971044	3.671376221	3.129557568	3.173726959	3.947590031	2.554650474	1.905292124	4.580625901	2.90070632	3.605678279	3.624374378	3.162615209	2.770750362	4.376529772	3.646117214	3.936922574	4.087705233	3.519817173	2.981698595	1.72377642	4.145217617	3.095596189	3.205684753
AGO2	3.48254578	4.894783213	1.420115047	3.886109206	3.119390391	3.29994556	3.22456028	4.51887868	3.452101379	3.740645375	2.976589161	1.57201004	2.642272632	5.084462206	2.348014084	4.013160822	3.705980348	2.159857059	3.532798445	4.84222419	2.992916757	1.309058413	3.593882548	3.579456503	3.186229546	2.203037572	1.915530577	3.0056102	2.864739574	2.110476128	4.015484931	1.688641114	1.284048133	3.661633379	3.201471288	3.977464143	2.936934344	2.354958864	3.658118175	4.313008799	4.218594619	3.435451957	3.107942865	2.478212205	6.439065882	1.374503049	3.349424209	2.47978563	2.489535507
AGO3	1.604695694	2.204344745	0.585606584	1.78213709	1.336726965	1.79620577	1.60449876	1.360146093	1.358227328	1.592856504	1.554762644	0.537423816	0.94822557	1.171244182	1.147511278	1.37092393	1.136480803	1.353338778	1.433903103	2.020611511	1.135841	0.481682925	1.773420468	1.440295699	1.490886302	0.694643947	0.998092567	1.621104325	0.85592558	0.777687209	1.731815121	0.649008873	0.506983851	1.388544103	1.008710138	1.595416557	1.491360506	0.968225614	1.094900773	1.601610238	0.980303256	1.596270444	1.146647297	1.10763446	0.94731209	0.570267272	1.167397883	1.173365288	1.358843569
AGO4	8.222769756	9.505944335	3.07182073	8.594621428	6.529496324	6.401212064	7.230479728	7.543792169	8.843784507	9.159436966	7.645772386	2.7060992	4.44546691	5.502791754	6.06791812	7.425787342	5.361027004	7.036496289	7.963332962	8.436591494	5.733222052	2.616731718	9.148058694	7.978034221	7.445399502	5.177505251	5.523097623	8.221795035	5.089570442	4.57657832	9.095659563	4.179344749	2.763454613	8.956279039	4.934505346	7.48700657	7.265706783	4.077979467	5.255080069	7.946410746	5.399918369	7.723838608	5.414206033	6.518157172	4.870929695	3.657763773	5.622128244	5.12565576	6.725609734
AGPAT1	18.74730964	16.6224116	13.19564873	17.20107792	16.47542165	12.42663639	12.35155354	19.3000268	15.88101496	21.00769343	14.97699841	15.62796824	16.78645477	14.43575941	18.05806887	17.80576668	19.1340152	14.2751898	16.28017183	17.27243259	23.53027628	22.31259633	13.34207084	14.34185525	17.39575432	17.12438122	19.94670807	16.07996813	21.31680619	19.6002028	16.81525414	15.32545887	10.52288974	18.35129826	12.31964909	15.67883446	16.43488114	19.85643578	16.65186564	17.28275546	19.50293843	19.92697166	23.55511218	25.67812739	15.44310408	12.10372202	17.71312327	14.58725622	13.19364312
AGPAT2	55.29761629	41.1095318	69.05851246	32.62867866	65.37144553	44.9141954	57.57264338	41.64964544	53.29565928	45.9205214	46.25788496	43.42128515	46.47205453	66.87571117	75.69027029	47.39593922	54.6388286	79.39733844	61.70009629	52.7015305	60.50415654	96.19783677	76.05021126	61.93241989	48.53888024	103.7302547	76.38837007	40.09643546	64.47014416	71.08665491	36.95411483	67.4723756	51.40888939	44.10820733	79.31907548	79.09954692	61.6891135	74.36194946	49.42179289	42.39532033	55.17049052	52.42775348	53.39668468	68.87176407	98.65131578	65.51033496	53.79747539	86.53884419	77.1011395
AGPAT3	10.17489361	11.11430539	5.447381169	8.101941236	9.748089176	5.908521163	9.391001052	9.732821747	9.983242565	10.35125232	8.109522742	4.29058684	6.184271479	8.251231453	10.59883384	9.374254771	10.45380995	9.703248154	9.955464609	10.51412139	10.3259136	6.513377333	9.093017591	8.307612449	8.564912025	8.256083626	8.836115987	8.704999318	9.075412809	9.625787496	9.526210833	9.20285504	5.278443737	9.714680524	7.871661584	9.617867336	8.472944978	11.46999168	8.251482348	9.407710254	10.06563912	9.52344738	9.969469404	9.8392782	10.91511258	5.760952528	9.491358813	10.62613252	9.06739376
AGPAT4	2.138666141	2.668321065	1.601185305	2.123219532	2.059188652	2.317408682	1.953299429	2.493807648	2.015708479	2.261546224	2.387766486	1.054075789	1.578405443	2.629699244	2.323567834	1.701670634	1.965277549	3.449082344	2.419098347	3.252642065	2.03687416	1.335061092	2.120417585	1.691114534	2.27654512	2.630406243	1.505616017	1.951257537	1.275569313	1.706346689	2.670097054	1.123501784	1.242396622	2.155816946	1.822856372	2.343957387	2.398437702	1.571116391	2.324220928	2.284008748	2.171560927	1.77771383	2.078593887	2.132375748	2.969665716	1.153321517	2.311185982	2.45146905	2.351860933
AGPAT5	2.494628935	3.854840658	2.548657143	4.068509414	2.662835829	2.765512606	3.073837536	3.285910737	3.035713471	4.624742889	3.484111082	4.055385668	5.825148532	3.101262544	2.224056476	3.637522114	5.284219268	2.668929961	4.012520247	4.056606868	3.813268469	5.240660011	2.46310949	3.026892273	3.242957919	2.633352302	2.424073931	2.596062813	2.237826387	2.999860283	3.804348018	4.373471132	4.439776744	3.962488395	2.582158889	2.492772415	2.523454352	3.375603162	1.970361727	2.981901023	3.59313179	3.15131689	3.648519058	2.461921782	2.789769336	4.323959828	3.153328523	2.975028021	2.629956468
AGPAT6	9.637592136	9.659603688	4.906396267	8.773372226	8.386058826	8.024801362	9.078224132	9.239234233	8.003167524	8.368006132	7.815238899	4.150898584	6.437804776	9.868774147	7.808820051	7.825868846	7.884487168	7.900417592	8.359817305	9.740431407	9.424399163	4.6169879	8.737025286	8.634887141	8.491548174	5.670730146	7.86847886	8.398872817	7.117737064	7.226158084	8.873843991	5.237710066	4.050393049	8.241509376	8.325498292	9.507546445	6.902392121	8.438101575	8.372314346	8.966711955	8.131462606	7.741956594	7.917669446	7.917505277	10.59857075	4.345259477	8.426219953	8.019304858	9.319711858
AGPAT9	2.110328679	2.203491658	2.584060138	4.387131944	3.17226351	5.151516197	1.837215853	2.734078462	2.471427631	3.112093287	3.156904104	3.847273554	2.895162809	1.927107552	1.803804766	3.309208746	2.195308253	1.883771818	2.440743937	3.628788171	2.686139724	2.895342465	2.947251271	2.961200624	2.139795279	4.04397183	2.30596666	2.765808693	2.880489285	1.966939657	3.564932914	5.505326308	2.246455646	2.386571595	1.480895429	2.400605352	3.310606182	2.506230009	5.032469811	3.18207178	2.877735469	3.673162379	2.242020875	2.0049643	3.08001369	2.694838345	2.288877172	1.599652647	1.742795347
AGPS	5.48387164	7.763306708	7.250303014	6.622240338	6.245578942	7.331619187	7.041056424	5.767399571	8.052954199	6.244418126	7.786294367	7.256059789	7.048308618	6.263169005	6.94628283	6.977157976	8.452419128	9.321166144	6.979762111	6.964283686	6.262548564	7.403999044	7.030623206	6.091182443	8.789563534	8.949345159	6.272449487	6.515164545	4.810361227	7.317013001	8.329120745	9.897037729	9.095389116	6.720548216	5.783442738	6.582773479	8.230406989	5.397580997	5.860563087	7.012691759	7.191630468	6.697944605	5.867670878	6.480733405	7.681615124	6.614729955	6.894803857	6.46570071	7.478513631
AGR2	26.20683297	26.13515132	26.55256927	24.66346234	63.92772281	26.76023038	44.52884882	41.33127506	28.07171527	32.76070428	89.15208848	42.47144962	23.60740471	24.23851159	33.94234068	15.21995965	29.13410757	47.39978455	34.7554233	22.01525802	24.93225107	20.262624	37.09772305	35.47689699	17.49933997	72.00353403	28.0827696	35.85718639	20.95629216	26.71679864	27.15383265	51.87204672	72.67087319	42.77106097	21.20288789	29.79717585	33.39162137	29.84357368	19.8694878	16.326049	32.45915615	23.90992438	19.41309619	28.95967075	32.29946542	65.52230625	25.69371747	92.55277755	46.98620587
AGR3	39.28882918	47.71695815	85.14727456	32.90118191	94.63795343	79.53856738	101.4355422	105.0237682	31.88049437	90.13815976	75.94684629	66.56390628	49.48816344	91.87269696	22.80364653	19.9271179	27.65337731	45.77308895	109.6036591	35.04456076	22.15229287	117.6996471	98.75858942	96.16041816	49.07561755	163.3343836	53.65648351	48.73265698	30.33794199	31.54317334	44.95379718	143.1525361	164.4514785	76.22778476	55.51236681	101.5200512	73.16611407	23.65401672	37.68987528	43.50558671	40.19993737	21.83943606	17.78971509	22.85155136	84.93032706	136.643309	54.70392016	59.49545538	99.67293859
AGRN	29.91754429	33.33827228	13.21388275	15.16850237	40.22432303	16.02029125	30.38953378	30.18694048	28.39390674	30.76093458	20.71126839	9.032725842	15.39942427	30.22984589	27.44125437	33.15568523	42.61241336	17.97544419	32.29773998	38.29534177	50.0121969	14.66732343	27.68796308	26.76760852	30.55498501	12.77319633	26.20001712	22.60347862	35.72208456	30.81531549	23.76101369	10.41149861	15.18754425	26.11514027	21.60959721	37.68524796	19.12186114	26.79458798	25.60469948	27.70545621	39.81431704	28.62705117	50.92951197	38.23886081	28.10814768	13.10464238	35.78659969	24.63559816	34.42086662
AGRP	2.340408242	1.593276691	16.81121431	4.286651089	2.713630909	6.429053829	1.787059997	1.704287941	6.10579019	1.374119855	4.343790548	8.872172473	2.858552577	4.554564562	6.951403702	3.906269579	2.418306443	11.43644677	2.532385931	5.472618039	4.004091831	12.67750308	2.822284266	8.626750056	2.234469504	11.30513638	6.221189615	2.632446359	2.348031021	3.08587476	2.350484593	0.355731617	3.85952148	2.026549985	4.892474036	7.415378198	7.0484022	3.297959432	1.974627009	1.42286873	4.359753866	2.542703386	3.310633108	7.168841505	3.245225874	6.098968789	5.606887964	8.168906809	4.851283049
AGT	1.706158155	1.490659132	0.564854819	0.562798185	1.401195037	1.975800146	0.469533746	1.122114976	1.361523172	1.989431682	2.912058012	1.567048804	4.246370155	0.964349754	0.479232101	1.267131168	2.572310184	0.621944871	2.292206408	0.54207988	2.101988941	4.295554476	2.029020275	0.919919293	2.281066152	0.769135261	0.461030008	0.607752784	6.471418745	5.460952189	0.48236114	0.99351757	0.623212217	2.786679594	1.16727816	0.512668512	0.458272205	0.807192406	1.71725507	1.81171429	1.837930877	1.278856936	3.072580452	0.877819323	0.939280187	1.259616992	1.63521842	1.571074953	1.443265735
AGTPBP1	9.412810149	10.00214739	7.238110154	9.779271971	11.06281048	14.07889001	6.894128296	10.93056764	11.76626582	8.484203955	11.5301584	7.57809758	7.867384195	5.988528501	10.74776093	8.811061299	7.887949633	8.665729886	9.569346818	7.350682924	7.584428674	5.051046006	9.133976759	6.2300086	9.607486697	6.404320669	5.575452058	10.56228973	6.44876337	6.001821266	10.00571276	5.750334251	7.937203954	9.160620494	8.269457495	7.169149807	6.953217927	5.433821444	10.10977922	8.577213022	7.219876449	9.9717211	6.84171477	8.40792601	5.724004178	7.869083091	7.187201768	6.15097975	9.808542042
AGTR1	2.295557486	2.216600004	4.725372733	2.120529061	1.230645133	3.004487524	1.296628229	3.119791035	2.14921175	2.381654852	2.198560647	3.381720855	2.487247939	1.032246575	2.356557219	2.652236358	1.895908902	1.329535628	1.748309485	2.166251781	2.320915986	3.806775593	1.296282584	2.556056999	4.357439738	0.751652278	2.592176536	2.384211336	2.093475008	2.015513339	2.591542607	2.60799961	5.024374848	2.649007088	4.613400109	1.172020602	1.129575655	0.80420721	2.602556127	2.490981056	2.761043424	2.833937713	2.739637008	2.583581016	1.228463195	2.161851528	3.169610523	0.873481569	1.472473834
AGTR2	1.962282152	0.258113527	26.8739872	7.999287678	4.571457555	24.01060153	7.206564745	4.969755674	15.32800779	1.985718435	10.41108799	15.92451447	13.02995232	23.91774772	12.14635619	10.60003499	25.03519208	8.833994267	10.48936747	10.42820996	7.265861195	32.07335073	18.40303221	14.54572835	2.393552315	10.73979954	16.66213616	25.59480392	9.672356767	2.595932359	39.61469317	13.99208971	2.326285375	3.501915043	28.80736234	0.958912162	3.631210414	10.41101053	12.31673295	1.863107361	9.437842729	5.381386808	2.284618738	9.18286279	12.24964803	3.904199983	2.519870358	19.26057432	6.600983596
AGTRAP	20.1169829	18.57972186	28.10045438	16.40439528	20.58520109	12.30075215	20.16834703	17.86558217	16.67615906	23.44458922	19.0875935	23.70006552	17.54182703	16.10493792	21.09752671	12.66847632	15.5677086	28.80555347	19.42404637	16.3037221	22.119243	29.14825035	14.12221403	13.48633624	14.47948973	33.83362503	20.20109345	14.54943248	23.17756292	20.44874236	17.28829497	23.2156151	22.05212031	19.42861747	20.13038952	16.25805051	18.17872979	24.99562862	16.70367333	13.01428641	19.40362248	19.54592279	20.55489416	23.43292066	22.28545177	25.02899753	18.46218678	22.32165346	20.21713629
AGXT	0	0	0	0.005783228	0	0.021598957	0.009278571	0.052412188	0	0.014356106	0	0	0.012721588	0.006193444	0	0	0	0	0.007748145	0.018567766	0	0.039855945	0.006280091	0.068748724	0.007813295	0	0	0.034695413	0.003944206	0	0.007744795	0	0	0.00428675	0	0	0	0.051841158	0.08624107	0	0.0056377	0	0.006002541	0	0.01398826	0.011874891	0	0	0.055184288
AGXT2	0	0.008555889	0	0	0	0.012184938	0	0	0.007110665	0.009718706	0	0	0	0	0.012921579	0	0.008060459	0	0	0	0	0.067453564	0	0.009696058	0	0	0.009545074	0.007829294	0	0	0	0	0	0	0	0	0	0.005849183	0	0.008335417	0.006360958	0	0.003386302	0.010827182	0.019728508	0	0	0.008355618	0
AHCTF1	3.262944406	4.402112901	2.104281128	4.438794969	3.653958009	5.692989553	3.569397287	4.037380278	4.685020178	4.111704066	4.035838987	2.509384027	3.196679392	4.035139845	3.16738311	4.607919102	4.491979853	2.727894266	4.418846476	3.89885881	3.056260914	1.951213748	3.546629097	3.744549068	4.579276502	2.558287465	3.383960806	5.039363439	2.899172129	3.012949331	4.129421922	2.262703346	1.993013251	4.183374445	3.883621978	3.329013908	3.827705747	2.970988248	3.367808464	4.617784442	4.136119981	4.421166404	3.786810934	3.355346928	3.341329595	2.182147434	3.564777356	2.896975867	3.063350359
AHCY	16.3491721	18.48680135	30.30824706	18.37038604	18.4970384	12.86108596	19.73033725	16.05024329	18.53938419	16.36677327	18.94715533	36.94716769	27.43046605	17.6167309	21.71029717	17.52982475	20.33676523	20.70530485	17.58502243	16.55235484	24.42962388	37.79466755	15.82086124	19.48414577	16.53399226	30.27391755	20.40133896	18.50602198	19.28089656	25.33995037	16.53980225	41.74570823	37.79002888	18.1426898	19.1667815	18.9313369	22.18714511	30.72631583	17.25160249	16.96143856	19.93520914	15.71461215	22.88868753	19.0100178	26.57367348	42.97609439	22.23397848	29.86681422	17.97001252
AHCYL1	29.97754476	29.85161435	27.4293329	28.96986102	28.01728939	31.19283042	29.72101848	31.02279766	33.56442987	29.51924843	33.65756495	26.56129906	27.76923211	25.92597636	31.48558977	30.13945729	32.5153327	32.83656809	31.21097912	28.15923858	28.41748961	23.29655001	30.46201164	33.99455654	29.19757239	27.84151621	31.34780887	35.95807112	26.99136679	26.86065776	30.12357348	30.45088387	28.41620414	32.08325162	29.0755161	29.28167598	32.35755423	26.20382883	28.82858657	29.46894725	30.50741745	29.07152131	29.69417856	29.5539671	29.52470667	24.06730315	28.14581688	31.92348631	27.30532286
AHCYL2	25.67866584	21.10716025	26.74776595	31.64579565	34.27271496	31.19744885	37.05364048	25.03748869	38.02983483	16.48791351	28.88744193	15.44692356	26.60509957	29.50921496	29.87790175	31.67635727	32.35658563	23.24261991	32.63966726	24.52542059	21.20112363	13.49143418	37.98238594	39.87772214	30.22165187	20.77416436	31.61662663	38.62933884	26.56802625	23.97715389	38.00859661	30.4701144	18.42949794	21.72065189	30.93406074	43.15330893	33.88260953	31.79541687	26.738215	36.5296904	28.79124963	23.63397996	21.18824396	17.3296166	32.38054617	19.95088319	19.34315426	25.26440528	21.29044196
AHDC1	5.019948332	5.54177712	3.105472274	3.105875349	4.419901243	2.408752943	4.439650215	5.658502423	3.74972572	5.631289148	2.947084335	1.340154357	1.83087956	3.777646805	3.749507557	4.522434769	6.720825632	2.539316235	4.180440999	5.367648662	5.961977902	2.87111977	3.490094812	2.842991956	4.575815939	1.62051296	4.464251415	4.016282279	4.31509649	4.414133218	3.266668579	1.585408886	1.327069369	5.181271769	4.479589512	3.909640437	2.555345659	3.869349601	2.884912603	5.799409581	7.931080758	4.7233291	6.602513663	4.600552325	5.026408041	2.078942128	4.710991841	3.552672743	3.388703775
AHI1	2.431451039	2.734550475	0.706133413	2.337308298	2.496876303	2.516997998	1.86785142	2.358729088	1.920769883	2.675272619	2.141993887	1.09568076	1.704047637	2.055776544	1.736422744	1.386928653	1.47473154	1.587433182	2.051903779	2.663093251	1.550790086	0.882974004	3.393806461	2.63235547	1.897060916	1.302473398	1.15701433	2.15754294	1.06068773	1.123057532	2.495337503	1.241035438	0.841485125	2.714034445	1.462722777	2.111181994	1.836369773	1.187000543	1.359250406	2.338643123	1.430916643	1.805417329	1.262167491	1.553283307	1.443801307	1.5571781	1.710858108	2.033253415	2.701292671
AHNAK	163.59567	181.9311436	59.57333051	122.8005476	188.6684365	183.8568667	92.33023967	160.3035319	158.2178777	153.2314278	103.0061967	41.09690523	90.5000766	123.3700746	129.0635186	180.1798519	150.272149	80.14783382	156.885913	129.0628429	142.886132	29.95932595	139.498154	118.9133482	224.7911861	39.84554494	93.19586012	164.7800794	119.0915875	104.7093813	153.7984643	24.55121095	47.65429706	175.9625204	146.0484243	113.585254	116.7912571	56.37375886	147.626852	219.1253065	148.3636743	168.1277799	141.3426687	140.0705749	88.58323968	58.73616144	156.4279593	61.74739051	122.3175445
AHNAK2	2.239650584	1.731083586	0.291273672	0.965774398	1.637120128	0.726004437	0.562045303	0.850182594	0.28593881	1.475957893	0.678025504	1.258878999	0.892994716	1.869940625	0.273407977	1.494500325	1.647815251	0.920925872	1.170590323	0.941689196	1.705411274	0.198821097	1.621606671	1.35547901	1.449557124	0.726361079	0.46220717	1.348358652	1.172106076	2.480150528	0.717504487	0.280524067	0.557244392	2.763682149	1.646456724	0.990096858	0.680206618	0.530764699	0.47433737	2.506022994	2.122664265	1.200323364	1.327501056	1.121527845	0.6188851	0.681234796	3.037026441	0.65968917	1.172425227
AHR	29.55949918	36.90938181	30.84640919	62.0701982	32.52025606	60.37251928	38.87001223	35.89268624	39.33598037	35.3195913	36.126223	25.81446283	35.30338098	31.0784836	19.85221691	37.74120369	29.11467242	17.76286624	39.11851122	44.93305901	30.38222454	35.4881699	33.05614691	56.03717547	34.00785513	32.25414406	25.68797466	38.54084114	32.20933918	25.97463078	47.71307559	23.6597841	29.92499477	31.37368807	21.13681972	33.1653001	31.33063324	21.98811019	53.17062978	40.43885198	30.34848978	40.3350038	26.45994576	27.44574383	27.04793373	29.72234896	21.68547346	21.70360215	36.14717064
AHRR	0.097485701	0.123308207	0.391865272	0.775839069	0.483423009	0.501743931	0.070050912	0.173933648	1.690912035	0.076703264	3.125863921	0.094214657	0.114515007	0.194229561	0.894554298	0.141343151	0.145210036	1.904811053	0.094494474	0.129398802	0.113101993	0.164917728	1.021205891	0.77855378	0.136127183	0.622655554	0.68290917	0.721347375	0.093914525	0.880239278	0.278863071	0.305300012	0.246595384	0.1842253	0.97760997	1.268772675	0.935135761	0.286014247	0.238864625	0.085807676	1.014969607	0.126505951	0.134210108	0.117031711	1.141377671	0.131030558	0.527918465	0.632214894	0.060090536
AHSA1	22.78041174	24.3961936	20.203576	16.57637291	29.71845712	20.35311151	17.89374556	23.79415551	16.37656554	32.11985265	22.04460487	23.71097503	17.85662222	18.82947687	21.63552755	15.28639361	20.58468373	20.81994332	27.083681	21.61116918	23.24437787	21.76257615	17.6015668	15.48090727	19.84243322	23.32591469	20.80603448	22.85966852	16.93097346	21.15556264	22.02306668	20.97344383	22.44723932	28.16618304	20.59609002	17.87002585	19.58771681	25.74278759	16.92761835	20.71698275	19.41668134	19.63928284	21.3950137	24.34823122	19.98368791	29.85180786	25.01995666	20.67758018	22.40622121
AHSA2	7.213287994	5.86138189	0.536499202	4.657855292	2.972083884	3.625116363	2.551886995	4.492966347	1.763458465	7.087196024	4.842956702	0.511416975	1.157250208	2.289848893	3.13451428	1.592503264	1.318737986	6.273679155	3.82915795	7.33902345	1.73534377	0.625467777	6.381005202	4.178406287	2.003415789	1.507746667	1.557129362	3.805840129	1.395310961	1.04632581	5.471392141	0.818708975	0.529531252	4.661212418	1.892516276	8.597050224	3.983971021	1.958045872	1.316344099	3.254070323	1.618017611	3.332047331	1.456095267	2.728553168	1.198062225	0.944410123	2.427052973	4.392610617	3.098952528
AHSG	0	0	0	0	0	0	0	0.02837787	0	0.005441043	0	0	0	0.011736747	0.010851271	0	0	0	0	0	0.008387717	0	0	0	0	0	0	0	0.014948757	0	0.014676601	0.014437896	0.013191108	0	0	0	0	0.039296171	0	0	0	0	0	0.00909244	0	0	0.013050258	0	0
AHSP	0.073991223	0.060165253	1.554280452	0.183540305	0	0	0.147235397	0.297033485	0.25001199	0.136684433	0.121754264	0.381378744	0.504675826	0.491397973	0	0.193101906	0.113362751	0.143511284	0	0	0	0.553391283	0	0.068182954	0.123983928	0.591098015	0.201363704	0.220223271	0.312939729	0.111867536	0.061448475	2.055267903	0	0.272094229	0.054073	0.061467635	0.120525958	0.123394871	0.263173372	0.117229776	0.089460873	0.198331161	0.095250285	0.266479679	0.055492571	0.141325991	0.300515864	0	0
AICDA	0.053397197	0.151967964	0.05192947	0.057949242	0.139552541	0.046377086	0.13281909	0.117897978	0.036085198	0.073980724	0.1098329	0.12041284	0.045526134	0.035462685	0.098361633	0.078387596	0.040905211	0.207135388	0.088729321	0.093026592	0.107710132	0.12836749	0.161814651	0	0.06710655	0.259655757	0.133208177	0.109263263	0.045167802	0.141279899	0.110863701	0.021812115	0.059785576	0.092044717	0.204869836	0.133077922	0.108724861	2.048156796	0.056977246	0.042300568	0.125087266	0.086900065	0.004296201	0.048077554	0.220260079	0.093491416	0.098578675	0.148410791	0.143176874
AIDA	6.465420211	7.654237091	6.215081426	7.281653676	6.155229425	7.748929358	5.777771654	6.185034496	6.919093625	5.805417219	5.889445366	9.439191513	9.597236056	5.076958508	6.105727081	7.180178625	7.497049483	4.961425625	6.694272962	5.90824372	6.519693838	8.445998095	7.007348048	5.758688452	7.960723236	4.327544826	7.255627826	8.349490543	5.390031884	7.531867778	8.339742866	5.691495734	8.60311184	8.265537309	5.945678945	6.162885639	6.650315926	5.402102277	6.745123562	7.885115155	6.715283613	7.517597237	7.089776711	6.572037991	5.935961091	8.364169976	7.092708906	5.898908131	5.956158206
AIF1	34.64169328	38.82120491	61.63625181	37.58980243	23.92613504	37.55023465	50.64643808	22.13560575	31.09647558	23.17743792	36.58586823	52.07194738	34.38653828	48.71856601	43.80237124	34.2537206	28.08526629	68.36993032	46.94978873	36.04379467	39.14778192	73.15532899	34.21360434	31.08148802	33.06474511	68.99077382	35.770989	18.45327758	37.44863404	45.35378172	52.72125039	92.73178904	73.24252311	30.0800597	44.24985093	41.01519444	47.98822253	39.83700909	26.01060405	29.61126748	38.34804121	34.99101692	27.18484938	33.06424484	52.10839371	59.19543263	44.50867753	56.31235794	50.35593816
AIF1L	8.074915329	4.958030107	8.1017519	10.75489383	4.31632988	5.216247886	2.521895896	13.78558247	3.24021955	10.32146741	4.51954402	11.57323272	13.96996782	6.233140786	7.193966691	9.262058767	8.794823021	2.99843523	6.891540161	6.601306717	6.242316496	11.60413467	3.582936921	5.973078946	12.34076447	4.014919185	8.457047561	5.833256867	4.882202293	7.361871852	6.621360172	6.295691037	6.882514939	8.199194259	5.88396686	4.987125898	4.499514461	5.038488069	12.45972698	5.762753836	6.098423962	8.993775169	9.172643792	18.24529097	4.187474205	9.108143216	7.704340194	3.103351148	3.134460247
AIFM1	8.465034587	7.711707647	8.014620978	7.160570174	8.35467662	7.137292242	9.661242945	7.685170907	8.423604203	7.609635006	9.645029568	6.15904754	8.193120464	7.743665079	10.16378745	7.664907389	7.544589429	11.205919	7.461576331	7.450428288	8.136894707	7.364585338	8.207753704	7.557129658	7.608622877	7.409535434	9.618801828	9.359155931	7.117873761	9.660536598	8.931217982	11.85847379	7.482706102	8.215932991	8.567021165	8.777265859	9.250640708	11.39017521	7.524911595	7.772057541	7.235114277	7.022373168	8.07574615	9.09234376	9.17398278	7.431598333	8.261979867	10.30795097	8.317591661
AIFM2	3.546910129	4.240601668	3.679377392	2.330157656	4.011369894	2.878976874	4.149400292	3.627984922	3.863593266	3.38830994	4.200830353	2.467876975	3.131781317	3.286021786	5.549147657	2.171522126	3.29405443	4.183188568	4.063794276	2.692608059	4.001068356	4.036284683	3.326540192	2.940139257	3.120966407	3.732488304	3.673041271	3.976884883	3.048221878	3.44037877	2.912023478	6.834168968	2.399679683	3.350176758	4.148531067	4.016212648	3.68027832	3.475273767	3.583093922	3.42566636	3.093969884	3.482318882	3.281163641	3.662273708	5.168449438	2.84084967	4.126194273	4.739390962	3.755692431
AIFM3	0.423452825	0.22537741	0.299500646	0.3962887	0.198119967	0.231813871	0.252789083	0.241080538	0.275758457	0.310528338	0.570110228	0.138895018	0.204804383	0.337473313	0.411289488	0.26623465	0.182837054	0.497767954	0.422187122	0.697484141	0.226559982	0.209766723	0.399227028	0.368927725	0.258022468	0.845047042	0.307308626	0.26925465	0.364704282	0.267728155	0.415610588	0.194990456	0.206886208	0.251275318	0.275701215	0.454116192	0.300991321	0.235396869	0.158829832	0.152479018	0.239702467	0.232906787	0.175924684	0.213905502	0.473490026	0.269603555	0.221733575	0.917091309	0.23633979
AIG1	4.72094997	4.383982738	6.829640278	6.08250313	4.630091997	4.802680231	3.919995606	5.582926054	4.400177769	5.684210878	5.200754847	9.040470296	6.821965544	4.370174684	4.562503085	4.559384441	4.961448197	4.102380736	5.449963685	4.706687849	4.622414162	7.363052896	3.835506933	3.993666913	5.113574486	4.48713829	4.890835174	4.798586727	4.195088147	5.496905915	4.385639752	6.222997198	7.651323053	5.614284052	4.394689557	4.04247784	5.787249411	4.24586929	4.44988725	4.254587356	4.038624565	4.375163178	5.080785733	4.872087861	3.742833689	8.440688574	5.188485228	4.599723088	5.015613998
AIM1	5.88258401	9.279646977	5.905695017	6.027473699	4.509183491	6.066708408	9.190014709	5.127415835	6.810427736	5.219260973	7.746932403	3.746644976	8.407197288	10.72042751	6.870233777	7.090123819	7.071803113	9.44597757	7.260073976	7.437887799	6.761942959	4.257657086	6.667695946	6.837007592	6.616413373	5.864624682	5.364653573	7.031251405	5.874115881	7.076651758	10.11141597	4.827139024	4.131256182	6.494054185	5.812958847	7.194499205	8.833789752	8.228697427	4.461664358	6.819467852	11.29019898	6.123527213	5.083039965	4.856439214	15.37340294	3.50731031	6.916705246	7.334882321	6.150516322
AIM1L	0.85701774	1.526215479	0.099188737	0.628104248	1.469467794	1.402569139	0.465104356	0.500428821	1.129606207	1.694388751	0.786705504	0.319439614	0.309183787	0.291641474	0.943735274	2.019445985	1.253362214	0.847150865	1.900752917	0.662800604	0.874031243	0.227028178	0.329109485	0.137062719	0.272971598	0.270612956	0.809570578	0.332022872	3.298164066	1.102974651	0.799971015	0.069437648	0.16917692	0.309298052	0.067289616	0.435414067	0.536485243	0.937080815	4.010599015	0.26932298	0.211949585	1.833427938	0.870750817	1.59247172	0.382464892	0.536626336	0.402735278	0.236228725	0.60510791
AIM2	0.931427592	1.026672569	0.62803899	1.091055297	0.18309024	1.054661248	1.482760854	0.36560697	0.475582787	0.669134594	0.842977072	0.506764837	0.183532184	0.508617693	1.004036934	0.526680883	0.475683422	0.46837016	0.722278317	0.556353661	0.510844941	0.586052505	0.404223399	0.534060209	0.20810045	0.481684694	0.356754875	0.400435842	0.534006957	0.876230733	2.200277495	2.401232684	1.143286298	0.294949332	0.559678423	1.943038129	0.472025007	3.843073582	0.206137191	0.541100901	0.725750775	0.515184335	0.366374603	0.383376013	0.589895142	0.882941577	0.557896911	2.54769396	0.367446598
AIMP1	11.33288525	12.46646452	11.85010843	13.1339137	11.92668771	14.51302236	10.04492261	12.47983333	11.87214386	13.94917758	13.01490158	16.24578336	13.02233474	11.32710718	11.05562241	10.68765088	11.35214865	10.30785895	14.5338255	11.25725189	9.83849701	12.82285234	11.65386127	12.70001757	11.76670062	11.69616355	11.49346266	13.14636313	8.175305925	10.21063538	12.12012081	13.92377162	15.26752281	12.45207191	10.92105612	10.27625076	13.29066684	10.10629208	12.0882615	10.62088382	10.09921322	12.07155347	10.68039614	11.86083938	8.611986763	17.42199557	11.28454801	11.57931943	11.936418
AIMP2	4.524816907	5.206225666	5.790983496	4.896521809	5.476126035	4.637330065	5.199780667	5.140586259	4.494992492	5.077923365	4.728013521	7.215434774	6.681765154	5.21379131	5.417783353	4.664493159	6.065955713	6.289614955	5.921071021	5.045098313	7.162192944	7.578140063	4.783959881	4.086228903	5.136833559	6.475147789	6.567509703	5.235454797	4.755628256	5.678099101	3.720207012	7.300917266	6.011844054	3.879082217	6.266289852	5.26253916	5.454225837	6.980067876	5.166159148	5.251294407	6.797517485	4.756155736	5.009398016	5.319527581	8.36512764	7.418204879	4.945238403	6.072488336	5.14591418
AIP	33.74820895	32.63766851	46.73294488	32.13992187	31.9097161	28.86356154	30.57576444	29.09109732	32.23087493	29.85232469	33.70184016	60.10197632	42.21557893	30.26034709	37.05404661	33.43376999	30.76720372	37.24479511	32.94792921	33.09222481	43.46799247	56.43077459	27.31992625	29.04286176	33.84103508	46.07781405	41.58635245	29.63956799	35.75351664	39.83016326	29.16442035	36.76887548	46.10379246	31.35263827	37.67127396	30.47947621	40.04247134	51.23570741	28.4623927	32.27871836	32.87166136	34.56490593	42.97957123	42.97165881	27.78289693	57.74470856	41.33309187	40.55189132	34.72504317
AIPL1	0	0	0	0.01941336	0	0.012084034	0	0	0	0.006425483	0	0	0	0	0.006407287	0.006808235	0.00799371	0.006746411	0.026009269	0	0.009905294	0	0	0	0	0.003624429	0	0	0.004413353	0	0	0	0	0.004796642	0	0	0.008498819	0	0	0.008266391	0	0	0	0	0.007826054	0	0	0	0
AIRE	0	0.014456123	0.006915789	0.011024973	0.007148126	0	0	0	0.006007129	0.008210416	0.010970377	0	0	0.017710496	0.010916221	0	0.00680952	0	0.007385417	0.026547777	0.016875842	0	0	0.016382565	0	0.006175011	0	0.00661423	0	0.013439409	0.007382224	0.014524314	0	0.0122582	0	0	0.007239802	0.064238487	0	0.007041806	0.002686886	0.003403839	0	0.009146862	0.010000051	0	0.006564185	0.028235486	0
AJ239318.1	0	0	0	0	0	0	0	0	0	0	0	0	0	0	0	0	0	0	0	0	0	0	0	0	0	0	0	0	0	0	0	0	0	0	0	0	0	0	0	0	0	0	0	0	0	0	0	0	0
AJAP1	0.150845468	0.196253671	0.133007259	0.309739985	0.247995331	0.353252198	0.030016793	0.470991427	0.226532427	0.968077643	0.143415825	0.151183392	0.025150391	0.100181014	0.107030883	0.360869402	0.184889576	0.093190748	0.342565456	0.18020387	0.089095742	0.028652585	0.022573901	0.040156764	0.81165746	0.202591146	0.009122644	0.044896788	0.371451007	0.038010614	0.406446615	0.021908824	0.062552757	0.331289256	0.051444542	0.066833975	0.125587951	0.078264478	0.274226441	0.100909274	0.221899745	0.360693886	0.170452324	0.420819087	0.101819138	0.162201149	0.107679621	0.042591086	0.053309501
AJUBA	9.549013465	14.02507485	3.262801814	5.145406176	12.38789808	5.855258946	6.995860715	8.415044587	9.230815643	10.36598677	7.670589916	7.935838499	6.034028761	5.418001673	7.849093239	6.706698229	9.025298001	4.680834506	8.505786553	6.792154816	10.5927044	4.867246442	8.805067382	9.318542282	8.629750018	2.96162384	7.009414738	8.823387692	6.686023511	6.966228509	5.926062549	2.323916894	7.693480651	8.807622852	7.735758011	5.517694289	5.273610373	4.206418819	9.019165801	11.95571171	4.671162301	10.56750202	10.30279432	11.04971586	3.113988021	6.960831003	9.123840565	7.654735221	11.919565
AK1	21.93752373	10.35812389	15.23591566	10.55862573	24.90053481	12.25990225	16.16453647	12.51839661	14.60384995	10.63297606	11.12850866	16.62561792	17.98330085	15.27350392	18.01769114	11.33248258	12.35020655	12.9230826	13.83513689	15.22695675	11.13728091	11.86117102	19.80259296	18.62061895	13.99065881	12.92157356	21.21604829	15.37207147	13.24151601	17.7505718	10.86391525	16.06267637	16.14197465	15.52390929	14.45957017	23.23711671	18.47680562	15.92202533	18.43385891	18.09501147	9.538870406	13.88723946	14.36616799	15.26574996	11.30770886	22.09730174	14.38071409	12.95102569	20.99571136
AK2	14.82671968	16.41934643	18.20686025	16.89442518	16.12682739	14.59697239	14.99027051	14.06118243	15.0197704	13.80651996	15.90570537	23.11949647	20.33978405	15.87458277	15.99214534	14.97950863	15.80787847	13.73561942	15.59439706	16.60354924	15.78352434	20.49245649	16.76654929	17.76435606	14.39934659	16.0649815	15.43926694	15.78674379	13.41381967	15.13282377	16.66703239	18.23486358	20.22635696	13.8378231	14.55510696	16.991921	16.46375748	19.08773077	13.95101021	15.24273659	13.73685217	15.19192252	15.14458742	15.51074056	15.30207396	22.3468629	15.71287197	18.11074223	15.19387994
AK3	17.80938866	19.34642352	19.95392489	14.92138053	19.75903206	25.02807404	18.89155278	21.95484942	19.34435841	16.1469755	20.51784772	26.64842504	24.13019146	16.30627937	20.38428553	17.97424244	18.51039501	13.61913441	17.4710097	15.37491139	19.68787057	23.47335895	21.13805402	17.52254763	21.64353382	14.16627628	21.2886457	17.06158051	12.87558158	16.96201805	16.78556311	22.50678949	22.78569916	17.76725852	16.96037081	17.86189405	18.14642911	16.07753789	19.89421619	18.73032661	17.63844935	17.88380663	16.19771148	18.94628823	12.69247418	20.51035353	18.66203942	14.87178424	22.28487527
AK4	0.801151734	0.562209273	0.307382991	0.330084329	0.39272437	0.457528492	0.589641044	0.37889212	0.177997451	0.804185934	0.381498301	0.890940606	0.5239891	0.645042517	0.451494778	0.318638531	0.786074492	0.329935813	0.71578118	0.426095673	0.703193508	0.375228626	0.801878411	0.429809937	0.721799807	0.202031573	0.378316465	0.375640802	0.30402809	0.55170565	0.473943053	0.390023244	0.634863433	0.908057939	0.501270548	0.387478082	0.272622783	0.323342978	0.366928553	0.634662019	0.670094757	0.706014964	0.729353479	0.381137376	0.615258683	0.422734674	2.787885072	0.623127521	0.49112687
AK5	0.066109805	0.08307831	0.032730802	0.059632693	0.009665829	0.02783921	0.005979643	0.072380179	0.085290981	0.086967833	0.039558258	0.050338797	0.024595561	0.02793987	0.025831953	0.039212051	0.055247752	0.050512764	0.039946789	0.041881462	0.074164437	0.147691362	0.016189001	0.033229212	0.105742038	0.033399859	0.114491229	0.058135251	0.07371429	0.022716272	0.044920709	0.029460069	0.040374057	0.193383924	0.021960562	0.044934715	0.039159178	0.030068471	0.089780955	0.02856618	0.043599084	0.19791757	0.054157338	0.108224873	0.009014836	0.04974359	0.208590995	0.033407979	0.022227448
AK7	2.186831978	3.590208964	1.060935373	1.314895076	6.057923568	0.828098209	1.530500324	6.395586499	1.045161099	12.70037351	3.95080536	1.023244281	0.96414174	1.883073192	0.857738614	0.542507855	3.624366519	2.499753637	8.455898998	1.854207299	0.714311118	0.528604311	1.192686042	1.325566059	1.525664253	3.17690195	0.844806837	3.384308962	0.499376967	1.829138226	0.932232711	0.957829253	1.892980762	9.127316863	0.765650318	1.277902413	2.363499337	1.229523834	0.751199209	0.895831455	2.990883955	1.970892895	1.958830397	1.989291699	0.648556244	5.293955022	3.340281547	1.201738651	4.336059055
AK8	1.12674734	2.971471724	1.03062219	0.783725839	5.595603671	0.282123025	0.893817521	2.114930623	0.668834711	8.222653884	2.668384465	0.725960235	0.633515074	0.778643569	0.72924832	0.506653866	3.452603519	1.653821723	7.666305956	1.12170109	0.953933105	0.593802134	0.410149021	0.589304446	0.599581008	2.945787911	0.953067461	1.914716751	0.425029675	1.081973303	0.657550432	3.358674388	1.829815877	8.78390612	0.411715105	0.63245717	1.649365299	1.819822078	0.444089405	0.446297319	1.652274516	1.463461328	1.421081239	1.425778495	0.491041181	3.974653356	2.631086865	0.580383468	2.905767967
AK9	0.831826066	1.158571371	0.483775107	0.919337356	1.125890092	0.805919357	0.688323295	1.329114541	0.628926972	2.486258886	1.363706839	0.440428622	0.570176731	0.741145713	0.637188177	0.5830251	1.003155946	0.905200242	1.714105637	1.176558844	0.488618979	0.453181787	0.743195062	0.808269822	0.631375076	0.728031879	0.672408803	1.008091758	0.384905329	0.607029275	0.752375662	0.359976583	0.648560216	2.051915989	0.463449194	0.61235107	0.925679462	0.540242575	0.404251812	0.596980269	0.835211778	0.780547005	0.675892174	0.701285726	0.35516784	1.109026957	0.781517642	0.650748546	1.015835528
AKAP1	14.91106102	15.13719422	8.125466392	8.306040182	17.34191888	7.80431831	14.76681858	11.8111385	13.49635014	10.63301429	12.34112182	7.398899516	12.76561564	12.75712461	14.05050257	10.02016127	12.31362205	13.16586004	10.25782814	10.43546775	12.13641576	6.760282272	20.67413533	13.42826588	16.62925532	8.58200993	11.7030143	16.29880624	7.782154334	13.72323962	9.677719366	7.670368284	8.353250444	14.96881121	16.16545321	15.22812545	16.6296578	13.70517282	9.401826046	16.98025206	11.74278763	13.06825655	10.12065594	11.91181722	13.21930884	10.94505541	13.57910298	13.68807105	14.71546549
AKAP10	5.961268941	8.118437087	5.365316844	6.446853212	5.586950894	5.661773526	6.460287124	5.681500639	6.132678586	7.748214218	6.986555023	5.062157761	5.323871924	4.181221019	5.935589246	5.79775727	6.018795124	6.210928391	6.228508265	7.053173361	5.801201395	5.223755414	6.977626377	5.769954334	6.244948707	4.909786153	5.322182252	7.21199413	4.041286097	5.174288879	7.764460958	5.92834665	4.904213564	6.899873004	5.860919771	5.693338221	6.524859695	5.78376128	3.886736302	6.529877445	5.727202787	6.690485706	5.0461039	6.368044534	4.490182277	6.624228295	5.991968953	5.558057606	5.846495966
AKAP11	8.081870353	11.75610842	5.100667488	9.735268258	9.778866182	11.74745913	7.690734106	10.48378489	10.43035907	11.14951363	8.529094857	6.549420638	7.390906246	6.648020139	7.073064047	10.57609601	11.30336337	6.046290489	8.727796632	10.38676598	6.575450023	5.383483487	9.123533434	7.142288126	11.31229607	4.095680219	6.913189451	8.306135786	5.088235946	6.866851104	10.18615014	5.249963949	6.048161753	9.576578576	6.972320821	7.17013761	8.210891643	6.238050249	11.89191327	10.76578227	8.564070432	10.44957304	8.068721739	7.559250236	4.483106058	6.341206058	7.288330394	5.346005052	7.325260456
AKAP12	6.859945447	8.943525918	7.354254979	21.26775646	6.036682367	34.10120909	6.333059164	16.20629105	12.21657945	8.01033952	12.12385392	11.12623729	12.78126027	36.25128465	5.734053145	15.57205273	11.48687213	2.475915797	9.011746164	6.289325576	10.20344695	5.957130049	16.80944335	9.863556233	16.9912732	5.456120198	16.74861017	7.879589123	26.99549633	10.47226544	11.52056618	5.211869059	3.249100833	10.74801	9.518951198	7.975223413	6.544183096	3.152298279	15.08307079	16.8532991	18.73956076	10.99555968	8.96413498	9.146698201	40.32416123	7.590266911	14.27688983	4.895977095	4.736383567
AKAP13	19.95495127	19.77586167	12.51169649	18.10840959	19.32796867	16.81858831	24.3954678	20.75794785	22.42149437	11.74850331	15.25664681	4.634409943	11.2066552	23.90576023	20.9161934	20.06449731	21.7691084	13.32026259	17.07516871	18.59795611	13.41640047	6.162719078	19.77326812	24.79197423	22.57007578	10.60888382	19.68135593	27.53903943	17.79014212	14.88036807	24.58421977	10.8567518	4.943536981	18.4369366	31.55483746	21.77958327	24.91654289	16.1959987	17.55733377	24.79064078	29.48010367	17.12760298	11.4491735	12.72382651	30.54632611	6.04566296	13.56540034	14.92638972	14.67391331
AKAP14	1.919218494	3.93038512	0.829539994	0.683256238	6.516305423	0	0.530424956	6.591706178	0.432328425	14.19247818	4.824902956	1.854820855	0.096966774	1.085779521	0	0.046377466	2.777096736	3.262898717	10.68951331	1.379894449	0.28676672	0.398725514	0.023934123	0	0.446660047	7.554983862	0.3224114	3.226365026	0	0.913489262	0.501776691	1.132412315	6.287321956	8.397362804	0.129867631	0.531458625	1.621022629	1.343492421	0.075847915	0.112620742	2.041160687	1.21124884	1.864422567	2.157737044	0.053310812	12.83022578	2.572060875	0.395127876	4.206269035
AKAP17A	7.964560512	5.318785509	1.643405245	5.75866152	3.803422505	4.112367135	4.472361001	5.673667583	4.87894563	6.052649444	5.108853742	1.380684645	2.505669033	4.960816286	3.753200312	4.82362638	2.982247115	3.615380872	4.79870488	7.045080741	3.692988238	2.229647916	5.789561671	5.355231411	4.112341511	3.99628928	3.309365118	4.236879555	3.243384142	2.368215143	4.830528695	2.125878334	1.062551063	4.772791523	2.945684702	7.12089348	3.85220187	4.226110316	4.297366056	4.708825216	3.912661839	4.345166309	3.765208706	4.336654329	3.713719438	1.99781196	4.977213129	5.67643962	5.132680436
AKAP2	0.544779438	0.74833881	0.226324509	0.823281687	0.69327735	1.598629109	0.299957944	0.862054495	0.779202974	0.617177794	0.406882557	0.313514478	0.42930183	0.400443721	0.782684147	0.879974375	1.12233738	0.198333495	0.905251816	0.831938399	0.454371649	0.209092894	0.555641848	0.706719525	0.926157733	0.095529672	0.508591477	0.366007042	0.344496408	0.523779682	0.672056545	0.138274717	0.063166987	0.5932291	0.498624309	0.650296613	0.516934025	0.308722604	1.015871976	0.77933496	0.901686403	0.92557665	0.599172996	0.421794615	0.404611565	0.407464177	0.601490414	0.340210314	0.580973523
AKAP3	0.396784994	0.507008713	0.246962288	0.288245345	0.957221442	0.275695842	0.180471741	0.64625028	0.467334298	1.427572266	0.559644737	0.299472772	0.231974766	0.459272228	0.257557933	0.096156115	0.538442163	0.630333276	0.791198003	0.270862596	0.274414173	0.333099481	0.305375402	0.407424749	0.360932492	0.44495603	0.215966415	0.539871224	0.254122758	0.557050311	0.414257875	0.333425654	0.380790761	1.313218141	0.331396137	0.395551267	0.415499111	0.346613547	0.467742596	0.520886282	0.507156323	0.564343146	0.342958156	0.239142575	0.110531276	0.707349173	0.510671401	0.459130713	0.440243449
AKAP4	0	0	0	0.008477125	0	0	0	0.010975202	0	0.012626011	0.01124686	0.008807317	0	0.036313696	0	0.017837487	0	0	0	0.013608427	0	0.007302665	0	0	0	0	0	0	0.017344391	0	0.011352414	0	0	0.01256714	0	0	0	0	0.009724092	0	0	0	0	0.007033041	0.010252079	0	0	0	0
AKAP5	0.858010575	1.246827149	0.572793391	0.665968862	1.317615146	1.243616282	1.051953009	1.146663132	1.466417501	0.681723921	1.250193596	0.724007845	1.298828116	1.845515997	0.683192378	1.672200299	1.017729493	1.986271057	1.402747436	1.631185132	1.127112854	0.967014013	1.334537665	0.938586646	1.748467166	1.295902411	0.793410164	0.860855462	0.65085798	1.389289956	0.82749304	0.361793072	1.057761125	1.384232304	1.027530955	0.869138606	1.307462769	1.089330974	0.582793087	1.197157585	1.161216899	1.498625313	0.929945574	1.162002215	0.983929375	1.198285873	1.028071783	1.929765052	1.369630658
AKAP6	0.730672695	1.059862658	0.425943667	0.297727878	0.953317845	0.587670882	0.377109904	1.016068707	0.670231655	1.491107101	0.684328264	0.36901889	0.366240088	0.580356235	0.553379651	0.560531379	0.966229742	0.476481492	1.222895314	0.547122419	0.432743414	0.463462598	0.429657995	0.492859038	1.317859749	0.424933523	0.498555648	1.013726254	0.358013952	0.614433063	0.631293775	0.258044127	0.383504022	1.626117123	0.480118292	0.46181031	0.61739953	0.305512904	0.485322188	0.869078205	0.712860187	0.808736499	0.758992549	0.411682921	0.318216791	0.620718907	0.986619142	0.275902936	0.60199004
AKAP7	2.659272174	2.754894896	2.952475186	2.723113237	2.085177148	2.641175371	2.636431736	2.704965111	2.794785824	2.357179145	2.635658393	3.371847248	2.749782632	1.684396838	2.440572831	2.383362693	2.573623411	2.496325546	2.69692762	2.590835049	2.13353242	3.18508547	2.549196577	2.232502941	2.568956012	2.337101255	2.309343197	3.211029699	1.492951833	1.938740263	2.554293111	2.930252168	3.920452047	2.892858908	2.213128864	2.295649682	2.874985718	2.735618051	2.322561903	2.399021718	2.071037533	3.112879723	1.924862155	2.687703749	1.423067447	2.849956228	2.491383081	2.397320651	2.352026176
AKAP8	8.866408221	7.075831453	4.42807522	8.169615663	7.293361911	7.835255301	7.145920572	8.230067742	7.051502034	8.195445039	6.590133767	3.798007633	7.222738098	7.707696164	6.323825678	7.117418916	6.421408776	6.258018431	7.824989999	9.269961315	6.417972073	3.366334825	7.776417321	7.884971344	8.669322177	6.347543676	6.76118321	7.843377885	5.346578176	5.546452836	6.688157277	4.776375966	3.37408348	6.731941218	5.531708127	8.354762161	7.095208286	6.564591828	7.264344679	7.790649915	6.732274292	8.951217125	7.093186293	7.181304793	7.001790613	5.121224951	7.55887446	6.548937084	6.995088557
AKAP8L	9.084275691	6.202243003	3.763052022	5.709671217	6.304762925	6.738459999	7.890293064	6.938833168	5.51408061	7.911968949	7.120683479	2.309551914	4.147519503	6.022270264	5.763904247	4.907148507	4.388595395	5.7409221	6.813240985	7.153398897	5.884765039	2.745687098	7.517415643	6.078521735	5.307175828	4.863722578	6.258563047	7.228381344	5.513959831	4.881330346	6.619987749	2.89510647	1.765435533	6.771563728	4.563437635	8.131390182	6.298969797	5.609524529	5.11738316	6.107253706	4.992078696	5.7224342	5.728655084	6.686574306	5.177344357	2.923147755	5.859217877	6.823946295	5.99609094
AKAP9	6.635935958	9.499541632	1.792599029	5.985908518	7.033010643	7.031510674	5.623203616	8.079878445	5.833228666	8.643455173	6.226343242	1.274121251	3.358053637	4.830245082	4.263919617	5.429143332	5.613535445	4.201709866	7.06916516	6.856279505	3.922331781	1.127204255	6.546317912	7.011439225	5.875456037	2.615825	3.453201381	7.010658462	2.964039314	3.835698831	6.165303314	1.84879836	1.897092182	8.614699789	3.254179031	5.784026777	6.505741031	2.852366298	3.398286497	6.903076306	4.424432153	5.981021799	3.891335059	4.771175764	2.135638136	3.605610724	5.149915653	4.656724764	7.186236539
AKIP1	6.183221323	6.483250673	8.45373388	4.944456116	5.466539057	5.464531329	6.331890263	6.024097374	5.913500978	6.501583248	6.887215231	6.977531401	7.398986457	5.535320417	7.260264565	5.74465577	6.703385931	7.632845221	6.399071852	6.353514008	7.182296199	10.58579093	6.11194263	6.09769049	5.846974221	8.201311765	8.020053677	6.094104516	5.895539577	5.999942324	5.990905697	7.739791998	7.894620277	6.48234926	6.249569203	5.376974872	5.993127064	6.361917658	6.14763842	5.628711225	6.262766757	6.715419193	6.348038073	7.134604443	6.298382651	8.932458084	6.815676041	7.451350937	6.840387867
AKIRIN1	20.37433764	20.79843202	19.59300227	38.72345541	24.44787566	35.85702203	23.99974575	33.64235283	27.61949307	28.30996741	25.16979574	30.68210087	27.88679165	32.29153384	20.12089293	27.95236391	23.7778888	18.29240933	29.0282013	28.19696757	20.91716348	23.03327178	19.73792409	28.51893208	21.17569494	34.54600964	19.79001404	28.26603037	26.6599303	20.02375834	31.27088449	22.95396871	17.85771442	21.80642668	17.12916627	26.78136541	20.52331492	23.0822389	35.74288041	26.00713277	22.36419015	24.0677298	24.84654594	20.52031025	25.21911604	26.33018543	21.15114992	20.98623884	25.27099121
AKIRIN2	20.65632111	20.06106362	31.25153948	25.96801504	20.65887224	27.38974061	27.71317824	27.44078252	30.36463775	23.85069283	25.22755663	26.72484365	25.31225715	27.1330344	22.18653896	26.88651829	18.51697464	26.37338715	25.19880545	24.95406921	20.6150024	29.13805021	19.83598847	22.48523055	24.13841167	35.08600044	25.90919949	26.43714813	24.57282901	21.00893587	30.26695503	22.60292715	23.36828935	22.96814223	28.53436782	24.81558182	25.98959296	23.00033485	24.09072455	20.89540116	29.12495162	23.50637416	22.04558079	23.38519627	28.08998397	20.88603497	22.88835093	22.25103914	21.84165429
AKNA	8.947361257	11.54951509	3.454629909	8.754730577	6.488434184	5.80529466	7.778198394	7.145940304	6.908038101	9.217128627	6.296525045	1.764052075	3.189174177	6.549197916	5.893722305	5.443566595	5.339705329	5.026410179	9.366452885	7.388247236	6.875403054	2.921167992	6.408366626	5.982232537	5.570505129	5.242714515	5.205875091	4.804216037	7.362706364	6.268570865	10.77295347	4.44483317	1.865072908	9.093012612	5.781970086	8.351886581	6.379962745	15.65414271	4.023710083	8.800162026	10.4919646	8.629237614	5.31342677	7.513608699	8.010727648	2.87951652	8.322040417	8.51934081	4.964392388
AKNAD1	0.067683528	0.061915737	0.026329245	0.062960113	0.068034457	0.019595066	0.033670923	0.088306272	0.011434933	0.033862885	0.041765552	0.130824937	0.121183807	0.056188334	0.046754296	0.033120022	0.051849332	0.005469877	0.056234351	0.0673804	0.048186282	0.05875711	0.062671855	0.031185204	0.085060794	0.035263523	0.053724301	0.062952939	0.039361005	0.038374093	0.105393824	0.034559888	0.05683583	0.058335563	0.09274372	0.014056891	0.013781402	0.032922036	0.042129157	0.08042702	0.033245226	0.068033843	0.02722821	0.039176114	0.015863085	0.075412201	0.053105125	0.026873978	0.08135472
AKR1A1	27.99295884	30.22682245	40.06430984	24.62239356	27.27828592	18.62317611	38.33743671	22.44313065	26.08446141	26.41777395	34.90356526	35.05861684	32.1796248	28.16518097	31.16978032	22.48876183	23.04660014	50.50416975	26.30194657	27.66863013	34.28715369	47.94561612	27.79655873	23.67147869	24.27935823	49.60997375	27.66612124	24.95335695	26.06243478	32.78442837	30.7165982	49.53804979	42.70428817	27.43783911	26.37740169	32.57461637	38.39290482	39.04014458	20.77566992	23.30502398	28.02206343	22.80057583	25.28170238	28.09871903	38.28155259	41.0571401	30.49572068	43.59121192	30.21630168
AKR1B1	16.75820338	19.72417533	29.2052474	23.77233086	11.68535486	15.69638372	27.5142729	14.35804682	17.20631695	17.75248205	23.09374006	23.32941192	24.58107723	14.85710891	23.8447903	21.22282278	18.58204433	33.44395847	15.63199727	22.44025072	27.1077511	29.01872002	17.49800221	12.72059189	14.38318576	48.68514411	17.47998334	15.82574965	21.17192879	21.23135795	23.6831824	26.18471427	21.98149	14.42474846	18.29983953	19.37718476	27.32557277	25.61072913	25.3618021	13.93266275	19.77425049	17.18047938	19.44508544	22.43500946	27.04136294	20.84007486	23.35765152	23.76458208	15.71112595
AKR1B10	0	0	0.853322678	0.26615449	0.019173702	0.02761174	0	0.191436719	0.032226316	0.132138735	1.745958941	2.673040758	0	0.031670374	0.087843029	0.031113323	0.018265443	0.477877215	0.079240779	0.023736716	0.101850161	0.165591281	0.048170168	0.988731021	0.21974445	1.08490771	0.086518656	0.053224833	0.070590877	0.072098114	0.198016301	0.01947957	0.071189628	0.175363483	0.0871245	0.019807804	0.038839214	0.888056284	0.016961403	0.037777026	0.072071403	0.009130252	0.360656684	0.012267495	0.02682353	0.030361318	0.105644234	0	0.035273328
AKR1B15	0	0	0.077839542	0	0.020113646	0	0.049772206	0.010041072	0.008451533	0.011551376	0.020579217	0.217557935	0.034120639	0	0.00767911	0	0.009580431	0.008085548	0.020781341	0.012450175	0.017807186	0.01336223	0.033687729	0.0806712	0	0	0.011345003	0.009305675	0.010578775	0.018908137	0.020772357	0.020434508	0	0.045990062	0.009139557	0	0	0.027808689	0.008896447	0.009907238	0.007560453	0.01436676	0.040248617	0.019303319	0.004689748	0.047774561	0.041558694	0	0.027751888
AKR1C1	3.356206366	3.95389368	2.823572344	2.965815198	5.21986556	2.638324531	1.409703093	4.1081271	3.069707998	5.595598276	9.240671778	3.166255207	3.660128007	3.25121448	4.115808207	0.995062822	3.67085374	1.956837167	2.55382427	2.450820004	3.550031379	4.518884865	2.282330266	4.515495997	2.157255783	3.582225847	3.428896705	5.278316035	2.287492353	2.9214345	2.357259208	4.230202219	2.838946325	5.004767395	5.528091955	2.119457478	4.213346825	2.983043773	2.541514761	4.392706122	3.081843021	2.038611357	2.505651799	2.634959063	1.735151049	3.647289908	3.601168061	2.265221762	5.738028994
AKR1C2	0.973973083	0.640643703	2.031958401	2.062069713	1.26711766	0.99858682	0.265410309	1.434481629	1.68113388	1.084883833	13.98274977	2.510112796	2.598052781	2.027055126	2.990218829	0.934987157	1.387683198	2.250063385	0.891686327	1.321635442	2.717679079	3.012556896	0.82300106	2.349550205	1.42414121	4.277197184	1.260593463	3.831319811	4.29250784	1.547587139	2.076267235	1.865109945	0.736259854	2.72903043	2.203351708	0.654511555	1.374315982	0.855253049	1.416589663	2.938841868	1.886419241	1.672371158	2.565526568	1.796972982	1.888982672	1.757631767	1.621717009	2.073998188	1.555583775
AKR1C3	3.861610867	4.453945817	20.49792415	4.212038454	5.652685073	4.820773314	2.370667676	11.80806898	9.827759992	10.89430446	10.2864177	11.40491994	9.153301577	8.785160097	12.18635128	3.246168102	8.035415627	6.150075512	6.447120211	4.271462511	5.086808697	30.1593303	5.385414221	4.374486588	5.468766376	18.77477151	8.115848777	11.29648683	7.297438439	6.59060649	6.762758778	9.971692198	6.821013543	6.701656975	19.29419591	3.230755067	8.751348803	5.785336704	9.156700025	4.433190022	8.410775431	6.8971224	8.467363484	9.957489374	13.3408404	10.97364004	7.4391786	5.350119427	7.677768433
AKR1C4	0	0.035332155	0	0.040419142	0.069882833	0	0.021616064	0.12210342	0.029364	0.066890153	0.026812655	0.013997835	0.01481859	0.014428718	0.080040879	0.028349862	0	0.070231053	0.072202674	0	0.020623091	0.01160643	0.058522308	0	0.018202447	0.045276964	0.039417068	0.113160704	0.009188721	0.016423604	0.036085729	0.070997637	0	0.059920438	0.015877234	0.036096981	0.070779089	0.012077311	0.030909809	0	0.039402046	0.033277239	0	0.022355811	0.032588114	0	0.016043499	0.051757682	0.048210568
AKR1D1	0.013444251	0	0	0	0	0	0.053505524	0.021588467	0	0	0.005530706	0	0	0	0.01651021	0	0.020598082	0	0	0.013384039	0	0.014364505	0	0.012388885	0	0	0	0.010003676	0.005686134	0.0101632	0.022330451	0	0	0.012359922	0.019650194	0.011168707	0	0.007473641	0.009563753	0.021300722	0.008127548	0	0	0	0	0.008559673	0.004963992	0	0.004972251
AKR1E2	0.808607433	0.601552956	0.602334584	0.554797463	0.193688498	0.597702198	0.239645864	0.704474452	0.790604732	0.683309063	0.672368656	0.543153075	0.751021105	0.582724398	0.845115119	0.505124866	0.527181351	1.123429526	0.628942945	0.56520294	0.538930763	0.56065252	0.77624987	0.428054671	0.706303145	0.591597765	0.827171326	0.716887337	0.574840632	0.429188109	0.42863934	0.295167463	0.372412769	0.316336278	0.477775332	0.500235156	0.700616347	0.315609058	0.550736828	0.517906307	0.530435983	0.586330634	0.531541516	0.725837787	0.258062265	0.514823436	0.514540308	0.396202164	0.343597535
AKR7A2	18.1882142	18.96634426	22.32491941	13.55250894	23.22513391	9.679643354	17.05103291	19.17712225	16.12553468	22.42821938	19.07549556	26.49099372	21.41939416	15.98690602	15.59794952	16.23888365	17.33151612	19.20102011	19.41803956	19.1992052	22.00802214	28.38892401	14.22944783	17.98682399	16.06019995	21.904263	18.78693584	18.98872368	21.44830212	21.92138895	15.3958619	23.04246059	28.28510635	21.49723924	18.78625341	16.73900706	20.48041234	23.36257752	16.0277164	16.6464965	17.99640329	15.99468349	23.42154237	24.60188618	19.41077779	29.64137435	23.86234936	19.48652023	20.0248725
AKR7A3	0.413398915	0.138415265	0.094596666	0.286526809	0.175994399	0.253446704	0.169363758	0.273340288	0.082167683	0.509116208	0.240090865	0.047003258	0.066345688	0.080750193	0.134384424	0.142793778	0.149028927	0.282994181	0.242448979	0.629425538	0.080791862	0.168883739	0.343895563	0.112043333	0.203739671	0.13514247	0.08823891	0.253321154	0.133703957	0.091914554	0.262539507	0.039733765	0.127058916	0.402413044	0.03554272	0.404032873	0.257474459	0.202771689	0.103791884	0.13484852	0.132307923	0.204859354	0.148696278	0.237716793	0.082070591	0.092894979	0.278340637	0.115864565	0.242829018
AKT1	16.14966826	14.2527829	11.97043602	12.00886687	15.48520505	10.65602385	14.28526313	13.38214355	15.14079059	12.12490028	10.70189113	10.34518033	13.23359305	13.98889667	16.26867803	13.96646471	14.02678699	12.34632469	15.06758933	15.79918569	15.21509071	15.02408394	15.06518196	14.81670195	13.04998041	13.34735448	16.59679263	14.08189904	16.2621056	15.29495403	12.47767379	13.08432327	10.28319578	12.79902051	15.88331626	16.41822437	12.87716526	14.63127987	13.30362377	14.20424313	14.43853768	14.84896623	14.92091619	16.05642553	16.61043479	10.49562629	14.13491206	15.67052154	12.90048195
AKT1S1	7.364196697	6.742535395	4.595943649	5.452349971	6.726256201	4.08775031	6.403931355	7.059073006	6.166915924	7.214811282	5.617674261	5.263103122	5.893051324	5.694683226	6.181870888	6.284967206	6.774101174	6.21383597	6.064288363	7.655924756	7.857365204	6.795679135	5.87685567	6.585734101	5.878441733	6.452555324	7.515495729	5.609033343	6.676825756	6.750504784	5.784768205	7.100029803	4.555441326	6.7236016	6.012122049	7.141388427	5.11824605	6.934388832	6.713274258	6.178338165	6.298867244	6.511370195	7.998807469	7.905937615	6.069389896	5.113190957	6.976975771	7.338728668	6.795572405
AKT2	6.906080428	6.911004698	3.851691852	5.092306535	6.291902172	4.131678562	5.330215162	5.844591673	5.844556968	6.798627034	5.239462142	4.216131239	4.727444644	5.890676914	5.05396266	5.245712495	5.729014913	5.2338395	6.245701778	6.99354553	6.281222811	5.918996819	5.98240061	6.973082246	5.322666715	6.180813006	5.180991448	5.612046202	6.851234124	5.553094059	5.841042302	5.456818905	4.267173093	6.351622187	5.020707675	7.285772831	5.782416213	7.636650188	4.830102194	6.51381966	6.443048235	5.45740192	6.405165127	6.232654459	6.405381765	4.523741431	6.958405447	6.865640156	6.133256419
AKT3	5.349842652	6.366455265	3.301788053	7.394659706	4.171485174	6.159757997	3.973568697	6.878160681	4.973716091	6.029127502	4.724817178	4.733463671	7.007627577	4.946207137	4.228109823	7.238702629	7.349328111	2.610415979	4.948070202	7.348757142	6.59265251	4.238964715	4.72872602	4.303031609	6.662706539	2.108195792	3.384043671	5.414331466	4.566178718	5.988366594	6.560556956	1.989938264	2.859816982	6.304294067	4.788476559	4.170898508	4.997063464	2.881262645	4.039832076	6.81777444	6.042527265	7.238105059	6.443453082	5.450802157	3.385292798	3.389367681	7.141260332	2.498822646	4.806092433
AKTIP	6.195093659	6.831474138	6.138308919	6.01805444	8.420800806	7.26673893	4.795849174	7.27803985	5.704541155	7.100347279	5.554178159	8.910017735	7.627745329	5.255747869	6.616404964	5.982131492	6.527750621	4.336034445	7.27242071	6.445873726	6.658439569	5.86755243	5.684561355	5.62775442	6.918336536	4.186961565	6.468308997	6.994819404	5.460082388	5.142444386	6.977177826	4.088178254	6.909417366	6.378888821	5.946948901	4.867617492	5.735779836	5.048009381	5.965040488	6.14250672	5.1949045	7.098386297	6.642453125	8.102112148	3.270360035	9.685131954	5.911825888	5.820958243	7.275690161
AL008723.1	0.115830271	0	0	0.071831234	0	0	0	0	0	0.035662327	0	0.074629128	0	0	0.142245351	0	0.177464809	0	0	0	0	0	0	0	0.194091831	0.040232177	0	0	0	0	0	0	0	0	0	0	0	0.128779791	0	0.091759239	0	0.088708406	0.074555237	0.059594739	0	0	0.042767768	0	0.128516751
AL021546.6	0.075331644	0.061255203	0	0	0	0	0	0	0.101816477	0.023193433	0	0	0	0	0	0.098300065	0	0	0.062588731	0	0	0	0	0	0.063115007	0.078496476	0	0	0.031860893	0	0.062561672	0	0	0	0	0	0	0	0.053588201	0	0.022770385	0.028846302	0.024243958	0	0.056497871	0	0	0	0
AL022328.1	0	0	0	0	0	0	0	0	0	0	0	0	0	0	0	0	0	0	0	0	0	0	0	0	0	0	0	0	0	0	0	0	0	0	0	0	0	0	0	0	0	0	0	0	0	0	0	0	0
AL022578.1	0	0	0	0	0	0	0	0.079397298	0	0	0.020340635	0	0.033725067	0	0	0	0	0	0	0	0	0	0	0	0	0	0	0	0	0	0	0	0	0.022728442	0	0	0	0.027486293	0	0	0	0	0	0	0	0	0	0.039264448	0
AL023806.1	0.020059367	0.065244326	0.046819189	0.074637953	0.016130697	0.046459116	0.019958103	0.064421734	0.040667652	0.067935614	0.049512226	0.064620976	0.082091987	0.106576232	0.024633903	0.039263123	0.030733172	0.064844301	0.066664698	0.039939058	0.047603227	0	0.081050432	0.018484718	0.084031557	0.041804201	0.054590642	0.01492589	0	0.045491719	0.016658969	0.098328132	0.074864153	0.046103762	0.058637773	0.083320817	0.049012727	0.07805683	0.114156052	0.031781541	0.030316577	0.076812151	0.032278497	0.030961666	0.045132887	0.012771379	0.066658301	0.031858564	0.044512796
AL049794.1	0.044617025	0.018139953	0.017356255	0.013834449	0.017939343	0	0.022195894	0	0	0.075552858	0.027531879	0	0	0	0.013697983	0	0	0.057691947	0.03706972	0.044417203	0.010588143	0.035753284	0.090138169	0	0.03738142	0.015497158	0	0.033198894	0.0188704	0.016864151	0	0.01822552	0.016651651	0.020509249	0.016303125	0.055597871	0.018169418	0.012401273	0	0	0.020229484	0.034169869	0	0.022955484	0	0.014203363	0.008236925	0.017715344	0.016501257
AL049872.1	0.660048688	2.146849015	0	0.818648027	0	0.764363076	0	0	0.446053137	0	0.271531335	0	0.45020288	0	0	0.430647902	0	0.426737257	0	0	0	0	0.888981727	0	0.553007678	0.458519095	0	0	0	0	0	0	0	0.303406661	0	0	0.537584035	0	0	1.045764031	0.199511947	0.252748554	0	0	0	0	0	0	0.244113828
AL109659.1	0.04377165	0.106777491	0.0681096	0	0	0.152068022	0.043550681	0.070287503	0.029580366	0.053906422	0.072027259	0.084605864	0.029855559	0.058140139	0.026876885	0.085676267	0.033531509	0.028299418	0.036367347	0	0	0.046767805	0.029476763	0.0403356	0.036673141	0	0.039707509	0.032569863	0.037025711	0	0.109054872	0	0.065344585	0.040241304	0	0	0	0	0	0	0	0.06704488	0.028174032	0	0.065656473	0	0.080808572	0	0.048565804
AL109927.1	0	0	0	0	0	0	0	0	0	0	0	0	0	0	0	0	0	0	0	0	0	0	0	0	0	0	0	0	0	0	0	0	0	0	0	0	0	0	0	0	0	0	0	0	0	0	0	0	0
AL133335.1	0	0	0	0	0	0	0	0	0	0	0	0	0	0	0	0	0	0	0	0	0	0	0	0	0	0	0	0	0	0	0	0	0	0	0	0.092119495	0	0	0.078881832	0	0	0	0	0	0	0	0	0	0
AL133475.1	0	0	0	0	0	0	0	0	0	0	0	0	0	0	0	0	0	0	0	0	0	0	0	0	0	0	0	0	0	0	0	0	0	0	0	0	0	0	0	0	0	0	0	0	0	0	0	0	0
AL135745.1	0.11088818	0	0.086272159	0.206299303	0.178340991	0	0	0	0.374684635	0.102422202	0.045617264	0	0.075634084	0.147288352	0.136176216	0	0.254839465	0.143383718	0.184261224	0.110391556	0.105260255	0.118478439	0.074674465	0.10218352	0	0	0.201184714	0.082510319	0.140697702	0.167652147	0	0	0	0.101944638	0	0.276358485	0	0	0.157763664	0	0.134072028	0.084923514	0.071374214	0.285260152	0.041582433	0.141200368	0.08188602	0	0.164044492
AL135842.1	0	0	0	0	0	0	0	0	0	0	0	0	0	0	0	0	0	0	0	0	0	0	0	0	0	0	0	0	0	0	0	0	0	0	0	0	0	0	0	0	0	0	0	0	0	0	0	0	0
AL137164.1	0	0	0	0	0	0	0.59961082	0	0	0.185547467	0	0	0	0	0	0	0	0	0	0	0	0	0	0	0	0	0	0	0	0	0.500493375	0	0	0	0	0	0	0	0.857411216	0	0	0	0	0.310065382	0	0	0	0	0
AL138706.2	1.459054996	2.372833122	0	1.809643007	0	0	0.725844677	0.585729189	0	0.898440367	0.300113581	0.470032575	0.497592656	0	0	0.951958519	0.558858476	0.471656968	0	0.726260237	0.692501677	0	1.965117502	0.67226	0.611219012	0	0	0	0	0	0	0	0	1.006032611	0	1.818147928	0.594171828	0.405543378	0.51895942	0.577922227	0.661539613	0	0	0.750684609	0.547137276	0.464474896	0.269361907	0	1.079240081
AL138751.1	0	1.024632485	0	0	0	0	1.253731715	0	0	0	0	0	0	0	0	0	0	0	0	0	0	0	0	0	0	0	0	0	0	0	0	0	0	0	0	0	0	0	0	0	0	0	0	0	0	0	0	0	0
AL139333.1	0	0	0	0	0	0	0	0	0	0.47417686	0.633573115	0	0	0	0	0	0	0.995720266	0	1.533216055	0	0	0	0	0	0	0	0	0.325689125	0	0	0	0	0	0.562759736	0	1.254362749	0	0	0	0	0	0	0	0	0	0.284326457	0	0
AL158147.2	0	0	0	0	0	0	0	0	0	0	0	0	0	0	0	0	0	0	0	0	0	0	0	0	0	0	0	0	0	0	0	0	0	0	0	0	0	0	0	0	0	0	0	0	0	0	0	0	0
AL158801.1	0.357703805	0.872590245	0.765317543	0.665481622	0.862940277	0.517794342	0.800770579	0.646191557	0.362598034	1.018715449	0.735762328	0.691402756	1.646871179	0.831466505	0.713826939	0.525112603	1.164588954	0.346896093	0.965885448	0.801229035	1.230865884	1.051018407	0.361328057	0.741654581	0.974007071	1.056073013	2.028071713	0.532324637	1.096836924	1.284431771	0.594134071	1.461177181	1.134747368	1.233201265	0.784232922	0.891478984	0.946841559	0.845100071	1.335901992	0.991789113	1.000134082	0.95881387	0.546818572	0.598126124	0.838355504	1.480326442	0.99055669	1.491289081	0.7276167
AL158839.1	0	0	0	0	0	0	0.725844677	0	0	0.224610092	0.300113581	0	0	0	0.447948079	0	0	0.471656968	0	0	0	0	0.982558751	0	0.611219012	0	0	0	0	0.551487325	0.605860401	0	0	0.670688407	0	1.212098619	0	0	0	0	0	0.279353665	0	0	0	0	0	0.579322826	0
AL161784.1	0	0	0	0	0	0	0	0	0	0	0	0	0	0	0	0	0	0	0	0	0	0	0	0	0	0	0	0	0	0	0	0	0	0	0	0	0	0	0	0	0	0	0	0	0	0	0	0	0
AL162426.1	0	0	0	0	0	0	0	0	0	0	0	0	0	0	0	0	0.589906169	0	0	0	0	0	0	0	0	0	0	0	0	0	0	0	0	0	0	0	0	0	0	0	0	0	0	0.396194655	0	0.490279057	0	0	0.284799466
AL354828.1	0	0	0	0	0	0	0	0.02754667	0	0	0	0	0	0	0.021066865	0	0.026282948	0.022181887	0	0	0	0.018328966	0	0	0	0	0	0	0.014510902	0	0	0	0	0	0	0.028502319	0	0	0	0	0	0	0	0	0	0	0.01266801	0	0
AL354828.2	0	0.049651794	0	0	0	0	0	0	0	0.018799964	0	0	0	0	0	0	0	0	0.101465432	0	0	0	0	0	0	0	0	0	0	0	0	0	0	0	0	0	0	0	0.043437132	0	0	0	0	0	0	0	0.02254571	0.048489576	0.022583218
AL356135.1	0	0	0	0	0	0	0	0	0	0	0	0	0	0	0	0	0.965301004	0	0	2.508898999	0	0	0	0	1.05574193	0	0	0	0	0	1.046486147	0	0	0	0	0	0	0	0	0	0.380886444	0.482519967	0.405535305	0	0	0	0.465261475	0	0
AL356289.1	0.015751162	0.051231624	0	0	0	0.018240482	0.031343293	0	0	0.009699072	0.006479725	0	0	0	0	0	0	0.030550508	0	0.031361237	0	0	0.010607168	0	0	0	0	0.023440431	0.013323646	0	0	0	0	0.028961545	0	0	0.01282871	0	0	0.012477866	0.004761081	0.024125998	0	0	0.005906596	0	0	0	0
AL356585.2	0.046203408	0.112709573	0	0.028652681	0.037154373	0.107010831	0.137910489	0.037096182	0	0.028450612	0	0	0.031514202	0	0.05674009	0	0.07078874	0.059743216	0	0.045996482	0.087716879	0	0.03111436	0.042576467	0.038710537	0.032096337	0	0.034379299	0.019541347	0.034927531	0.038371159	0.037747077	0.03448742	0.021238466	0.067531168	0.076766246	0.075261765	0.025684414	0.03286743	0.036601741	0.013965836	0.070769595	0	0	0	0.058833487	0.034119175	0.036690446	0
AL357140.1	0.064072523	0	0	0	0.103047568	0	0	0.051443087	0.043299457	0.059180779	0.026358204	0	0	0	0	0	0	0.082848836	0.10646835	0.063785568	0.03041032	0	0	0	0	0.022254779	0.058123473	0	0	0	0	0	0	0	0	0	0.104369166	0.035617831	0	0	0.019367107	0.049069827	0	0	0	0	0	0	0.071090159
AL358852.1	0.360736389	0.346661937	0.229628185	0.162696611	0.290085405	0.303816238	0.130514658	0.315961171	0.354591137	0.353388906	0.350763665	0.316938369	0.26841749	0.152457384	0.140955271	0.406534336	0.025122187	0.318033681	0.217974634	0.163236725	0.217908651	0.420467645	0.353349204	0.362638675	0.247283402	0.159469181	0.38674112	0.097606844	0.319010957	0.173535838	0.354055645	0.267920895	0.195827622	0.376865529	0.16776276	0.35416604	0.213676935	0.091151311	0.396586497	0.233812384	0.227991176	0.276269319	0.348287024	0.455561362	0.135274082	0.542864192	0.25427934	0.416673831	0.291088413
AL365181.2	0.23829838	0.113032523	0.092699312	0.283242835	0.207596067	0.137979581	0.059273849	0.207270931	0.214718989	0.275131273	0.106200651	0.12794583	0.216716572	0.158261124	0.158514578	0.129564555	0.12169984	0.1155492	0.329980702	0.118615569	0.141377491	0.095478684	0.200594014	0.201292751	0.116464368	0.075872429	0.252201468	0.132985829	0.125982899	0.210165657	0.16491902	0.048671016	0.08893604	0.182565612	0.33378586	0.11547931	0.161737317	0.176626342	0.254275246	0.125851259	0.138057694	0.220521303	0.121428193	0.286077516	0.081913819	0.139076294	0.102650813	0.078847663	0.198298769
AL365202.1	0.141439005	0.115009769	0	0	0	0	0	0	0.095582815	0.130640564	0	0	0	0	0	0	0	0	0.117513536	0	0	0	0	0.130336123	0	0	0	0.105242753	0.059820452	0	0.117462731	0	0	0.130031426	0	0	0.345589737	0	0	0	0	0.054160404	0	0	0	0	0	0	0.052310106
AL445183.1	0.866313904	0	0	0	0	0	0	0.695553412	0	0	0	0	0	1.150690253	0	0	0	0	0	0	0	0	0	0	0.725822577	0	0.785877789	0	0	0	1.438918453	0	0	0	0	0	0	0	0	0	0.523718861	0	0	0	0	0	0.319867264	0.687945856	0.320399399
AL513523.2	0	0	0	0	0	0	0	0	0	0	0	0	0	0	0	0	0	0	0	0	0	0	0	0	0	0	0	0	0	0	0	0	0	0	0	0	0	0	0	0	0	0	0	0	0	0	0	0	0
AL589743.1	0	0	0	0.009384066	0.036505388	0	0.03011146	0.012149405	0	0.041930487	0.006225063	0.029248752	0.010321245	0	0.074331996	0.039491729	0.127512469	0.019566555	0.050289635	0.01506435	0.122095001	0.040419773	0.081522342	0.125498319	0.025356247	0.015767851	0.013727123	0.011259596	0	0.057195738	0.03770092	0	0	0.013911659	0.033175792	0.175992485	0.012324525	0	0	0.071924819	0.041165675	0.005794454	0.121749136	0	0.034046752	0.067440132	0.011174402	0.036049564	0.089543937
AL589842.1	0	0	0	0	0	0	0	0	0	0	0	0	0	0	0	0	0	0	0	0	0	0	0	0	0	0	0	0	0	0	0	0	0	0	0	0	0	0	0	0	0	0	0	0	0	0	0	0	0
AL591806.1	0.554440898	0	0.215680398	0.343832171	0	0.642064984	0.275820977	0.445154183	0.187342317	0.17070367	0.456172643	0	0	0.18411044	0.680881081	0	0.424732442	0.537688944	0.23032653	0.27597889	0.263150637	0.444294145	0.186686163	0	0	0	0.251480892	0.206275797	0	0.209565184	0.230226952	0	0.20692452	0.127430797	0	0.230298738	0.45157059	0	0.19720458	0	0.418975088	0.318463178	0	0	0	0	0.102357525	0.220142674	0.102527808
AL596220.1	0	0	0	0	0	0	0	0.24730788	0	0.094835372	0	0	0	0	0	0	0	0	0	0	0	0	0	0.283843111	0	0	0	0	0	0	0	0	0	0	0	0	0	0	0	0.244011607	0	0	0	0	0	0	0	0	0
AL645728.1	0	0	0	0	0	0	0	0	0	0	0	0	0	0	0	0	0.115416424	0	0.125177462	0	0	0	0	0.138836304	0	0	0	0	0.063721785	0	0	0	0	0	0	0	0	0	0	0	0	0.057692605	0.048487917	0	0	0	0	0	0
AL645922.1	0	0	0	0	0	0	0	0	0	0	0	0	0	0	0	0	0	0	0	0	0	0	0	0	0	0	0	0	0	0	0	0	0	0	0	0	0	0	0	0	0	0	0	0	0	0	0	0	0
ALAD	12.84293411	14.05985767	10.18671117	12.49781297	15.31359649	11.06508739	11.21716256	13.38008586	12.76770038	13.61724036	12.54749406	9.452154174	12.96616819	12.66382771	14.09620599	13.53546319	17.02381838	14.11393013	12.68113255	13.9318663	16.50830609	10.73956045	11.51474856	12.18850687	13.4799367	8.944849033	12.89956173	13.1763167	12.74481742	12.62942498	12.90435236	9.469721287	7.910720665	14.57667159	10.75782488	12.54788425	12.67578491	12.49737708	13.76632813	13.87604838	12.76095709	13.9387556	15.89913247	14.42186708	11.40012067	13.67055041	16.05922391	11.78909743	14.19710763
ALAS1	36.59834636	29.67959505	30.34919172	30.79033364	34.74432004	35.8123391	43.96712543	27.76508792	47.90304644	27.51385056	45.65998553	24.84796813	42.40996338	44.45221716	45.00500439	55.04260946	33.8772692	81.74525717	32.87329949	46.08172749	48.36015557	26.11279269	34.79385441	41.34080898	30.59445197	57.27221715	38.65923734	31.34399774	42.44232729	51.05672269	33.63528623	19.7323739	25.5065477	30.11155574	39.61597754	34.3268623	35.80424145	57.54382279	39.18041305	27.78470494	30.51612326	33.08952976	49.49369696	45.27773758	39.49388316	27.87398833	45.1285285	67.13657095	39.3879009
ALAS2	0.175373761	0.110913826	7.292099696	1.667602143	0.062678417	2.527341079	0.949992588	2.299824214	1.00079776	0.149985652	0.793599315	0.891387925	2.219580364	2.614126685	0.083754116	0.889951849	0.179128021	0.314953692	0.582831894	0.426771479	0.138727492	5.204945462	0.131222701	0.16160702	0.42447356	5.028777022	3.199487455	1.058444224	5.15913551	0.206226282	0.420752162	7.673234338	0.05817934	1.173390426	0.128163651	0.728451958	1.301386657	0.18414786	1.718840292	0.13892882	0.365179787	1.298326922	0.369998706	2.145466463	0.350742172	0.322564103	1.143967649	0.154739461	0.007206734
ALB	0.012313612	0.040050781	0.019160237	0.053453328	0.03960786	0.028519321	0.0490058	0.059318739	0.04160697	0.128899721	0.040524665	0.031734506	0.01679762	0.02453352	0.007560865	0.032136	0.018865818	0.055727311	0.092076048	0.14710157	0.023377315	0.085517084	0.049753493	0.056735002	0.051583482	0.175356059	0.067021855	0.082461453	0.026039699	0.09308492	0.112488739	0.030179777	0	0.073583078	0.008998823	0.061376625	0.020057918	0.013690241	0.026278372	0.068282786	0.059552278	0.037721431	0.0554804	0.038012161	0.004617534	0.023519457	0.045465291	0.048891621	0.081973669
ALCAM	43.76677213	58.15399505	32.37008572	32.45068779	77.92170994	62.65030242	34.77442075	60.36461869	50.01405747	62.01829105	46.42028448	46.70568155	44.60846427	42.16536854	50.57170959	48.50592652	66.70056485	47.69470947	65.43564202	44.21659272	42.33448249	24.29414494	39.60742365	34.18215955	58.06095319	40.78903863	35.21047764	64.19289002	33.57714694	37.87586374	47.03152766	20.17331258	46.42614911	52.15450188	47.53708857	29.82912399	40.36867463	30.46388301	61.46882408	43.21085612	42.95501388	52.86426654	42.48376326	47.42315913	26.36696376	52.44859064	32.71762247	24.46591897	59.12165561
ALDH16A1	7.057388992	8.418625893	5.936669164	6.781484189	7.497293148	4.449373433	7.63661138	6.838385125	7.42025677	7.660157139	6.410782891	4.702856621	4.660952449	6.215660467	6.912563415	6.024525771	6.675608432	8.222251775	7.076476306	10.03046256	8.135962521	9.038031868	5.868370761	5.017842466	6.017933648	9.388334014	7.978275996	4.145063932	8.363679893	8.605126485	5.645345366	8.00468925	5.053896312	7.99084141	6.538582101	9.5532063	4.909115983	11.31652069	5.899572717	5.753954514	7.791149933	7.411145037	9.136990783	9.50611177	9.323134343	6.101297415	7.301488725	9.793338203	7.326884902
ALDH18A1	8.12669612	10.35216182	7.018489866	7.162409411	8.888044253	7.198936255	8.173558437	7.934406416	8.140884295	9.722766108	10.99247673	8.992274825	8.713685103	8.689758576	7.878224399	9.250124817	11.50364022	6.917426796	10.89861594	10.27775871	12.10066692	9.762437725	8.156985679	9.625492229	8.251943563	5.656915418	8.29366087	9.292270025	8.620816444	11.51050405	10.16030788	8.45249872	10.19512605	10.10039645	6.737874795	9.677316839	8.417486827	13.49147839	6.668614771	8.615890457	10.09612036	7.2554808	11.78356806	7.544320524	9.357703656	8.74534942	10.62441752	11.74951605	9.118876579
ALDH1A1	64.92154569	115.5737969	92.15056689	64.02953966	104.8355823	70.5505241	85.82495487	85.1714796	76.90635571	163.5016406	114.0411593	98.62863955	77.19375469	55.86320473	67.88795435	80.84012367	99.94778778	79.14350947	99.66937956	71.93953056	80.12285726	52.19559502	62.65027734	68.36593968	61.33901377	127.3235426	58.97310783	71.92863821	65.72518572	71.95022268	83.89263274	115.2007937	89.64066082	121.8867303	60.28738974	42.75359855	93.25828208	58.01305848	65.59872945	68.66969681	89.00830899	74.53536232	80.34296349	70.69425413	55.80022435	122.0789689	109.1298635	61.91657582	96.3289959
ALDH1A2	1.162319559	0.721592258	0.934314879	1.202335881	0.58950571	4.635646629	0.489452674	2.764788509	4.530372674	1.391347761	3.08916495	4.188752373	3.881707501	2.507976251	2.517175185	2.240447956	1.847305332	3.398752891	0.993753991	2.501478804	2.488211054	1.424812468	6.771757989	4.942070037	2.343644229	1.968329623	0.726267017	2.763263108	2.398812594	4.269325506	0.873164155	0.531926453	1.033182625	3.305485716	1.959672733	1.734853051	2.019026471	1.946438884	1.646802336	2.04022231	2.297511272	1.03975162	2.869931301	1.702230897	1.765155472	2.226214924	6.229064389	5.541865849	1.464428151
ALDH1A3	2.024400889	2.138201365	2.432569983	2.269578262	5.810681311	3.487307214	1.806312014	3.713474347	3.213251807	2.084998045	2.329467889	2.409039099	1.852524011	6.095548368	1.296115882	2.829652169	4.856607964	2.361471712	3.381873425	1.333993595	3.908279346	1.370137868	1.736841118	2.170868702	1.99789832	2.392211371	1.797225712	0.943465183	2.142032322	3.627089718	1.09489429	0.676857673	1.812202788	2.652600539	3.048379399	3.566997078	1.97738161	2.278757514	2.629052739	2.271438609	7.902601851	2.629031608	3.273791242	1.260244952	6.073110017	3.389652813	13.03409227	2.036662991	2.461946318
ALDH1B1	4.774050788	6.716255396	4.389581496	4.281080607	6.456572064	4.633296727	4.790432826	5.618873744	4.399428199	6.376333261	5.188852227	8.476223449	5.883473249	6.332174152	2.881419446	5.583674506	7.231256839	6.48874459	5.758163247	5.42776486	7.016492042	9.672744343	4.831554797	4.524270335	6.374739189	4.630728808	4.650674037	5.096344293	4.198904021	10.81659828	4.674373056	5.418293759	9.597086352	6.265555352	5.213511914	5.780002561	4.805117575	6.054183283	8.326201189	6.23160758	4.985065632	6.71514823	6.556021821	5.142777194	8.244266621	7.737006484	5.94915554	5.525107224	5.778475269
ALDH1L1	0.075815102	0.224399894	0.040109759	0.048896786	0.290200799	0.028095026	0.015086474	0.311659872	0.028691574	0.723610765	0.482803784	0.10746442	0.099286283	0.060421309	0.033517702	0.102888166	0.15332742	0.207829011	0.428334781	0.090570668	0.102193491	0.111786377	0.026548864	0.044712742	0.124499322	0.413961285	0.052269585	0.185034444	0.102609176	0.132965074	0.062963176	0.017342954	0.049799513	0.574330753	0.050973424	0.221699485	0.019759507	0.074176108	0.090605955	0.028828676	0.268581609	0.148640923	0.21569202	0.095176866	0.065958133	0.150602056	0.334796892	0.055388873	0.094213126
ALDH1L2	0.786984113	1.01355147	0.346072345	0.709328154	0.334114204	0.633989169	0.700333033	0.745673811	0.990996155	0.592957969	0.750054643	0.592085233	0.920198386	0.230489737	1.017479809	1.141745947	0.651552647	0.524605411	0.54420633	0.632607071	0.842162466	0.987088202	0.579348148	0.977451974	1.171281573	0.325981367	0.478898608	0.701973	0.924119442	1.163977304	0.986454968	0.32746377	0.448778347	1.402083301	0.621569352	0.771542732	0.529495313	0.728233295	0.458992674	1.208154331	0.899808965	0.660735288	0.874663426	0.608613113	0.595728109	0.420140393	0.844657133	0.923838422	0.39410595
ALDH2	48.56491572	57.97585644	61.42564435	42.89943063	50.650355	42.82414907	63.4303118	47.56554886	44.18445429	36.77768416	38.21149856	45.12443288	47.51057685	62.36741172	38.32320248	57.21197248	38.43238693	72.43588345	46.15772094	47.6063585	53.66973492	45.28874882	62.73865069	42.85636753	65.32044763	61.91621094	45.61195877	43.86543949	46.52650088	50.47028174	38.16864429	22.34417263	70.42458898	56.1206805	82.11602475	43.63592437	61.21290215	38.31496229	38.00144424	52.45910648	54.91806491	69.49017262	46.10273037	47.57637481	64.2313832	53.54664431	63.78864068	55.50449081	71.391315
ALDH3A1	1.32666754	2.174794217	4.35984879	1.447991533	3.31146173	1.179905024	0.527988088	4.473697288	12.2288917	6.244538915	40.61805225	0.533375403	0.745626974	2.28375891	5.298203661	0.872507158	3.829421519	58.77799248	4.805817718	1.584871113	1.81847971	1.094292623	2.151322166	1.418128867	0.515745292	57.57065349	8.828789369	3.190483226	1.346647224	4.894133309	1.101775232	4.214030515	0.72090855	4.229804799	1.458176834	1.516515423	4.166482086	2.908671378	1.147591735	0.285863521	6.140262782	1.780077489	8.699756988	1.823830219	6.256468671	1.439303142	2.272869995	5.916545062	2.205996475
ALDH3A2	26.55211194	30.72326467	23.18806452	30.08864309	40.99985351	33.38847296	27.85975553	37.4403141	32.04867956	37.59340536	32.00343926	25.77528487	27.88399201	26.70556583	27.65255573	26.83249226	34.00096008	24.6943869	27.02600207	37.84505313	36.81643286	20.10917822	32.14893582	20.24838375	28.44028474	28.15301564	31.56461038	33.1983596	24.17322489	28.2508927	25.65049862	30.09477362	30.84639876	30.34597579	26.98161444	28.79358383	30.81512948	24.61956684	31.88043992	32.77321143	27.32065371	36.34682348	25.17358676	28.55141776	23.89122327	25.81903514	30.65494519	22.22053394	40.80946548
ALDH3B1	40.64170606	41.21230821	20.42388561	17.79354838	69.30529796	20.87970908	28.87878102	51.52091977	28.881705	74.63326232	26.37742923	22.12976641	23.64991961	28.38762927	31.04734493	19.55990291	43.59981719	32.6054056	59.16499701	28.47047543	28.33555704	14.15827175	27.44506355	25.85623971	35.17599546	40.7033961	27.77068653	30.6985456	23.46908166	30.54762038	19.17978837	15.71978339	25.28157942	51.85698795	33.01699308	33.0224616	32.9886423	30.02355261	41.96475361	33.2597469	34.70676827	35.85474358	36.51451878	32.95710497	22.22049497	38.87352051	34.74841773	24.57916542	49.68637443
ALDH3B2	0.437039966	0.198591829	0.370023558	0.151456211	0.454810872	0.238169391	0.485990594	0.185767588	0.347466431	0.81526173	1.475334244	0.273301785	0.166582024	0.273177779	0.812953068	0.251599547	0.630205787	1.396162945	0.58738605	0.268727513	0.183025946	0.20600965	0.657873958	1.231887877	0.096925921	1.366202646	0.979492811	0.296501532	0.369684843	0.612176503	0.576456975	0.88212644	0.335812591	1.548077384	0.516660406	0.41645985	0.502520594	1.021818879	0.219454865	0.112011511	0.594465427	0.246107557	0.256483843	0.284378358	0.631448847	0.310989992	0.398672275	1.449471083	0.323271604
ALDH4A1	2.59260111	2.658100536	3.236082965	2.041183126	3.254155035	1.775294886	2.848679652	2.751291782	2.178635245	2.797245009	3.477868145	2.418457119	2.829358515	2.575250401	2.990044322	2.574081386	2.262399697	3.775045714	2.191504798	3.489947198	3.514976323	3.914220575	2.520187287	2.638379042	2.531033242	3.461079622	3.425566507	2.675602297	4.071423064	3.672645466	2.733515998	6.648970113	3.13836457	2.64257414	2.454846751	3.605245891	3.562131786	4.662044881	3.608378729	2.098473363	2.514531976	3.327935896	3.264949456	3.131752816	3.453461076	2.339623886	2.592927806	3.213522089	2.893235235
ALDH5A1	6.751133291	5.777258129	3.934947361	4.004633525	7.523004	4.915719242	7.181329881	5.873618095	7.7971703	6.300587485	9.050176261	4.301244702	7.263952164	5.113438388	6.063230618	6.707818483	5.39083484	5.586125857	7.829017613	4.795289308	5.558313009	2.472768317	7.987802508	7.636021871	4.697812734	4.702912099	7.797045587	7.795545042	4.870305068	6.002477885	4.975402375	5.140434546	4.016770095	5.829526524	5.016251847	4.908176714	5.302378643	7.242307413	4.679370209	5.980161387	4.613655092	6.608471201	5.488709321	5.10370425	3.093281441	5.036252957	5.680147881	6.962883665	6.822506517
ALDH6A1	5.204108432	6.190590187	4.353967326	5.574404814	5.751697177	6.466305656	3.976281455	5.912620498	5.561374485	5.636670952	7.9283898	4.094982903	5.999492536	3.968847819	4.823757056	6.681166959	5.445858331	5.727031188	4.835822727	5.558826292	5.581117746	3.38874052	5.474823244	7.176174228	7.145223453	5.396797207	6.200434577	7.253620457	5.692148796	6.12695814	6.720696965	9.937426634	3.591751213	6.750207734	4.97688535	5.533375355	8.466948555	6.066212553	6.832784428	5.523136976	4.850828345	6.867458207	5.51534085	4.929064819	5.126217601	3.991077028	5.401351411	4.968040131	5.350478109
ALDH7A1	6.347870942	6.761595875	5.500458723	6.485099628	6.865844276	5.901776601	5.651316798	7.961374197	5.314493032	7.071074094	6.064370074	7.276561309	6.521264603	4.52750244	5.996255935	6.948567141	6.535999884	5.259408564	6.268907578	7.577339655	6.722506876	5.965923401	5.478216436	6.287591072	6.109890644	3.949925385	5.889477996	7.754370133	5.858162891	6.199624049	5.641576385	8.661454924	6.655957287	6.781803978	5.566850899	5.618342808	6.169809423	5.20117744	5.43161507	5.333759721	5.292508352	5.518154477	7.017620914	6.442190443	3.991426204	7.014303495	6.433816914	4.864098725	5.819205987
ALDH8A1	0.652453986	0.294742608	0	0.395622791	0.093274577	0.302227241	0.274089883	0.325949716	0.05878943	0.209808381	0.196831815	0.121441471	0.178009088	0.077033657	0.240373812	0.066218872	0.088856159	0.281218067	0.373437365	1.024817007	0.165157304	0.092948566	0.380792905	0.307298766	0.279396138	0.241729732	0.210444261	0.161827246	0.171702216	0.109605222	0.132452745	0.059226586	0.032467236	0.053318325	0.190726103	0.084314391	0.259794795	0.153139288	0.195966894	0.080401314	0.197216307	0.249840359	0.07932542	0.365526868	0.163111008	0.073849565	0.460394724	0.195733549	0.402174978
ALDH9A1	33.13572116	27.16886752	30.95352756	29.34994238	23.17880278	29.98761789	26.71494593	28.66319259	31.46535417	32.04951079	34.54390783	45.76807218	33.58434547	24.12692743	25.32463904	31.6170806	30.68011397	28.1035122	26.86214487	33.12497528	31.73439178	31.48874311	19.6900853	31.66978656	26.75099413	28.93909726	35.60111908	26.85389113	27.14640516	31.03566611	28.70877203	41.72603903	39.55836351	33.43902772	25.77739002	22.04476882	29.21967494	35.32383348	27.03216949	27.5143741	26.16821131	32.49133091	31.85867209	34.27778423	23.30998313	40.3208579	30.70725738	33.85991307	27.86661183
ALDOA	78.34079587	70.51629667	113.7238259	71.67920071	83.90439275	63.83866495	86.94883125	73.63709682	89.65211341	71.64393902	93.74503506	91.23077907	100.3184157	93.06957811	100.4930347	83.03273689	82.22849068	160.4590343	84.09557382	74.22903686	104.0766544	125.9266656	77.74190714	79.67051267	82.51516267	175.7192275	93.70146171	70.93936286	108.5473738	110.3665691	62.46772259	131.4117285	73.77550234	75.43020946	100.417629	88.04351053	96.06057935	122.2896184	81.40578129	71.97569093	104.8173124	74.55392249	96.75408007	92.97728489	166.2689093	89.95843798	108.7305406	134.3288914	94.55203409
ALDOB	0.220554825	0.206933121	0.052798139	0.168338884	0.12278679	0.255411407	0.050640326	0.299675399	0.103187323	0.271621506	0.167505255	0.185826832	0.046287689	0.28168672	0.239600135	0.088554281	0.077980252	0.054843833	0.183246321	0.439134097	0.112732831	5.247782737	0.114251018	0.187607442	0.085286374	0.170892368	0.200076597	0.2272316	0.157861559	0.089777006	0.352244419	0.083163695	0.18995519	0.03119481	0.123986233	0.07047085	0.124361545	0.094312413	0.446546478	0.282241088	0.18974392	0.220884293	0.491407529	0.087288908	0.108155043	0.064810451	0.106491917	0.040417872	0.194514201
ALDOC	7.768421398	3.695395846	6.905750464	4.262673435	4.728046239	4.621420605	3.574933774	4.572408493	4.299659746	4.840393505	6.636938045	8.381605473	4.649636298	4.140598534	5.519950358	4.901708544	5.95104113	6.721111794	5.274383138	3.5345657	4.549863734	6.05441816	5.499208173	7.145517667	6.603795578	5.164682043	7.060016856	8.91889203	6.553158848	7.074972133	3.986511779	4.327764278	5.342723264	6.665309639	6.953772962	5.43891998	5.852836023	7.594796987	6.041410793	5.512762231	4.327119766	5.144572517	6.677620777	6.006246019	5.836878403	6.94428041	6.649044119	6.281735108	3.697724213
ALG1	3.625569931	3.421898745	3.554696959	2.793254016	3.465868338	2.399175206	3.708491566	3.207961642	3.237655264	3.633527846	3.831454501	3.831664573	3.816610934	3.077379805	3.634596515	2.884459722	3.372541854	4.616279631	3.473340464	3.130543457	4.345848492	4.619829018	3.699674621	3.434716296	3.696270846	3.867837012	4.05244454	3.434106625	3.199808725	4.999080505	2.895759377	4.601684386	4.23882302	3.579739705	3.507985843	4.433353144	3.472654167	5.434515785	3.039652441	2.967378697	3.63993927	2.992675552	3.783222259	3.697405545	4.675249084	3.910019096	3.602775416	5.192644697	3.80374518
ALG10	0.558988602	0.901368426	0.442270127	0.517040859	0.449509503	0.789963753	0.735271231	0.486839845	0.531422158	0.752589658	0.64699811	0.701996704	0.542828352	0.358656702	0.465400602	0.432708418	0.653211206	0.53291112	0.574635567	0.726260237	0.508134348	0.551698129	0.638025163	0.567492208	0.658846468	0.470585387	0.429734949	0.578079813	0.300533369	0.487027768	0.731753472	0.650188889	0.770839805	0.679398647	0.422358298	0.464375445	0.655903966	0.489812132	0.424603162	0.637966095	0.541259684	0.682058299	0.518353397	0.511830415	0.493844684	0.506699886	0.433777616	0.534180787	0.536116014
ALG10B	1.165880394	1.40874661	0.72056732	0.948248826	0.765219771	1.030478127	1.066038802	1.064380799	1.040699746	1.408987404	1.199798997	1.120910071	1.023131166	0.586149494	0.695808249	1.08295779	1.107368625	0.850045408	0.953574768	1.359525669	0.530944163	0.861501442	1.281643147	0.830034707	0.882474476	0.522276838	0.761098168	1.251275577	0.502316234	0.678171898	1.281943246	0.866445269	0.889220577	1.080195553	0.66888239	1.056047141	1.035350509	0.635997148	0.591665413	0.9408588	0.812406932	1.105678342	0.981870787	0.855855202	0.4344745	0.918036721	0.819378734	0.790275473	0.932233801
ALG11	0.937720804	1.327799406	0.704399435	1.015989309	0.814738195	1.26066414	0.916900994	0.800481376	1.074377598	1.1482012	0.97991985	0.788200038	1.047614399	0.801725091	0.823966704	1.135725007	1.242656153	0.878030157	1.16864744	1.024727216	0.744331604	0.685212587	1.161344713	1.057790133	1.151382626	0.542842397	0.708878876	1.082707331	0.467260059	0.810720676	1.306887055	0.81892959	0.58328257	1.06770361	0.681350629	1.078965703	1.075377085	0.617144938	0.724565816	1.0673136	0.962730472	1.048336538	0.816904515	0.732005055	0.620422188	1.091118709	0.93124653	0.778887376	0.873001162
ALG12	2.992426344	3.172721821	2.013688954	2.241335883	3.350143841	2.142216815	2.420522409	2.764532289	3.009733119	2.730461035	2.327759469	2.063223365	2.825675233	2.890705982	2.834883377	2.586302258	3.090226225	2.517590287	2.854326903	3.149254435	4.334607461	2.607632924	2.868336929	3.344839056	3.060664923	2.575506043	2.622922205	2.880149909	3.251168861	3.560649569	2.678808933	2.647939825	2.094385563	2.886843485	2.272076689	3.435110141	2.494188958	3.288085065	2.775608384	3.565077995	2.920295523	2.919741849	3.189326717	3.055216203	3.258585988	2.449562465	3.174039875	3.419412373	2.598648734
ALG13	3.384363212	3.485819106	2.428955907	4.509950058	2.434607686	3.633642211	2.8243372	3.652511139	2.574331656	3.833562855	3.954455594	3.772834345	3.367744771	3.491709679	2.287502684	2.560738387	2.508199152	2.917428968	3.003690456	4.455709648	2.218932661	3.209569689	3.618295847	3.316935083	2.387109104	3.391681658	2.089592021	3.076567719	2.086054256	2.149861127	3.825979765	3.163609925	2.968746742	2.626601988	2.024656856	3.160250815	2.846176776	2.595989344	2.91514404	2.568818723	2.418688997	2.943524013	2.375950754	2.794109686	2.08371277	3.464308722	2.937047457	3.016718533	3.48335801
ALG14	0.828812305	0.754673256	1.054556916	0.792388062	0.819224419	0.66486019	0.962066318	0.824873059	0.913082301	0.849265377	0.987355923	1.713254831	1.277841496	0.851460617	0.705054373	0.735092229	0.777110899	1.222400899	0.875111699	0.730557634	0.786747468	1.519723042	0.854651695	0.962644497	0.698019345	1.454380874	0.857588219	0.889728989	0.750373138	0.884337664	0.813788823	1.283706268	1.459620174	0.692515545	0.67825605	0.939555734	0.984426698	0.899874359	0.872097487	0.670252997	0.782887116	0.791777548	0.754363866	0.850627827	0.93078087	1.588559111	0.906904882	1.199781	0.999414631
ALG1L	1.183859569	0.721983032	0.345395656	0.489440813	0.515665675	0.171369658	0.441706191	1.069320547	0.500023979	1.199785579	1.948068227	0.762757489	0.370095606	0.556917703	0.121153217	0.193101906	1.209202682	0.574045135	2.540968835	0.834811589	0.678947374	0.44798342	0.498272676	0.18182121	0.619919639	2.004593269	0.178989959	1.137820231	0.354665026	0.186445893	0.901244298	0.765688042	1.620049623	0.816282688	0.036048666	0.655654769	0.924032345	0.521000567	0.73688544	0.312612735	0.134191309	0.339996276	1.301753896	1.827289227	0.203472759	2.072781208	1.01993263	0.744254591	0.656761758
ALG1L2	0.138702693	0.203012574	0.043164856	0.223640005	0.200767459	0.064249331	0.027600498	0.289543248	0.112480377	0.19644018	0.159766936	0.05361946	0	0.14738661	0.136267061	0.036198556	0.148755525	0.071739686	0.13828811	0.165697799	0.092164166	0.014819685	0.149448563	0.076688766	0.139450902	0.067447272	0.100659463	0.061924022	0.070395782	0.16776399	0.092152216	0.135980131	0.082825025	0.16577055	0.040545731	0.299588084	0.067780776	0.061683716	0.039467227	0.153829866	0.058695643	0.138092772	0.133915928	0.114180181	0.072817803	0.158956385	0.153638713	0.154202673	0.102596205
ALG2	13.13149496	13.34151872	11.7348068	12.46578925	13.12671597	12.17189904	11.84467556	11.74069909	12.67999125	13.09462529	13.36747944	17.66663839	13.8343436	13.72033219	12.50545498	12.787774	12.90001986	13.88834499	13.8172754	13.64166521	13.23913238	14.64845093	12.63558037	15.56902778	12.8472786	14.8016512	13.01242901	13.69178939	10.14669565	13.00386038	15.2931514	16.36550282	14.55685905	12.16210125	13.32512425	12.56490765	13.62432218	14.33608756	13.23842343	12.26888397	10.91329681	12.48016947	12.95646552	13.44060151	14.31269296	15.14128992	13.57789892	14.52366014	14.37898369
ALG3	6.758448883	7.350199945	7.023310898	5.002638982	8.157015209	3.961933899	7.046811921	5.570852729	6.571042602	6.619448741	6.968023954	5.963199074	6.247344752	7.278846658	7.872196096	5.686193339	6.529157775	9.895401314	6.672421269	6.799884022	8.802707881	8.80507882	7.016899071	5.663751688	6.346337822	8.3182697	6.969447364	6.404434739	7.321235791	9.174526589	5.194063606	11.19989778	6.594823042	6.086439213	8.641221228	8.127604118	7.802107329	10.77722161	5.456714482	6.238356792	7.180875001	5.290864869	7.185842087	7.652367085	10.77674054	6.228978431	7.136068762	10.67666547	6.841600102
ALG5	12.26264567	11.80522331	20.21635093	14.39816807	13.76269779	12.59840362	14.16191117	12.93463044	11.57867742	12.79110452	14.14363904	33.4348696	19.7789679	12.99010765	12.59195526	10.74598025	12.67518534	12.86630334	14.18807225	11.92470317	13.52035351	25.74840497	13.98869879	11.7715974	14.02154244	18.88695326	13.49675254	14.80785688	10.14831875	13.78316135	14.11897742	23.39665007	28.12438099	10.77702118	12.57667974	13.49357462	14.43317575	14.18144897	13.49601989	11.14067579	10.73026902	11.11137479	12.8153962	13.64217019	12.60834711	31.68802706	12.02957508	18.46730133	15.89087558
ALG6	1.965745003	2.042434086	1.790800884	2.422453934	1.675324456	2.042934039	2.27343351	1.955980503	1.833683895	2.113104518	2.878725846	2.468098323	1.690307175	1.76857605	1.562931571	1.699101721	2.097920849	1.976957328	1.933346933	2.793240885	1.806170283	1.952201545	1.810290062	2.314611553	1.534344939	1.669009507	1.86705511	2.175272038	1.385659186	1.740026071	2.302269524	2.30600326	2.138220041	1.97324659	1.264674606	2.121539885	2.121013375	1.961355245	1.583612534	1.936564846	1.617497766	1.724204682	1.608623375	2.005465308	1.301026123	1.818489592	1.699755257	1.967942084	1.979097379
ALG8	5.583805161	6.080040787	5.761068649	5.556858395	6.332837885	6.019359222	6.479553122	5.441777503	6.02288164	6.924934979	7.814007173	6.915531482	6.605369338	5.894951459	6.635036052	5.279808221	5.820361914	6.775691589	6.573123707	5.546791493	6.233418881	6.230168763	5.693169955	4.934326011	5.880678513	6.224715873	6.290669074	5.850862216	5.075196253	6.564106681	6.440078179	6.020045748	6.832470015	6.092507817	5.437943408	6.111465918	6.22743084	6.141018225	5.327612123	5.550768679	5.64668572	5.495521782	5.662792432	6.031167357	5.960590926	5.943069447	6.060408541	7.383845773	5.704744754
ALG9	1.209141982	1.270145323	0.536980401	1.113496174	1.122560054	0.919467826	0.820957233	1.154134302	1.03104907	1.235061182	1.189105963	0.91613238	0.860121788	0.868510502	0.828477541	1.154574925	0.958072992	1.00988626	1.233122193	1.782342138	1.027085509	0.756847008	1.146257232	1.171609997	0.778268761	0.766058204	1.045090942	1.220201269	0.704542031	0.784594473	1.034340483	0.703783019	0.650754762	1.00427491	0.667473921	0.901019022	0.99325242	0.914484375	0.996728501	0.924978481	0.862734177	1.238004243	0.98704044	1.284258077	0.712241224	0.740099272	1.011695488	1.096180293	0.969235172
ALK	0.023994846	0.024388973	0.05600472	0.070681022	0.019295404	0.027787002	0.101463285	0.043346664	0.068915596	0.103426921	0.123387724	0	0.020457863	0.035855322	0.309402107	0.105673987	0.087311559	0.085322827	0.03488789	0.065690301	0.042706934	0.067297872	0.125229466	0.022111264	0.040207136	0.085426632	0.130601733	0.102661786	0.030445262	0.040812608	0.069745615	0.269544189	0.017910374	0.019302126	0.030687129	0.21926885	0.52277178	0.070028191	0.098147115	0.042768913	0.048956985	0.084990894	0.019305633	0.179007741	0.067484474	0.026734778	0.022148916	0.009527236	0.075431595
ALKBH1	3.026615663	3.269528762	4.436463893	3.717594679	3.186340218	3.72506056	4.058758053	3.157871185	2.608563914	3.659865072	3.657080261	4.022546713	3.869465257	4.175500496	3.079406786	2.823741937	2.508968011	3.667779713	3.875219569	3.69718555	3.192228195	4.178926994	3.603751874	3.381864917	3.099293029	4.408167757	4.111765646	3.296496119	2.362276817	2.564299716	3.630688754	3.488021055	2.280971767	3.252980272	4.274124574	3.607527692	3.024760806	3.364983344	2.683480041	2.814627557	3.062760932	3.768033034	3.016275772	3.475479695	3.72289979	3.072001685	3.611665821	2.740172522	3.206697784
ALKBH2	3.35933077	2.406767744	3.291716125	2.657567438	3.008043999	2.439286183	2.348693912	3.017912095	2.307010198	3.063720885	2.935739881	4.937189331	3.975743596	3.01490896	2.58675345	2.298418626	2.851642487	2.559305452	2.775987871	3.705830072	3.059557082	3.841495225	2.457898605	2.593631923	2.571123469	2.321027665	2.421464488	2.87795271	1.981441436	2.594398671	2.156492633	2.878008592	4.310174501	2.462363662	3.065443206	3.10752445	2.307151047	3.038387656	2.402623482	2.474213763	2.552271827	2.725711045	3.161581568	2.84014474	3.016542219	4.774761364	3.271864979	3.417498713	2.518423225
ALKBH3	5.820226968	5.573706977	6.955965634	5.64235551	7.231945205	5.928003012	6.976921855	7.093941035	6.13680357	7.588828826	7.853689002	8.945678998	8.549489339	5.704939872	6.307909673	5.318646829	6.714783546	7.310484161	7.442887233	6.788941073	5.791089067	7.052139354	6.37503338	5.007940221	6.066065248	6.905042412	6.218108912	7.122254533	5.271715119	5.221459678	5.561553278	7.118156669	8.636394387	6.277524738	6.687635508	6.524483627	7.510311872	7.338249291	5.82385363	5.83282383	6.146852057	7.310421608	6.019942499	7.350980929	5.883686373	8.839905016	7.133093937	7.893395619	6.775393702
ALKBH4	4.946082841	4.358233501	3.848103996	1.862672122	4.15094055	1.957853865	2.72003386	3.205803267	3.099413341	3.953798233	3.137173454	3.986331634	2.711148224	3.045944788	3.556072252	2.56991743	4.31254069	3.732658972	3.481795943	3.401988911	4.695053542	3.977893077	3.609373474	2.867281948	4.143969731	3.479648264	5.498425221	2.569525496	1.726772186	3.793383623	2.569141597	3.746952514	4.497386303	3.894025016	4.127229272	3.556083447	2.622117286	4.969134234	2.801976836	4.103447788	3.191241915	4.297599983	5.111112992	5.117285807	3.756717428	5.21027527	4.509132302	4.25621865	3.731710649
ALKBH5	32.90146146	30.92976817	24.70520928	23.18442008	35.08467645	26.37196379	27.26217999	32.84233137	27.82826243	39.92138095	27.24702037	22.79407503	28.23830526	29.00172299	29.19090871	26.59500541	34.89063837	30.35667045	37.80893021	29.75640726	34.64060545	25.75931099	28.58229525	30.03042321	31.78147259	34.40596491	36.9889764	30.01991807	27.42282012	30.45921549	26.16576226	23.92975366	20.26757564	39.21792645	30.43665742	29.04363076	28.1028374	37.16671571	29.22831514	32.59046562	33.49567925	32.97940781	35.38225612	33.96965519	30.41937468	22.70714387	32.43032919	28.78762269	31.38025864
ALKBH6	0.658664939	0.535587071	0.399408145	0.420479595	0.482928958	0.257992569	0.366219327	0.435510732	0.222559007	0.572590926	0.641542589	0.230910483	0.237843031	0.270183036	0.380646306	0.151674733	0.252286915	0.619976769	0.563342316	0.761786593	0.312617808	0.263906375	0.717521939	0.481997736	0.275924166	0.336439588	0.527213611	0.273881212	0.237609676	0.21234767	0.555054497	0.213662701	0.187981744	0.387368252	0.339779463	0.788584077	0.339230177	0.328458962	0.33763188	0.283912876	0.228372166	0.459928187	0.321084207	0.433571509	0.239731008	0.320685672	0.418442711	0.730732146	0.365403088
ALKBH7	18.11935719	17.98705355	31.21807005	14.9939184	19.97143309	8.902859826	18.42597869	20.88094366	16.4938494	20.66042354	17.63554033	40.52843767	18.88902762	14.44412837	18.49609946	18.60931695	19.22242701	20.80542098	19.99329259	19.00555654	22.36780417	47.46771463	14.66544907	20.46303997	13.93579348	33.41327914	27.35178778	12.50414108	19.49702691	23.44105405	13.26771819	30.14318142	35.56115206	16.86815916	17.21000494	19.46855307	18.13265409	28.45409403	19.80177945	13.04078527	18.52992917	19.05307193	24.60386873	29.2465176	17.88687646	39.43056678	22.3709229	28.07386469	20.87550724
ALKBH8	2.113298364	2.423781104	1.400055849	2.140366712	2.233714969	2.329729801	2.258720387	2.378403676	2.344897183	2.238922966	2.877653657	1.944282551	2.681434728	1.403505022	2.238249224	2.342185558	2.368265114	2.118060086	2.00117258	2.315135827	1.935961746	1.646629431	2.460976046	2.125988683	2.652006859	1.000072274	1.925452904	2.252279005	1.135792035	1.799860765	2.207235762	1.673738575	2.018271784	2.201617306	2.131143393	2.31525362	2.322491881	2.436770296	1.319511336	2.814581287	1.838246227	2.251010259	1.980967063	2.312278525	1.519198409	2.126936307	2.466939009	2.293763545	2.279912635
ALLC	0	0	0	0.010144537	0	0	0.016275825	0	0.011054818	0.010072994	0	0	0.022315328	0	0	0.01067302	0.02506289	0	0	0	0	0.008739067	0.011016099	0	0	0.01136377	0	0	0	0	0	0	0	0.00751952	0	0	0	0.009093616	0	0	0	0.006264028	0	0.016832818	0	0	0	0	0
ALMS1	2.154011175	3.267246347	0.741238313	2.056901224	2.714801883	2.045571342	1.689781283	2.59177039	1.967534229	4.227812712	2.181215427	0.672941899	1.237112922	1.479669436	1.517012156	1.868694438	2.382206826	1.64895357	3.276916867	2.05894312	1.599519225	0.592750478	1.833121563	1.551402347	2.300486756	0.768722565	1.320569934	2.089324012	1.315224178	1.467284337	1.838015089	0.664750363	0.669184534	3.60558251	1.431445498	1.637031726	2.048358125	1.361891651	1.488084935	2.154070018	2.203688526	2.320380635	1.704494837	1.628869159	0.979719875	1.024792769	2.023261729	1.217097321	1.953310126
ALOX12	0.985531413	0.878927865	0.74201972	0.857608914	0.639123389	0.533826965	0.268862191	0.561547708	0.590815795	0.861348792	0.778161475	0.43014449	0.336103297	0.622850687	0.575859859	0.539297602	0.365308866	0.647446549	0.871648565	1.012766568	0.430034012	0.619905821	0.931289917	0.703097615	0.466124591	0.596285154	0.749828349	0.402143182	0.611787599	0.504686796	1.293706499	0.324659494	0.355948142	0.876817413	0.557596802	0.88474859	0.453124158	0.362291618	0.395766072	0.453324316	0.691885467	1.077369697	0.767354647	0.834189663	0.429176487	0.374456252	0.845153873	0.542782969	0.370369948
ALOX12B	0.078281377	0	0.024361491	0.174764093	0.025179921	0.290089601	0.186926867	0.062851212	0.1587049	0.04820322	0.270509003	0.050436477	0	0.343127515	0.019226687	0.102149163	0.023987148	0.020244313	0.078047393	0.031172314	0.01486167	0.041819855	0.105432697	0.216408999	0.013117275	0.032628053	0.028405221	0.617429437	0.158920597	0.023670766	0.390068255	0.025581604	0.023372499	0.043180617	0.228833025	0.19509494	0.012751429	0.043516515	0	0.037208095	0.028394396	0.029975826	0.010077308	0.016110325	0.15851737	0.049840115	0.069368804	0.087029295	0.011580701
ALOX15	5.961379812	7.767821944	1.53966912	0.787864552	22.03394031	0.127318996	2.126997842	23.77468583	0.701708152	75.2633182	8.819583453	2.156571317	0.449938366	4.510813965	0.157518758	0.629651765	17.58384823	5.362673218	28.49986322	2.736277184	0.852301932	1.10290409	0.115170664	0.461536904	2.538246756	11.5708048	0.531921982	12.26201747	0.795661211	4.238708254	1.176835773	1.107794656	5.106245501	32.45105368	0.080347013	0.974236728	5.591568846	8.855237422	0.165109592	0.425801688	14.32318773	5.178301091	14.85302836	4.52527855	0.256530873	15.08083399	28.90758116	2.590104021	13.32801261
ALOX15B	21.61550464	8.151716167	84.64102296	10.98605105	37.81205942	14.55142322	15.97265798	45.25048139	30.97830197	8.574646027	21.48478239	13.27205588	21.98396565	68.4212281	70.55315391	24.58618364	52.09565024	32.62003267	25.68353792	8.243821199	9.737790261	21.74517577	33.94013625	31.5105224	29.76543736	38.09267011	27.49430298	79.27448634	49.81107546	37.51825828	23.12914099	15.15742111	3.444186199	16.02774742	135.3756829	29.71903292	31.89925664	40.45295193	42.69075364	34.35583503	40.88327919	20.70852041	23.46827986	11.41794266	70.4690406	25.04114855	13.73105234	31.99629813	17.77645279
ALOX5	40.64661224	37.04005227	38.27604284	42.76700694	34.46989487	29.89991627	50.46858366	30.96984198	58.5909331	22.74637841	44.13286875	25.68570507	43.16769708	55.66255864	37.82723376	65.32489938	38.88351491	150.343883	39.10611029	45.28125485	46.48347886	29.09352408	52.74759969	42.62326655	50.9795984	112.2283261	28.5494863	27.28315397	36.15516014	58.57992996	32.04351806	9.936690369	27.85991796	30.83961952	50.78959419	62.53259018	60.71687398	47.24210687	24.39415364	33.02988216	54.64086643	35.86339357	38.56575512	48.51334508	93.96598659	32.21724892	52.17764002	96.27553261	36.16372928
ALOX5AP	53.80339738	69.93251135	117.5992657	65.12261519	69.51009087	66.32175619	53.94189843	65.31307371	104.0651071	37.11685041	123.366106	85.48398857	99.12916141	121.5611996	53.19507509	98.88906244	53.67974157	293.1266926	75.22209294	99.27998607	77.99002343	109.9725157	60.1532207	65.66706241	76.44371846	250.9606014	74.60844201	40.25084278	81.11653226	111.7355125	43.2329971	17.55074014	62.74699514	53.03053068	105.2718378	81.03427007	96.19243478	91.00819041	47.51882949	40.49027589	111.8920002	59.64453227	58.6184139	77.569138	175.8282265	88.19362656	91.19070662	176.0050304	77.57738174
ALOXE3	0	0.080935066	0.008604271	0.034291772	0.026680002	0.025614295	0.033010489	0.008879405	0	0.003404993	0.045495942	0.007125494	0.015086586	0.036724157	0.020372107	0.014431286	0.016944113	0.042900714	0.027565675	0	0	0.023632667	0.014895173	0.020382351	0.00926582	0.015365268	0.010032482	0.057603613	0.023387251	0.016720626	0.055107515	0.018070409	0.016509935	0.015251026	0	0.027562349	0.009007392	0.055330785	0.023601612	0.026283165	0.010028659	0.008469765	0.010677658	0.00569003	0.062207762	0.007041242	0.028583883	0.008782288	0.024541231
ALPI	0	0.012846836	0	0	0	0	0	0	0	0	0.012998841	0	0	0	0	0	0	0	0	0	0	0	0	0	0	0	0	0	0	0	0	0	0	0	0	0	0	0	0	0	0	0	0.005084599	0.008128614	0	0	0	0	0
ALPK1	3.060108893	3.020525117	1.280957823	2.696955388	2.308846596	2.512258324	3.326635966	2.207711924	2.460150433	2.430709456	3.536494608	1.130366372	2.078019604	2.186918336	2.56262646	1.976752486	1.920342014	3.764913252	2.699445618	2.488848163	2.134562675	1.122901631	3.635268076	3.031306249	2.128529917	1.839842747	2.212827812	2.392464515	1.679525306	1.596606146	3.14378873	1.95978537	1.344799518	2.690780124	1.74320821	3.04386729	2.701179855	2.320037162	1.600837177	2.274504948	2.008020972	2.272522233	1.605919806	2.18197978	2.001523601	1.583133947	2.314567311	3.10521735	2.503092685
ALPK2	0.039682707	0.017926451	0	0.021874595	0	0.02042408	0.039482379	0.028320699	0	0.023077847	0.018138558	0.011363315	0.009022197	0.017569653	0.027073524	0.00863031	0	0.019954526	0.010990026	0.030726098	0.058595731	0.011777493	0.014846212	0.044693778	0	0.007657381	0.007999604	0.009842446	0.00372966	0.06666266	0.10985275	0.003602202	0	0.016214289	0.012888994	0.087909602	0	1.026995281	0.009409613	0.003492903	0.042648297	0.01350708	0.002838016	0.004537061	0.019841051	0.011228955	0.013023967	0.140054718	0.001630704
ALPK3	3.451318572	2.534420021	1.771378776	3.35896374	3.738191809	2.799497232	2.908222097	5.264334779	5.142495241	4.028076083	3.915412357	1.192653954	2.281466878	3.569453787	3.881302229	4.563135718	4.781151757	6.898047827	3.723331518	5.206768087	3.766854644	1.405171609	4.228595166	3.131355127	4.483911613	2.777770709	2.244708331	3.566459502	4.723147262	2.565928369	3.137736619	0.645909767	1.07245158	3.829912814	2.588900546	3.593418144	3.476556939	2.89477901	3.615116861	4.339012614	3.366353773	2.988139419	4.277804358	5.059195695	4.134962459	1.568175937	3.831389975	5.058854497	3.088486201
ALPL	54.96930257	29.05635558	103.4469753	49.31081606	94.03380128	80.87200285	55.35223438	51.14017714	81.54717637	30.13995539	58.17452754	35.98680067	86.08816295	144.1167791	100.7480964	74.4180197	82.30162142	94.52024462	92.91572899	63.35491443	70.87870965	74.48982143	100.1288471	64.87566103	78.3685626	97.16960454	93.34565947	110.9444117	129.3218693	133.6004181	71.76695506	100.5387814	49.10242477	60.95446873	166.9931031	116.2369119	57.64395438	113.2736466	117.5554404	57.6011836	102.5019001	38.70910929	52.52929683	59.0323448	201.5112775	48.39822236	47.58246284	122.7293576	76.23609088
ALPP	2.433268735	40.45606783	1.184514774	0.50580084	2.525137022	1.353814693	1.704157068	1.724444941	1.460645398	1.27651077	0.961854707	1.769190936	1.307339712	2.085461511	2.537445021	1.06430145	1.15589983	1.880768779	1.716719477	0.622508774	2.84527863	0.566442355	1.4829924	8.981560625	1.12752824	3.102086282	2.478636452	1.244128293	1.356842827	5.405260867	1.411165531	1.810230867	0.497187062	1.630897587	2.145808943	1.072820206	2.103589703	1.246856969	1.866319903	2.326047226	1.03956225	1.686532686	0.533731656	1.251918122	2.890312134	1.168399583	2.469429655	1.327764737	5.228616543
ALPPL2	1.200955014	0.651030026	0.635880838	0.61029176	0.174370704	0.135212241	0.315318807	0.468724321	0.665053955	0.143793705	2.552590602	0.096721505	0.136523617	0.166164657	0.686206865	0.152359185	0.408888031	0.614686518	0.097008767	0.282288877	0.19000046	0.044554166	0.909842309	0.645563755	0.475147391	0.492452819	0.801954711	0.930847458	0.169311314	2.307486679	0.263195674	0.313423384	0.423311293	1.196101348	0.23160509	1.233248354	0.624917182	0.17617468	0.735660887	0.594613122	0.584850906	0.357680264	0.445552025	0.935419871	0.644252497	0.594706726	0.609710887	0.940441025	0.653907799
ALS2	2.863240868	3.448365894	1.825722942	3.218459847	2.733980781	3.274012027	2.701366852	3.157319492	3.093204963	3.656878981	2.986713942	1.746734115	2.652182276	2.723359366	2.808044325	2.957635377	2.859090687	2.306822268	2.897935394	3.308876328	2.634293986	1.816283363	3.303503697	2.697520939	3.022955972	1.863837732	1.852685696	3.4564704	2.283085784	2.282532962	3.295766225	1.76993951	1.646986863	3.123797138	2.393896672	2.638100427	2.837536688	2.223888344	2.478351084	3.689430121	2.570983497	3.100599703	2.951300362	2.756727293	2.30957899	1.978491294	2.80783329	2.130618135	2.710312329
ALS2CL	14.53134683	10.69975611	3.075535328	8.498998273	8.277585722	7.900865898	5.774059546	9.119836451	6.450557768	9.736724721	7.379374448	2.254101234	3.125323601	8.241976162	9.633035162	6.461430275	4.171353727	7.293263411	10.49019472	8.304962619	5.885805494	2.698043277	8.651008333	9.714034532	6.600922383	4.299356922	5.593554794	10.28987578	6.056587894	4.255165869	7.408595041	2.918240415	1.929422074	6.086625037	5.026251577	12.41507769	6.850590594	4.647696366	8.135750383	7.361569122	5.327742182	7.774341251	6.511803563	10.11024717	3.8152812	3.233016052	5.523034369	7.517956167	9.729783674
ALS2CR11	0.18305092	0.094269196	0.08070213	0.083246234	0.063786671	0.098924172	0.091063419	0.083282698	0.107209837	0.123988726	0.175708465	0.09042006	0.091559969	0.056732491	0.067438698	0.095545066	0.046742382	0.08678765	0.09125189	0.170082368	0.049232144	0.159724234	0.135597433	0.219285984	0.153365299	0.050864334	0.077492278	0.045401863	0.080000528	0.032288106	0.081077724	0.044864464	0.122970551	0.117801031	0.049050518	0.101378755	0.119270295	0.03052733	0.034724211	0.082172654	0.038731373	0.044393253	0.074620876	0.05650788	0.064066845	0.0505027	0.076599175	0.1114442	0.074469941
ALS2CR12	0.457650457	1.4885363	0.122778215	0.5284707	2.385776059	0.146200755	0.486742901	1.773859175	0.447915218	3.493432786	1.733369484	0.152515314	0.05381932	0.8803763	0.067829709	0.267704464	0.689082045	0.755009143	2.910767911	1.413933591	0.434423253	0.067445031	0.255055099	0.2181337	0.423098094	0.630354999	0.171789604	0.821971865	0.153512673	0.357891206	0.484918249	0.206283837	0.63608676	3.888211048	0.023065674	0.209759761	0.784036223	0.192998632	0.179617075	0.212526238	0.963563202	0.549907955	0.38598958	0.341013084	0.094684857	2.290821915	0.734177311	0.238104979	1.213991499
ALX1	0	0.070199734	0	0.035691921	0.069423396	0	0	0.046209777	0	0.239221406	0.047353562	0	0.019628222	0	0	0.018775652	0	0.037210308	0.119546642	0.057296655	0.013658338	0	0	0	0.024110369	0.009995399	0	0.021412712	0.012171081	0	0.023898992	0.02351029	0	0.052912442	0	0.023906443	0.04687584	0.015997213	0.020471064	0	0.052190668	0.022038974	0.00926136	0.02961178	0	0	0.021250697	0.022852181	0.031929075
ALX3	0	0	0	0.013871658	0	0	0	0	0	0	0	0.014411972	0	0	0	0.014594308	0	0	0	0	0	0	0	0	0	0.00776942	0	0	0	0	0	0	0	0	0	0	0	0.012434628	0	0	0	0.008565443	0	0.023017226	0	0	0	0	0
ALX4	0	0.011760999	0	0.008969535	0.005815467	0.008374761	0	0.005806359	0.014661573	0.037851683	0.023800312	0.004659453	0.004932658	0.004802881	0.008881058	0.018873612	0.049859895	0.014026668	0	0.014398899	0.020594398	0.007726855	0.014610221	0.006664143	0.018177122	0.015071323	0.013120742	0	0.009175937	0.065603014	0	0.005908238	0.005398031	0.03989138	0.005285048	0	0.023560205	0.004020169	0.015433402	0.011457936	0.034975312	0.008307735	0.0465484	0	0.013559489	0.00920872	0.053403926	0.005742852	0.008023915
ALYREF	18.30817388	17.18570368	25.95975317	22.1666897	22.09434126	19.06002946	22.52654805	22.56880803	18.78184098	23.6290102	19.96479857	26.67270623	24.75887018	24.47592736	20.7962884	19.54659936	22.14059521	22.40939943	25.04471766	20.90881996	19.92438196	32.39056741	15.37136384	17.40657961	18.10590703	25.73008742	24.42112732	19.50053275	19.68784553	21.16954524	16.34552855	25.49006882	28.98783779	17.79092613	19.92469793	21.74962347	17.55789078	29.26946205	24.99511668	16.11499782	20.76242497	21.24436704	22.40363558	23.55571042	27.451935	28.27483551	20.30892944	25.34298125	18.58397938
AMACR	1.160337763	0.831693214	0.72889097	0.533018042	1.05058252	0.656928828	0.684136364	0.759099217	1.289478953	1.106151312	1.018326694	0.780829229	1.002487727	0.981820869	0.707198725	0.829963008	0.790118226	0.733515301	1.285410564	0.62463184	0.836283805	0.867833747	0.746667476	1.322704205	1.224206744	0.826955016	0.740719867	1.675617778	0.694327746	1.383961889	1.192059768	0.540692941	1.026496172	1.61198115	0.747477069	0.585505265	0.938049695	1.113274411	0.990506674	1.320930961	0.859946802	1.33954644	0.755160719	0.769459483	0.65429159	1.225798981	1.120262697	0.914606809	0.963184965
AMBN	0	0	0	0.025671889	0	0	0	0	0	0	0.01702984	0	0	0	0	0	0	0	0	0	0	0	0.013938738	0	0	0	0.018776572	0	0.008754212	0	0	0	0	0	0	0	0	0	0	0	0	0.015851826	0	0	0	0	0	0	0
AMBP	0.774207036	0.049700449	0.475532481	0.315867379	0.606193347	0.165156353	0.344607297	0.147221496	0.647115795	0.263457403	0.729183365	0.682595078	0.347412805	0.351803389	0.362791855	0.42537294	0.296542739	0.395165809	0.169274765	0.304239345	0.299767385	0.35917949	0.658569511	0.600785027	0.204837729	0.452902742	0.942591292	0.894434493	0.456698812	0.492852955	0.456844271	4.743814451	0.623510925	0.533823282	0.52112489	0.406210414	0.331874515	0.588941975	0.362330805	0.387357965	0.160117868	0.234049372	0.393414945	0.503153624	0.611206757	0.765325367	0.203110228	1.229606311	0.557598562
AMBRA1	5.733726741	6.433832023	3.68930696	4.486667034	5.878942303	4.480982651	6.093008688	4.781941036	6.163764896	5.105759443	4.940433552	2.761939102	4.561406525	4.830109692	5.317580966	5.618515508	6.015612945	5.115507999	5.160058711	5.702652547	6.173219695	3.300503877	5.339277779	5.733090757	6.17512027	3.9473098	5.383257732	5.177729499	5.010510499	5.715041664	5.166829299	3.444611422	2.447334836	5.86915728	5.358575759	5.762720918	5.490881795	6.356666499	4.67631608	6.109194551	6.013518375	6.25471145	5.991066655	6.000389477	5.503318222	3.591886732	6.275117891	5.306319239	5.155119017
AMD1	11.25656282	11.7329074	13.93172333	15.43245615	15.18225841	19.1165914	16.48738797	15.93974963	12.16739325	10.06033639	13.36635744	23.86485943	18.47390249	19.75834906	11.12960559	12.76147716	13.03396946	9.831324425	15.57622227	13.08052811	10.05671225	15.48446915	13.27637956	19.21246847	12.10360906	20.16109478	11.08890753	15.24790004	10.66142584	10.74667208	16.04288477	17.90346693	11.35477531	11.18504327	14.67274061	13.62276664	13.11661873	11.35953843	16.27306415	13.36911282	13.33155294	12.68428873	9.083608982	9.485630766	21.19641779	19.68583784	11.72887974	12.96256882	13.91195308
AMDHD1	0.727626272	0.276948319	0.385430347	0.556839146	0.273885549	0.484058672	0.477500947	0.609062407	0.251091714	0.576744528	0.363018997	0.608452444	0.263987169	0.421548477	0.779489696	0.202016514	0.15417503	0.340309458	0.424466241	0.1232966	0.308609273	0.66991485	0.198084722	0.271056433	0.389123049	0.494708987	0.351099533	0.49533838	0.209527479	0.433018157	0.642852622	0.480621757	0.173335879	0.29177193	0.237591042	0.360109716	0.466533279	0.42169868	0.682800667	0.331132654	0.355645272	0.551323075	0.264065989	0.557563587	0.28446657	0.364697526	0.262943753	0.540931365	0.612647548
AMDHD2	3.638280288	2.888731391	2.689829981	2.864611826	2.35895378	1.852958954	3.629389635	2.554079774	1.943794545	3.351711427	2.777940941	1.534119148	1.650056454	2.416291397	3.023495637	2.000944419	2.342059904	3.639191086	2.840834548	3.640949166	2.599260475	3.856790674	3.117137256	3.115707995	1.643823555	4.191416938	2.609272658	2.466238339	3.105758366	2.181570682	2.847516132	3.275851475	1.83416833	2.451714838	2.01155026	4.644480953	2.435750661	3.372623569	2.459411215	2.225781552	2.357814458	2.790017537	2.67591997	3.185165458	2.61795036	2.061732359	2.859024307	3.577444504	2.715836226
AMELX	0	0.040494457	0	0.030883129	0.04004663	0	0.049548679	0	0	0	0.020486795	0	0	0	0	0	0.038149621	0.032196943	0	0	0	0	0	0	0	0	0	0	0	0	0	0	0	0.02289176	0.036394043	0	0	0	0.14170389	0	0.030105994	0	0	0	0	0	0	0	0
AMELY	0.098538074	0	0	0	0	0	0	0	0	0	0	0	0	0	0	0	0	0	0	0	0	0	0	0	0	0	0	0	0	0	0	0.040251623	0	0	0	0	0	0	0	0.039030293	0	0	0	0	0	0	0	0	0
AMER1	1.049057604	1.349631394	0.601595805	0.720813625	0.871321315	0.547538539	0.759544916	0.664330536	1.028463392	1.041751342	0.607833973	0.56801402	0.557647959	0.693439773	0.961685051	0.76800491	1.063969104	0.643214299	0.740656791	0.838429294	1.019190553	0.510440981	0.898826544	0.762473263	1.015102806	0.331873764	0.598693111	1.011467249	0.679075134	0.912178195	0.740336582	0.426515594	0.400712531	1.104812788	0.856637229	0.691469027	0.766167085	0.950046485	0.588600664	1.264132145	0.964689769	1.058023469	1.142828556	0.952781745	0.707364318	0.507990192	0.912888973	0.754841929	0.826974263
AMER2	0.105869196	0.156231092	0.088468622	0.038906045	0.078828231	0.009081541	0.031210294	0	0.052996412	0.012072395	0	0.090948312	0	0.020832865	0.077044535	0.007674913	0.093116731	0.002535073	0.006515602	0	0.005583111	0.016757912	0.036967557	0	0.003285194	0	0	0	0.07960266	0.0948527	0.166076019	0	0	0.003604832	0.031520913	0.084692605	0.057484233	0.061032271	0.011157261	0.139780341	0.060446194	0	0.005047681	0	0	0	0.001447773	0.009341273	0.002900362
AMER3	0.006355352	0	0	0.007882443	0.005110643	0	0	0.010205277	0	0.009783567	0	0	0	0	0	0.004146541	0.004868552	0	0	0.006326889	0.009049197	0	0	0	0	0	0	0.009457854	0	0	0	0	0.004743799	0.052584923	0	0	0	0.003532932	0.004520967	0	0.001921023	0.004867235	0.004090682	0.003269832	0	0	0.002346573	0	0.004700954
AMFR	14.74689538	16.33682006	20.41247537	15.0657966	17.07952587	14.96163063	15.38379765	16.88462551	18.04284164	18.91288748	17.7957242	22.65070491	21.04303616	17.09368557	18.65534933	18.03224032	19.60090798	20.14232461	17.05848362	18.33308881	18.06704163	24.26333689	15.37777821	14.92024913	18.58751197	21.30381804	19.23448854	16.99142244	17.33064347	18.36516007	17.06910142	15.69407828	17.92351587	16.68130663	19.75972773	16.61846569	18.65728435	20.53860984	17.61073201	14.69727085	20.81195811	18.24609283	20.01356873	19.82280621	20.24327154	19.3022473	18.35875886	16.83185345	17.06185227
AMH	0.401846418	0.313687255	0.025011256	0.239233826	0.2455894	0.186141762	0.015992712	0.116149623	0.076037663	0.237546661	0.211599216	0.031069026	0.02192716	0.170802109	0.098697489	0.146823135	0.061567323	0.114313459	0.186967805	0.59206913	0.076290289	0.02576116	0.032473434	0.444362041	0.040401411	0.139576261	0.102069941	0.167444597	0.122369474	0.024302109	0.253632321	0.026263911	0.023995886	0.110830806	0.105721388	0.307124331	0.052366129	0.125096102	0.057171795	0.089134507	0.058303453	0.116946277	0.108633926	0.090970091	0.08438646	0.071637218	0.183982408	0.165936689	0.410190495
AMHR2	0.177301311	0.124948077	0.018392302	0.117282151	0.038020393	0.041064418	0.094083335	0.104392326	0.031951504	0.080062835	0.097251132	0.12946605	0.128995026	0.047100454	0.007257828	0.169664011	0.072438734	0.045851814	0.127668202	0.0470686	0.359045781	0.170493774	0.087558888	0.174275475	0.089128867	0.053372248	0.032167823	0.096746749	0.084986531	0.151901995	0.117796621	0.086910553	0.11469665	0.168434681	0.120934156	0.029458338	0.086643021	0.164269276	0.025225145	0.16854696	0.032155564	0.149364481	0.258675731	0.127710273	0.031027256	0.142986445	0.257494057	0.056318478	0.174862662
AMICA1	7.186359844	9.281115557	9.456582046	10.76903022	5.981391088	8.703431245	13.50035598	5.042782484	9.336572117	6.172527013	14.48681493	6.227616882	6.952795491	10.13390005	9.940253227	8.221076968	6.740469724	32.33522423	9.286018941	13.11759449	9.846314169	7.799853535	9.535408286	6.345564465	6.820213357	18.93429694	9.611742038	5.466176493	7.817676843	11.7436551	12.31434019	3.643711689	8.682299357	6.873872757	10.75135206	9.719373761	13.56368281	9.397677899	6.445262059	5.558673638	9.044533848	7.326470346	5.696243246	6.996132283	13.00026077	6.653452782	8.49304021	16.46263165	7.574067174
AMIGO1	4.405671019	6.126282406	2.855333425	3.057994136	6.656584405	3.978581135	2.509413246	4.484859167	4.616181715	5.41828182	2.793436675	4.296905493	6.153356155	4.772769681	3.35046702	5.21097356	7.567404413	2.236886352	3.90220783	4.699796025	6.426574419	2.768201271	4.502025365	2.845604441	4.639394699	1.659413051	4.275272947	3.687219967	4.967772185	4.693217177	4.612147638	2.886066379	2.268768066	5.562711034	3.916781503	3.942030295	4.19397063	5.338603299	5.658513991	4.860546136	3.809382754	5.807124051	7.3001085	7.15368576	2.640330906	3.088071819	4.178670328	3.427960376	4.687896652
AMIGO2	8.177863099	14.14567825	9.331066785	12.91978065	9.407870439	15.50791436	5.804372185	13.35968919	16.84944301	15.01639967	11.97366704	16.07782306	11.37809255	12.3492683	7.777379633	14.34037918	10.00901969	13.79560864	12.59343489	19.63105652	12.00342075	15.81309797	14.70932177	7.710258022	13.69448866	16.50616586	7.561590533	9.221404108	7.290957761	11.6251465	10.58019716	2.292877312	13.94229798	11.70746292	10.92345667	8.129731723	11.19794612	8.548702684	12.55459388	8.643414183	11.42861522	16.47056781	10.81506071	16.20812704	5.955926719	12.53483427	12.1361974	10.28371237	13.70363456
AMIGO3	0.014529374	0	0	0.018020554	0	0	0.014456026	0	0	0.004473367	0	0.009361236	0.009910126	0.009649394	0	0	0	0.009393587	0	0	0	0.015523904	0.00978439	0.040166478	0	0.005046594	0.01318034	0.043244402	0.012290156	0.0109835	0	0	0.010845101	0.020036289	0.010618108	0.024140329	0	0	0	0	0	0.005563647	0.009351967	0	0	0.018501096	0.0107293	0	0
AMMECR1	2.067666334	2.210602128	2.100202775	2.817777463	2.047595972	2.305758229	2.692175285	2.126369546	2.453908348	2.133795872	2.389025698	1.406202429	1.788996802	1.835170827	2.065057145	2.302538712	1.999488591	1.584350478	2.126172617	2.274411662	1.850656531	1.329609549	2.316386779	2.540474255	2.486243082	1.363207669	2.170933118	2.730400164	1.700421122	1.775321998	2.602242948	1.584960147	1.500488578	2.156115012	2.033397056	2.306168297	2.021880287	1.727667069	1.815880108	2.547966505	2.45752423	2.135795103	1.944963751	1.799292853	2.232758402	1.381449276	2.210206217	1.804115835	1.968420618
AMMECR1L	7.415253981	7.897482389	4.647932973	7.084632642	7.241239809	7.484689476	6.230738524	7.804924483	6.232939107	6.685087004	6.183625699	5.627359126	5.814340404	6.374838503	5.352231556	6.838265357	7.005275153	5.516930244	6.618077986	7.416823978	6.926980387	4.497999952	6.240517284	6.229524615	6.600549106	5.751857686	5.791825215	6.680892219	5.012780444	5.0971746	7.035921357	4.195705365	3.468300084	6.596370515	6.944604071	6.610023626	5.370759218	5.535015478	5.0699098	7.687057529	6.608031799	6.789332617	7.027234325	6.390043092	7.323434168	5.021421416	6.649691737	5.215730646	6.941785091
AMN	1.127737083	1.0625655	0.438695602	0.366330015	1.187564441	0.269484873	0.801460007	0.711422689	0.32057069	0.766072216	0.666438187	0.224899358	0.494486719	1.010507153	0.796877072	0.420451761	0.390816011	0.734895564	0.959280748	0.490061524	0.679683093	0.459021071	1.145190623	0.692806905	0.457427573	0.758540199	0.62518388	0.632679747	0.442897953	0.62923683	0.490582615	0.299799214	0.521097048	0.658273598	0.902644328	1.13017891	0.437380037	0.646809391	0.751295967	0.779933785	0.630356407	0.771138776	0.308210323	0.48812273	0.865927764	0.723705073	0.700596057	0.746286507	1.042711777
AMN1	1.301504456	0.984224443	1.680889491	1.468954347	1.140796242	1.446907006	1.100694041	1.285304332	1.301721267	1.458594737	1.39743028	2.708535132	1.589025939	1.210115571	1.230700545	1.418105344	1.345983091	0.95925727	1.362494966	1.515940381	0.963650221	1.939875843	1.148163724	1.403224395	1.155863935	1.609337444	1.652926053	1.559173863	1.238536109	0.993712843	1.740213115	2.636978912	1.719513617	1.262342641	1.360134798	1.329894118	1.378032316	1.172077481	1.129528579	1.185690204	1.361177283	1.305748868	1.185381599	1.319160795	0.829696433	1.922446329	1.297489749	1.126551711	1.14561588
AMOT	2.328103984	3.921370476	1.02360669	1.173809547	3.374571495	2.305226256	2.014641578	3.208283062	2.64421055	3.817341239	2.42049969	1.581923325	2.878979106	1.835257567	2.255388548	2.820941301	4.537323458	1.2901499	2.799840845	2.614690612	4.090256025	1.105248313	2.308874383	2.064222485	3.126620332	0.866397232	2.227300776	2.562070587	2.43060162	2.329323672	2.221844442	0.715249839	1.84727959	4.071580348	1.186680374	1.645571431	2.047523668	1.753681755	2.884308338	3.072531475	2.522129502	3.403008673	3.473952219	3.729318495	0.654769256	2.347941905	3.015826854	1.324429283	3.342826194
AMOTL1	13.60825045	16.18704903	7.331199195	14.6655471	14.44855259	12.47180039	10.41028352	17.3736558	15.62586146	14.97165594	12.75953749	8.482085605	11.26880015	11.9190182	14.83129977	18.44949683	17.24324831	7.429055508	15.49281591	17.22702308	14.41624941	7.911844908	15.08837192	14.11323954	16.56394387	5.492359674	13.92730503	15.28414237	12.53976155	12.73680175	14.77031509	5.890575272	5.749965363	16.46123993	11.86792145	12.26882961	12.15663127	9.423761199	15.47864347	17.55242238	16.20913788	20.0233525	17.4794809	17.85114536	8.880553236	8.057285592	13.58952965	9.38814721	10.76771864
AMOTL2	23.66148804	31.6035082	11.03992414	21.10310173	29.16407178	15.14496532	22.22147279	24.13049603	33.78360541	36.49347211	18.04412845	8.753021397	15.86400892	12.99141603	18.97057122	27.56607157	31.23210106	13.15918212	16.83569923	19.63305706	44.93767672	11.01454485	16.55186223	19.43476249	31.71301265	7.240985043	24.81188484	22.5286676	17.95459269	20.61856649	20.55075646	7.028374563	10.88221031	23.95396599	22.57339895	13.53736312	18.50730065	21.32355755	21.38470117	26.22553894	19.04292189	25.52654803	47.21057139	38.05891937	10.14718379	11.06077417	25.37300036	18.64627577	30.77376261
AMPD1	1.56602898	0.230296003	0.116654062	0.227292902	0.080382057	0.038585636	0.149182019	0.347776706	0.168878291	0.15387951	0.712769755	0.128807004	0.272719052	0.630666773	0.061377501	0.152176061	0.153148717	0.398527462	0.235309556	0.082926349	0.2688438	0.160202216	0.168286805	0.79830875	0.125623138	0.150451578	0	0.06198191	0.042276954	1.511287382	0.525758665	0.149717974	0.547156183	0.704545274	0.255676899	1.314806494	0.094981795	0.481582761	0.154066078	0.395932295	0.276966705	0.133968885	0.187657563	0.497148101	0.43106789	0.021213998	0.399834081	0.52918912	0.036969161
[truncated: 18,907 more rows]
[truncated: 545 more columns]
