# Supplementary material for: A novel glycosylation-related gene signature predicts survival in patients with lung adenocarcinoma
Source: BMC Bioinformatics. 2022 Dec 27;23:562. doi: 10.1186/s12859-022-05109-8 (PMC9793550; doi:10.1186/s12859-022-05109-8)
Supplement: Supplementary file 1 — Additional file 1. Original data and codes related to this article. [file 12859_2022_5109_MOESM1_ESM.zip › YQB062┤·┬δ+╘¡╩╝╩2╛▌/R code/R code.R]

#########糖基化酶#######
setwd("D:\\YQB062\\DEGs")
library(limma)
GTs <- c('A3GALT2','FUT11','MGAT3','A4GALT','FUT2','MGAT4A','A4GNT','FUT3','MGAT4B','ABO','FUT4','MGAT5','ALG10','FUT5','MGAT5B','ALG11','FUT6','NAGA','ALG12','FUT7','NEU1','ALG13','FUT8','NEU2','ALG14','FUT9','NEU3','ALG2','GAL','NEU4','ALG3','GALC','OGT','ALG5','GALNT1O','PIGA','ALG6','GALNT11','PIGB','ALG8','GALNT12','PIGC','ALG9','GALNT13','PIGH','B3GALNT1','GALNT14','PIGM','B3GALNT2','GALNT2','PIGP','B3GALT1','GALNT3','PIGQ','B3GALT2','GALNT4','PIGV','B3GALT4','GALNT5','PIGX','B3GALT5','GALNT6','PIGY','B3GALT6','GALNT7','PIGZ','B3GALTL','GALNT8','PLOD3','B3GAT1','GALNT9','POFUT1','B3GAT3','GALNTL1','POFUT2','B3GNT1','GALNTL2','POMGNT1','B3GNT2','GALNTL4','POMT1','B3GNT3','GALNTL5','POMT2','B3GNT4','GALT','PYGM','B3GNT5','GBGT1','RFNG','B3GNT6','GCNT1','RPN1','B3GNT7','GCNT2','RPN2','B3GNT8','GCNT3','ST3GAL1','B3GNTL1','GCNT4','ST3GAL2','B4GALNT1','GGTA1','ST3GAL3','B4GALNT2','GLA','ST3GAL4','B4GALNT3','GLB1','ST3GAL5','B4GALNT4','GLT1D1','ST3GAL6','B4GALT2','GLT25D1','ST6GAL1','B4GALT3','GLT25D2','ST6GAL2','B4GALT4','GLT6D1','ST6GALNAC1','B4GALT5','GLT8D1','ST6GALNAC2','B4GALT6','GLT8D2','ST6GALNAC3','B4GALT7','GLT8D3','ST6GALNAC4','C1GALT1','GLT8D4','GXYLT2','ST6GALNAC5','C1GALT1C1','GTDC1','ST6GALNAC6','CEECAM1','GYG1','ST8SIA1','CHGN','GALNACT1','GYG2','ST8SIA2','CHPF','GYLTL1B','ST8SIA3','CHSY.2','GYS1','ST8SIA4','CHSY1','GYS2','ST8SIA5','CSGLCA.T','HAS1','STT3A','DAD1','HAS2','STT3B','DDOST','HAS3','UGCG','DPAGT1','KDELC1','UGT1A6','DPM1','KDELC2','UGT1A8','DPM2','KTELC1','UGT2A1','DPM3','LARGE','UGT2B10','EIF2B3','LFNG','UGT2B11','EIF2B5','LOC152586','UGT2B15','EXT1','MAN1A1','UGT2B17','EXT2','MAN1A2','UGT2B28','EXTL1','MAN1B1','UGT2B4','EXTL2','MAN1C1','UGT2B7','EXTL3','MAN2A1','UGT3A1','FLJ21865','MAN2A2','UGT3A2','FUCA1','MANBA','UGT8','FUCA2','MFNG','WBSCR17','FUT1','MGAT1','XYLT1','FUT10','MGAT2','XYLT2')


alldiff <- read.csv('TCGA-luad_all.csv',row.names = 1)
diffsig <- read.csv('TCGA-luad_diff.csv',row.names = 1)

GTS.dif <- diffsig[rownames(diffsig) %in% GTs,]

exprSet <- read.csv("LUAD_FPKM.csv",row.names = 1,check.names = F)
exprSet[1:5,1:5]
tumor <- colnames(
  exprSet[,substr(colnames(exprSet),14,16) == "01A"])
normal <- colnames(
  exprSet[,substr(colnames(exprSet),14,16) == "11A"])

group_list = c(rep('normal',length(normal)) , rep('tumor',length(tumor)))
#group_list = c(rep('control',7),rep('case',33))


group_list=factor(group_list)

pvalue <-0.05
logFoldChange <- 1
dat <- exprSet[,c(normal,tumor)]

max(exprSet)
dat <- log2(dat+1)
max(dat)
#dat <- as.data.frame(dat)
design = model.matrix(~0+group_list, data=group_list)
colnames(design) <- levels(group_list)
rownames(design) <- colnames(dat)
design
# 构建差异比较矩阵
contrast.matrix <- makeContrasts(tumor-normal, levels = design)
fit <- lmFit(dat, design)
fit2 <- contrasts.fit(fit, contrast.matrix)
fit2 <- eBayes(fit2)
options(digits = 4)#输出结果的小数点后保留4位
allDiff=topTable(fit2,coef=1,number=Inf)
allDiff <- na.omit(allDiff)
write.csv(cbind(Symbol=rownames(allDiff),allDiff),file="limma_all_DEGs.csv",row.names = F,quote = F)

diffSig = allDiff[(allDiff$P.Value < pvalue & (allDiff$logFC>logFoldChange | allDiff$logFC<(-logFoldChange))),]
write.csv(cbind(Symbol=rownames(diffSig),diffSig), file="limma_sig_DEGs.csv",row.names = F,quote = F)

diffUp = allDiff[(allDiff$P.Value < pvalue & (allDiff$logFC>logFoldChange)),]
write.table(cbind(Symbol=rownames(diffUp),diffUp), file="up.txt",sep="\t",row.names = F,quote = F)

diffDown = allDiff[(allDiff$P.Value < pvalue & (allDiff$logFC<(-logFoldChange))),]
write.table(cbind(Symbol=rownames(diffDown),diffDown), file="down.txt",sep="\t",row.names = F,quote = F)

########差异糖基化酶热图#####
library(pheatmap)

hmexp <- dat[rownames(GTS.dif),]

hmexp <- na.omit(hmexp)

annotation_col = data.frame(SampleType=factor(c(rep("Normal",58),rep("Tumor",519))))
rownames(annotation_col)=colnames(hmexp)
pdf(file="heatmap.pdf",height=10,width=12)
p <- pheatmap(hmexp, 
              annotation_col = annotation_col,
              color = colorRampPalette(c("blue", "white", "red"))(50),
              cluster_cols =F,
              show_colnames = F,
              show_rownames = T,
              scale="row",
              fontsize = 12,
              fontsize_row=10,
              fontsize_col=8,
              border=FALSE)
print(p)
dev.off()

########火山图#####

library(ggplot2)
library(ggrepel)
pdf('DEGs_vio.pdf',width = 7,height = 6.5)
label = GTS.dif
GTs. <- alldiff[rownames(alldiff) %in% GTs,]


label1 = rownames(label)

colnames(GTs.)[1] = 'log2FC'
Significant=ifelse((GTs.$PValue < 0.05 & abs(GTs.$log2FC)> 1), ifelse(GTs.$log2FC > 1,"Up","Down"), "Not")

p = ggplot(GTs., aes(log2FC, -log10(PValue)))+
  geom_point(aes(col=Significant))+
  scale_color_manual(values=c("#004BFB", "#BFBFBF","#F91F10"))+
  labs(title = " ")+
  geom_vline(xintercept=c(-1,1), colour="black", linetype="dashed")+
  geom_hline(yintercept = -log10(0.05),colour="black", linetype="dashed")+
  theme(plot.title = element_text(size = 16, hjust = 0.5, face = "bold"))
p=p+theme_bw()
p1 <- p +geom_text_repel( data=label  ,aes(logFC, -log10(PValue),label = label1),
                          size = 3,box.padding = unit(0.5, "lines"),
                          point.padding = unit(0.8, "lines"), 
                          segment.color = "black", 
                          show.legend = FALSE)

#保存为图片
pdf("_vol.pdf",width=7,height=6)
print(p1)
dev.off()

#############富集#########

library(stringr)
library(ggplot2)
library(clusterProfiler)
#library(org.Mm.eg.db)
library(org.Hs.eg.db)
setwd("D:\\YQ114\\DEGs\\ceRNA")

gene <- rownames(hmexp)
gene <- mapIds(org.Hs.eg.db,keys = gene,column = 'ENTREZID',keytype = 'SYMBOL')

#entrez2sym <- data.frame(Symbol = rt, Entrez = gene)
gene = as.data.frame(gene)
gene = na.omit(gene)
enrgo <- enrichGO(gene = gene$gene,OrgDb = org.Hs.eg.db,keyType = "ENTREZID",pvalueCutoff = 0.05,qvalueCutoff = 0.05,ont="all",readable =T)

write.table(enrgo,file="GO_result.txt",sep="\t", quote=F,row.names = F)   #保存富集结果
enrgo@result$ONTOLOGY <- factor(enrgo@result$ONTOLOGY,levels = c("BP","CC","MF"))
enrgo@result$GeneRatio = order(enrgo@result$Count,decreasing = T)
setwd("D:\\YQ114\\DEGs\\GO_KEGG")

pdf(file="GO_bp1.pdf",width = 10,height = 9)
barplot(enrgo, drop = TRUE, showCategory =10,split="ONTOLOGY") +
  scale_x_discrete(labels=function(x) str_wrap(x, width=80))+
  facet_grid(ONTOLOGY~., scale='free')
dev.off()
#KEGG富集结果
#从SYMBOL转成ENTREZID
#gene <- mapIds(org.Mm.eg.db,keys = rt,column = 'ENTREZID',keytype = 'SYMBOL',multiVals='first')

Z <- enrichKEGG(gene = gene$gene, organism = "hsa", pvalueCutoff =1, qvalueCutoff =1)   #富集分析,gene必须是entrezid

write.table(Z,file="ce_KEGG.txt",sep="\t",quote=F,row.names = F) 

pdf('KEGG_bp.pdf',width = 9,height = 8)

dotplot(Z)
dev.off()

##############生存分析#######

setwd('D:\\YQB062\\Cox')
library(survival)
library(survivalROC)

exprSet <- read.csv('Cox/LUAD_filt.csv',row.names = 1,check.names = F)####check.name = F

clinical_raw <- read.delim('clinical.tsv')

clinical_raw$futime <- ifelse(clinical_raw$vital_status == "Alive",clinical_raw$days_to_last_follow_up,clinical_raw$days_to_death)#提取需要的临床信息（确诊年龄、生存时间、生存状态、确诊到死亡时间）


clinical_raw$fustat <- ifelse(clinical_raw$vital_status == "Alive",0,1)#（将生存状态编码成01）
clinical_raw$gender <- ifelse(clinical_raw$gender == "male",1,0)
clinical <- clinical_raw[,c("case_submitter_id","futime","fustat", "age_at_index","ajcc_pathologic_stage","ajcc_pathologic_t","ajcc_pathologic_m","ajcc_pathologic_n","gender")]#（将病人ID、生存时间、生存状态、等信息放入新的表格）

colnames(clinical) <- c("id","futime","fustat","age","Stage","T","M","N","Gender")#（修改clinical表格的列名）

write.csv(clinical,'clinical.csv')


Tumor <- exprSet[,colnames(exprSet) %in% tumor]
Tumor <- log2(Tumor + 1)

exp.cox <- as.data.frame(t(
  Tumor[rownames(GTS.dif),]
))

exp.cox$id <- substr(rownames(exp.cox),1,12)
exp.cox$sample <- rownames(exp.cox)

cox.input <- merge(clinical,exp.cox,by = "id")
write.csv(cox.input,"cox.input.csv",row.names = F)


rt <- read.csv('cox.input.csv',row.names = 1)
trainSet = rt
trainSet$futime = as.numeric(trainSet$futime)
trainSet <- na.omit(trainSet)

pFilter <-0.2
outTab=data.frame()

# sigGenes=c("futime","fustat","age","stage")
sigGenes=c("futime","fustat")
outTab=data.frame()
# sigGenes=c("futime","fustat","age","pathologic_stage")
for(gene in colnames(trainSet[,4:ncol(trainSet)])){
  if(sd(trainSet[,gene])<0.01){next}
  if(grepl("-", gene)){next}
  cox=coxph(Surv(futime, fustat) ~ trainSet[,gene], data = trainSet)
  coxSummary = summary(cox)
  coxP=coxSummary$coefficients[,"Pr(>|z|)"]
  if(coxP<pFilter){
    group=ifelse(trainSet[,gene]>median(trainSet[,gene]),"high","low")
    diff=survdiff(Surv(futime, fustat) ~group,data = trainSet)
    pValue=1-pchisq(diff$chisq,df=1)
    if(pValue<pFilter){
      sigGenes=c(sigGenes,gene)
      outTab=rbind(outTab,
                   cbind(gene=gene,
                         #KM=pValue,
                         HR=coxSummary$conf.int[,"exp(coef)"],
                         HR.95L=coxSummary$conf.int[,"lower .95"],
                         HR.95H=coxSummary$conf.int[,"upper .95"],
                         coxPvalue=coxP) )
    }
  }
}

outTab <- dplyr::filter(outTab,coxPvalue <0.05)
sigGenes <- c('futime','fustat',outTab$gene)

surSigExp=trainSet[,sigGenes]

write.table(surSigExp,file="trian_uniSigExp.csv",sep=",",row.names=T,quote=F)


multi=read.table("trian_uniSigExp.csv",header=T,sep=",",check.names=F,row.names = 1)    #读取输入文件
#COX模型构建
multiCox=coxph(Surv(`futime`, `fustat`) ~ ., data = multi)
multiCox =step(multiCox,direction = "both")
multiCoxSum=summary(multiCox)

outTab1=data.frame()
outTab1=cbind(
  coef=multiCoxSum$coefficients[,"coef"],
  HR=multiCoxSum$conf.int[,"exp(coef)"],
  HR.95L=multiCoxSum$conf.int[,"lower .95"],
  HR.95H=multiCoxSum$conf.int[,"upper .95"],
  pvalue=multiCoxSum$coefficients[,"Pr(>|z|)"])
outTab1=cbind(id=rownames(multiCoxSum$coefficients),outTab1)
if(length(rownames(multiCoxSum$coefficients)) <= 1){ next }
multiexp<- multi[,rownames(multiCoxSum$coefficients)]
futime <- multi[,1:2]
multiexp <- cbind(futime,multiexp)
write.csv(multiexp,file="train_multiCox.csv",row.names=T,quote=F)

coxGene=rownames(multiCoxSum$coefficients)
outCol=c("futime","fustat",coxGene)

riskScore=predict(multiCox,type="risk",newdata=multiexp)
risk=as.vector(ifelse(riskScore>median(riskScore),"high","low"))


write.table(cbind(id=rownames(cbind(multiexp[,outCol],riskScore,risk)),cbind(multiexp[,outCol],riskScore,risk)),file="risk_train.txt",sep="\t",quote=F,row.names=F)

risk=read.table("risk_train.txt",header=T,sep="\t")
risk$futime <- as.numeric(risk$futime)


risk$fustat <- as.numeric(risk$fustat)
Diff=survdiff(Surv(futime, fustat) ~risk,data = risk)
pValue=1-pchisq(Diff$chisq,df=1)
pValue=round(pValue,5)
fit <- survfit(Surv(futime, fustat) ~ risk, data = risk)
#summary(fit)   #查看五年生存率

roc_input=read.table("risk_train.txt",header=T,sep="\t",check.names=F,row.names=1)

#par(oma=c(0.5,1,0,1),font.lab=1.5,font.axis=1.5)
roc=survivalROC(Stime=roc_input$futime, status=roc_input$fustat, marker = roc_input$riskScore,
                predict.time =365*1, method="KM")
# #画图验证
plot(fit, lty = 2:3,col=c("red","blue"),xlab="time (day)",ylab="survival rate",
     main=paste("survival curve (p=", pValue ,")",sep=""),mark.time=T)
legend("topright", c("high risk", "low risk"), lty = 2:3, col=c("red","blue"))

dev.off()
# #
# #
plot(roc$FP, roc$TP, type="l", xlim=c(0,1), ylim=c(0,1),col='red',
     xlab="False positive rate", ylab="True positive rate",
     main=paste("ROC curve (", "AUC = ",round(roc$AUC,3),")"),
     lwd = 2, cex.main=1.3, cex.lab=1.2, cex.axis=1.2, font=1.2)
abline(0,1)


#######GEO数据处理####
setwd("D:\\YQB062\\Cox\\valid")
library(GEOquery)
library(tidyr)
library(dplyr)
library(tibble)
gset <- getGEO('GSE31210',getGPL = F,destdir = ".")
gset=gset[[1]]

exprSet1 = exprs(gset)

anno <-data.table::fread("GSE31210_family.soft",skip ="ID",header = T)
anno[1:5,1:8]

#colnames(anno)[6] <- "Symbol"

probe2symbol <- anno %>%
  
  dplyr::select("ID","Gene Symbol") %>% dplyr::rename(probeset = "ID",symbol="Gene Symbol") %>%
  
  filter(symbol != "") %>%
  tidyr::separate_rows( `symbol`,sep="///")

#write.csv(probe2symbol,"ID.csv")
#probe2symbol <- tidyr::separate(data = probe2symbol,col(symbol),)
exprSet <- exprSet1 %>% as.data.frame() %>%
  rownames_to_column(var="probeset") %>% 
  #合并探针的信息
  inner_join(probe2symbol,by="probeset") %>% 
  #去掉多余信息
  dplyr::select(-probeset) %>% 
  #重新排列
  dplyr::select(symbol,everything()) %>% 
  #求出平均数(这边的点号代表上一步产出的数据)
  mutate(rowMean =rowMeans(.[grep("GSM", names(.))])) %>% 
  #去除symbol中的NA
  filter(symbol != "NA") %>% 
  #把表达量的平均值按从大到小排序
  arrange(desc(rowMean)) %>% 
  # symbol留下第一个
  distinct(symbol,.keep_all = T) %>% 
  #反向选择去除rowMean这一列
  dplyr::select(-rowMean) %>% 
  # 列名变成行名
  column_to_rownames(var = "symbol")

write.csv(exprSet,"GSE31210_exp.csv",row.names = T)

pdata <- pData(gset)
valid.clin <- pdata[,c(54,52)]
colnames(valid.clin) = c('fustat','futime')
valid.clin$fustat = ifelse(valid.clin$fustat == "alive",0,1)
valid.clin$id = rownames(valid.clin)

##########GEO验证集######
exprSet <- log2(exprSet +1)
valid.exp <- exprSet[rownames(outTab1),]
valid.exp <- as.data.frame(t(valid.exp))
valid.exp$id = rownames(valid.exp)

valid.geo <- merge(valid.clin,valid.exp,by = 'id')
rownames(valid.geo) = valid.geo[,1]
valid.geo = valid.geo[,-1]
test.data <- valid.geo
test.data <- na.omit(test.data)
riskScore=predict(multiCox,type="risk",newdata=test.data)
risk=as.vector(ifelse(riskScore>median(riskScore),"high","low"))
outCol=c("futime","fustat",coxGene)

write.table(cbind(id=rownames(test.data),cbind(test.data[,outCol],riskScore,risk)),file="risk_test.txt",sep="\t",quote=F,row.names=F)

risk1=read.table("risk_test.txt",header=T,sep="\t")
risk1$futime <- as.numeric(risk1$futime)


risk1$fustat <- as.numeric(risk1$fustat)
Diff=survdiff(Surv(futime, fustat) ~risk,data = risk1)
valid_pValue=1-pchisq(Diff$chisq,df=1)
valid_pValue=round(valid_pValue,5)
fit1 <- survfit(Surv(futime, fustat) ~ risk, data = risk1)
# summary(fit1)    #查看五年生存率
roc_input1=read.table("risk_test.txt",header=T,sep="\t",check.names=F,row.names=1)

roc1=survivalROC(Stime=roc_input1$futime,
                 status=roc_input1$fustat,
                 marker = roc_input1$riskScore,
                 predict.time =365*3 ,method = 'KM')
#span = 0.25*nrow(roc_input1)^(-0.20))##span,NNE法的namda
#method="KM")

#验证集画图验证
plot(fit1, lty = 2:3,col=c("red","blue"),xlab="time (day)",ylab="survival rate",
     main=paste("survival curve (p=", valid_pValue ,")",sep=""),mark.time=T)
legend("topright", c("high risk", "low risk"), lty = 2:3, col=c("red","blue"))
dev.off()
#

par(oma=c(0.5,1,0,1),font.lab=1.5,font.axis=1.5)

plot(roc1$FP, roc1$TP, type="l", xlim=c(0,1), ylim=c(0,1),col='red',
     xlab="False positive rate", ylab="True positive rate",
     main=paste("ROC curve (", "AUC = ",round(roc1$AUC,3),")"),
     lwd = 2, cex.main=1.3, cex.lab=1.2, cex.axis=1.2, font=1.2)
abline(0,1)

dev.off()

##############生存分析#####
library(survminer)
rt <-roc_input
rt = roc_input1

diff=survdiff(Surv(futime, fustat) ~risk,data = rt)
pValue=1-pchisq(diff$chisq,length(diff$n) - 1)
HR = (diff$obs[2]/diff$exp[2])/(diff$obs[1]/diff$exp[1])
up95 = exp(log(HR) + qnorm(0.975)*sqrt(1/diff$exp[2]+1/diff$exp[1]))
low95 = exp(log(HR) - qnorm(0.975)*sqrt(1/diff$exp[2]+1/diff$exp[1]))

HR <- paste("Hazard Ratio = ", round(HR,2), sep = "")
CI <- paste("95% CI: ", paste(round(low95,2), round(up95,2), sep = " - "), sep = "")

pval <- ifelse(pValue < 0.001, "p < 0.001", 
               paste("p = ",round(pValue,3), sep = ""))

fit <- survfit(Surv(futime, fustat) ~ risk, data = rt)

pdf("survial_GEO.pdf",height = 6,width = 6)
ggsurvplot(fit, data = rt ,
           #ggtheme = theme_few(), #想要网格就运行这行
           
           conf.int = T, #不画置信区间，想画置信区间就把F改成T
           #conf.int.style = "step",#置信区间的类型，还可改为ribbon
           risk.table = TRUE, # 绘制累计风险曲线
           tables.theme = theme_void(),
           tables.height = 0.15,
           censor = F, #不显示观察值所在的位置
           palette = c("#FF0033","#1B9E77"), #线的颜色对应高、低(自定义调色板)
           xlab = "Time (Days)",
           legend.title = "",#基因名写在图例题目的位置
           font.legend = 11,#图例的字体大小
           #font.title = 12,font.x = 10,font.y = 10,#设置其他字体大小
           legend=c(0.85,0.9),
           legend.labs = c("High Risk","Low Risk"),
           #在图例上标出高低分界点的表达量，和组内sample数量
           #legend.labs=c(paste0(">",round(svsort[fit$n[2],i],2),"(",fit$n[1],")"),
           #paste0("<",round(svsort[fit$n[2],i],2),"(",fit$n[2],")")),
           
           #标出pvalue、HR、95% CI
           #太小的p value标为p < 0.001
           pval = paste(pval =pval ,
                        HR, CI, sep = "\n"))

dev.off()


par(oma=c(0.5,1,0,1),font.lab=1.5,font.axis=1.5)
roc1=survivalROC(Stime=rt$futime, 
                 status=rt$fustat, 
                 marker = rt$riskScore, 
                 predict.time =365, 
                 #span = 0.25*nrow(rt)^(-0.20)##span,NNE法的namda 
                 method="KM")

pdf(file="ROC_GEO.pdf",width = 8,height = 8)
plot(roc1$FP, roc1$TP, type="l", xlim=c(0,1), ylim=c(0,1),col="red", 
     xlab="1-specificity", ylab="sensitivity",
     main="ROC curve, Method = KM",
     lwd = 2, cex.main=1.3, cex.lab=1.2, cex.axis=1.2, font=1.2)
# abline(0,1,lty= 3)
# legend("bottomright", legend=paste0("3 year AUC = ",sprintf("%.3f",roc1$AUC),")"),lwd=2,bty="n",col='#FF0033')
roc3=survivalROC(Stime=rt$futime, status=rt$fustat, marker = rt$riskScore,
                 predict.time =365*3, method="KM")

lines(roc3$FP, roc3$TP, type="l",col="#EEA236FF",xlim=c(0,1), ylim=c(0,1),lwd = 2, cex.main=1.8, cex.lab=1.8, cex.axis=1.8, font=1.5)

roc5=survivalROC(Stime=rt$futime, status=rt$fustat, marker = rt$riskScore,
                 predict.time =365*5, method="KM")

lines(roc5$FP, roc5$TP, type="l",col="blue",xlim=c(0,1), ylim=c(0,1),lwd = 2, cex.main=1.3, cex.lab=1.2, cex.axis=1.2, font=1.2)
abline(0,1,lty= 3)

legend(0.5,0.18,c(paste("1 year AUC = ",sprintf("%.3f",roc1$AUC)),paste("3 year AUC = ",sprintf("%.3f",roc3$AUC)),paste("5 year AUC = ",
                                                                                                                        sprintf("%.3f",roc5$AUC))),
       x.intersp=0.5, y.intersp=0.85,
       lty= 1 ,lwd= 2,col=c("red","#EEA236FF","blue"),
       bty = "n",# bty框的类型
       seg.len=1,cex=0.8)#


dev.off()

####风险热图和风险曲线####
library(pheatmap)


valid.hm <- roc_input1
valid.hm<- valid.hm[order(valid.hm$riskScore),] 
valid.hm <- as.data.frame(t(valid.hm))

valid.hm <- valid.hm[rownames(outTab1),]
valid.hm1 <- apply(valid.hm,2,function(x){as.numeric(x)})
rownames(valid.hm1) = rownames(valid.hm)

length(rownames(
  roc_input1[roc_input1$risk =="high",]))

annotation_col = data.frame(SampleType=factor(c(rep("low risk",113),rep("high risk",113))))

rownames(annotation_col)=colnames(valid.hm)
max(valid.hm1)
min(valid.hm1)
pdf('GEO.hm.pdf',width = 8,height = 6)
p <- pheatmap(valid.hm1, 
              annotation = annotation_col,
              color = colorRampPalette(c("blue", "white", "red"))(50),
              cluster_cols =F,
              show_colnames = F,
              cluster_rows = T ,
              scale="row",
              fontsize = 10,
              fontsize_row=10,
              fontsize_col=10,
              border=F)


dev.off()

#画风险曲线
#??ȡ?????ļ?
setwd('D:\\YQXX0105\\luad_tumor_normal\\cox')
roc_input <- read.table('risk_valid.txt',row.names = 1,check.names = F,header = T)

rt=roc_input[order(roc_input$riskScore),]                                     #????riskScore????Ʒ????


#???Ʒ???????
riskClass=rt[,"risk"]
lowLength=length(riskClass[riskClass=="low"])
highLength=length(riskClass[riskClass=="high"])
line=rt[,"riskScore"]
# line[line>10]=10
pdf(file="train_riskScore.pdf",width = 10,height = 4)
plot(line,
     type="p",
     pch=20,
     xlab="Patients (increasing risk socre)",
     ylab="Risk score",
     col=c(rep("#028846",lowLength),
           rep("red",highLength)))
abline(h=median(rt$riskScore),v=lowLength,lty=2)
legend("topleft", c("High Risk", "Low Risk"),bty="n",pch=19,col=c("red","#028846"),cex=1.2)
dev.off()

#????????״̬ͼ
color=as.vector(rt$fustat)
color[color==1]="red"
color[color==0]="#028846"
pdf(file="train_survStat.pdf",width = 10,height = 4)
plot(rt$futime,
     pch=19,
     xlab="Patients (increasing risk socre)",
     ylab="Survival time (Days)",
     col=color)
legend("topleft", c("Dead", "Alive"),bty="n",pch=19,col=c("red","#028846"),cex=1.2)
abline(v=lowLength,lty=2)
dev.off()

######绘制单因素多因素森林图######
#读取输入文件
write.csv(outTab1,"多因素cox.csv",row.names = F)
write.csv(outTab,"单因素COX.csv",row.names = F)
rt <- read.table("单因素cox.csv",header=T,sep=",",row.names=1,check.names=F)

gene <- rownames(rt)
hr <- sprintf("%.3f",rt$"HR")
hrLow  <- sprintf("%.3f",rt$"HR.95L")
hrHigh <- sprintf("%.3f",rt$"HR.95H")
Hazard.ratio <- paste0(hr,"(",hrLow,"-",hrHigh,")")
pVal <- ifelse(rt$coxPvalue<0.001, "<0.001", sprintf("%.3f", rt$coxPvalue))

#输出图形
pdf(file="单因素forest.pdf", width = 7,height = 6)
n <- nrow(rt)
nRow <- n+1
ylim <- c(1,nRow)
layout(matrix(c(1,2),nc=2),width=c(3,2.5))

#绘制森林图左边的临床信息
xlim = c(0,3)
par(mar=c(4,2.5,2,1))
plot(1,xlim=xlim,ylim=ylim,type="n",axes=F,xlab="",ylab="")
text.cex=0.8
text(0,n:1,gene,adj=0,cex=text.cex)
text(1.5-0.5*0.2,n:1,pVal,adj=1,cex=text.cex);text(1.5-0.5*0.2,n+1,'pvalue',cex=text.cex,font=2,adj=1)
text(3,n:1,Hazard.ratio,adj=1,cex=text.cex);text(3,n+1,'Hazard ratio',cex=text.cex,font=2,adj=1,)

#绘制森林图
par(mar=c(4,1,2,1),mgp=c(2,0.5,0))
xlim = c(0.5,max(as.numeric(hrLow),as.numeric(hrHigh)+0.2))
plot(1,xlim=xlim,ylim=ylim,type="n",axes=F,ylab="",xaxs="i",xlab="Hazard ratio")
arrows(as.numeric(hrLow),n:1,as.numeric(hrHigh),n:1,angle=90,code=3,length=0.05,col="darkblue",lwd=2.5)
abline(v=1,col="black",lty=2,lwd=2)
boxcolor = ifelse(as.numeric(hr) > 1, 'red', 'green')
points(as.numeric(hr), n:1, pch = 15, col = boxcolor, cex=1.3)
axis(1)
dev.off()

##########单因素独立预后#######
setwd('D:\\YQB062\\yuhou')#######482个样本去做独立预后

indp <- read.csv("indp.input.csv",row.names = 1)

rt = indp

outTab=data.frame()
for(i in colnames(rt[,3:ncol(rt)])){
  cox <- coxph(Surv(futime, fustat) ~ rt[,i], data = rt)
  coxSummary = summary(cox)
  coxP=coxSummary$coefficients[,"Pr(>|z|)"]
  outTab=rbind(outTab,
               cbind(id=i,
                     HR=coxSummary$conf.int[,"exp(coef)"],
                     HR.95L=coxSummary$conf.int[,"lower .95"],
                     HR.95H=coxSummary$conf.int[,"upper .95"],
                     pvalue=coxSummary$coefficients[,"Pr(>|z|)"])
  )
}
write.table(outTab,file="indp_uniCox.txt",sep="\t",row.names=F,quote=F)

rt <- read.table("indp_uniCox.txt",header=T,sep="\t",row.names=1,check.names=F)


gene <- rownames(rt)
hr <- sprintf("%.3f",rt$"HR")
hrLow  <- sprintf("%.3f",rt$"HR.95L")
hrHigh <- sprintf("%.3f",rt$"HR.95H")
Hazard.ratio <- paste0(hr,"(",hrLow,"-",hrHigh,")")
pVal <- ifelse(rt$pvalue<0.001, "<0.001", sprintf("%.3f", rt$pvalue))

#输出图形
pdf(file="单因素预后forest.pdf", width = 7,height = 6)
n <- nrow(rt)
nRow <- n+1
ylim <- c(1,nRow)
layout(matrix(c(1,2),nc=2),width=c(3,2.5))

#绘制森林图左边的临床信息
xlim = c(0,3)
par(mar=c(4,2.5,2,1))
plot(1,xlim=xlim,ylim=ylim,type="n",axes=F,xlab="",ylab="")
text.cex=0.8
text(0,n:1,gene,adj=0,cex=text.cex)
text(1.5-0.5*0.2,n:1,pVal,adj=1,cex=text.cex);text(1.5-0.5*0.2,n+1,'pvalue',cex=text.cex,font=2,adj=1)
text(3,n:1,Hazard.ratio,adj=1,cex=text.cex);text(3,n+1,'Hazard ratio',cex=text.cex,font=2,adj=1,)

#绘制森林图
par(mar=c(4,1,2,1),mgp=c(2,0.5,0))
xlim = c(0.5,max(as.numeric(hrLow),as.numeric(hrHigh)))
plot(1,xlim=xlim,ylim=ylim,type="n",axes=F,ylab="",xaxs="i",xlab="Hazard ratio")
arrows(as.numeric(hrLow),n:1,as.numeric(hrHigh),n:1,angle=90,code=3,length=0.05,col="darkblue",lwd=2.5)
abline(v=1,col="black",lty=2,lwd=2)
boxcolor = ifelse(as.numeric(hr) > 1, 'red', 'green')
points(as.numeric(hr), n:1, pch = 15, col = boxcolor, cex=1.3)
axis(1)
dev.off()

#############多因素独立预后#########
library(survival)

rt <- indp[,c(1,2,4,5,6,7,9)]

multiCox=coxph(Surv(futime, fustat) ~ ., data = rt)
multiCoxSum=summary(multiCox)

outTab=data.frame()
outTab=cbind(
  HR=multiCoxSum$conf.int[,"exp(coef)"],
  HR.95L=multiCoxSum$conf.int[,"lower .95"],
  HR.95H=multiCoxSum$conf.int[,"upper .95"],
  pvalue=multiCoxSum$coefficients[,"Pr(>|z|)"])
outTab=cbind(id=row.names(outTab),outTab)
write.table(outTab,file="multiCox.xls",sep="\t",row.names=F,quote=F)
rt <- read.table("multiCox.xls",header=T,sep="\t",row.names=1,check.names=F)

gene <- rownames(rt)
hr <- sprintf("%.3f",rt$"HR")
hrLow  <- sprintf("%.3f",rt$"HR.95L")
hrHigh <- sprintf("%.3f",rt$"HR.95H")
Hazard.ratio <- paste0(hr,"(",hrLow,"-",hrHigh,")")
pVal <- ifelse(rt$pvalue<0.001, "<0.001", sprintf("%.3f", rt$pvalue))

#输出图形
pdf(file="多因素预后forest.pdf", width = 7,height = 5)
n <- nrow(rt)
nRow <- n+1
ylim <- c(1,nRow)
layout(matrix(c(1,2),nc=2),width=c(3,2.5))

#绘制森林图左边的临床信息
xlim = c(0,3)
par(mar=c(4,2.5,2,1))
plot(1,xlim=xlim,ylim=ylim,type="n",axes=F,xlab="",ylab="")
text.cex=0.8
text(0,n:1,gene,adj=0,cex=text.cex)
text(1.5-0.5*0.2,n:1,pVal,adj=1,cex=text.cex);text(1.5-0.5*0.2,n+1,'pvalue',cex=text.cex,font=2,adj=1)
text(3,n:1,Hazard.ratio,adj=1,cex=text.cex);text(3,n+1,'Hazard ratio',cex=text.cex,font=2,adj=1,)

#绘制森林图
par(mar=c(4,1,2,1),mgp=c(2,0.5,0))
xlim = c(0.5,max(as.numeric(hrLow),as.numeric(hrHigh)+0.2))
plot(1,xlim=xlim,ylim=ylim,type="n",axes=F,ylab="",xaxs="i",xlab="Hazard ratio")
arrows(as.numeric(hrLow),n:1,as.numeric(hrHigh),n:1,angle=90,code=3,length=0.05,col="darkblue",lwd=2.5)
abline(v=1,col="black",lty=2,lwd=2)
boxcolor = ifelse(as.numeric(hr) > 1, 'red', 'green')
points(as.numeric(hr), n:1, pch = 15, col = boxcolor, cex=1.3)
axis(1)

dev.off()

########列线图####
library(rms)

pbc <-indp[,c(1,2,4,9)]
dd <- datadist(pbc)
options(datadist="dd")
options(na.action="na.delete")
summary(pbc$futime)
coxpbc <- cph(formula = Surv(futime,fustat) ~  riskScore+Stage,,data=pbc,x=T,y=T,surv = T,na.action=na.delete)
surv <- Survival(coxpbc) 
surv1 <- function(x) surv(365,x)
surv3 <- function(x) surv(1095,x)
surv5 <- function(x) surv(1825,x)

x <- nomogram(coxpbc,fun = list(surv1,surv3,surv5),lp=T,
              funlabel = c('1-year survival Probability','3-year survival Probability','5-year survival Probability'),
              maxscale = 100,fun.at = c(0.95,0.9,0.8,0.7,0.6,0.5,0.4,0.3,0.2,0.1))

pdf("nomogram_classical.pdf",width = 14,height = 10)
plot(x, lplabel="Linear Predictor",
     xfrac=.35,varname.label=TRUE, varname.label.sep="=", ia.space=.2, 
     tck=NA, tcl=-0.20, lmgp=0.3,
     points.label='Points', total.points.label='Total Points',
     total.sep.page=FALSE, 
     cap.labels=FALSE,cex.var = 1.6,cex.axis = 1.05,lwd=5,
     label.every = 1,col.grid = gray(c(0.8, 0.95)))
dev.off()
############矫正曲线############
pbcox=pbc

f1<- cph(formula = Surv(futime,fustat) ~   riskScore+Stage,data=pbc,x=T,y=T,surv = T,na.action=na.delete,time.inc = 365) 

#参数m=50表示每组50个样本进行重复计算
cal1 <- calibrate(f1, cmethod="KM", method="boot",u=365,m=100,B=1000) 

f3 <- cph(formula = Surv(futime,fustat) ~   riskScore+Stage,data=pbc,x=T,y=T,surv = T,na.action=na.delete,time.inc = 1095) 
cal3 <- calibrate(f3, cmethod="KM", method="boot",u=1095,m=100,B=1000)

f5 <- cph(formula = Surv(futime,fustat) ~   riskScore+Stage,data=pbc,x=T,y=T,surv = T,na.action=na.delete,time.inc = 1825) 
cal5 <- calibrate(f5, cmethod="KM", method="boot",u=1825,m=100,B=1000)

pdf("calibration_compare.pdf",width = 8,height = 8)

plot(cal1,lwd = 2,lty = 0,errbar.col = c("#2166AC"),
     #bty = "l", #只画左边和下边框
     xlim = c(0,1),ylim= c(0,1),
     xlab = "Nomogram-prediced OS (%)",ylab = "Observed OS (%)",
     col = c("#2166AC"),
     cex.lab=1.2,cex.axis=1, cex.main=1.2, cex.sub=0.6)
lines(cal1[,c('mean.predicted',"KM")],
      type = 'b', lwd = 1, col = c("#2166AC"), pch = 16)
mtext("")

plot(cal3,lwd = 2,lty = 0,errbar.col = c("#B2182B"),
     xlim = c(0,1),ylim= c(0,1),col = c("#B2182B"),add = T)
lines(cal3[,c('mean.predicted',"KM")],
      type = 'b', lwd = 1, col = c("#B2182B"), pch = 16)

plot(cal5,lwd = 2,lty = 0,errbar.col = c("darkgreen"),
     xlim = c(0,1),ylim= c(0,1),col = c("darkgreen"),add = T)
lines(cal5[,c('mean.predicted',"KM")],
      type = 'b', lwd = 1, col = c("darkgreen"), pch = 16)

abline(0,1, lwd = 2, lty = 3, col = c("#224444"))

legend("topleft", #图例的位置
       legend = c("1-year","3-year","5-year"), #图例文字
       col =c("#2166AC","#B2182B","darkgreen"), #图例线的颜色，与文字对应
       lwd = 2,#图例中线的粗细
       cex = 1.2,#图例字体大小
       bty = "n")#不显示图例边框
dev.off()

######临床相关性#####
library(ggpubr)
setwd("D:\\YQB062\\clinical_corr/")
clinical$Gender <- ifelse(clinical$Gender == "1",'male','famale')
clinical = unique(clinical)
clin.cor <- merge(risk,clinical,by = "id")
write.csv(clin.cor,"clin.cor.input.csv",row.names = F)
clin.cor <- read.csv("clin.cor.input.csv",row.names = 1)
rt = clin.cor
data = rt[,c(7,9)]
data = data[data$N !="'--",]

data <- data[data$N!="NX",]
data$N = ifelse(data$N =="N0","N0","N1+N2+N3")
data$age = ifelse(data$age <60,"<60",">=60")

write.csv(data,'clin.T.csv')
data <- read.csv("clin.stage.csv",row.names = 1)

sz=18
pdf("risk_Stage.pdf",height = 6,width = 6)
p1 <- ggboxplot(data[,c("Stage",'riskScore')],x='Stage',y='riskScore',fill ='Stage',
                ylab = 'riskScore',
                xlab ='Stage',palette = "jco",
                #add ='jitter',
                size =0.8)+
  theme(axis.text.x=element_text(size=sz),
        axis.text.y=element_text(size=sz),
        axis.title = element_text(size=sz),
        legend.text = element_text(size=sz),
        legend.title = element_text(size=sz),
        axis.line = element_line(size=1.2))+
  stat_compare_means(size = 6,label.x = 1.5,
                     label = 'p.signif')
p1 + font('xlab',face = 'bold')+font('ylab',face = 'bold')+
  font('x.text',face = 'bold')+font('y.text',face = 'bold')+
  font('legend.title',face = 'bold')+font('legend.text',face = 'bold')
dev.off()

##临床相关性热图#
library(pheatmap)
clin.hp <- read.csv("clin.hp.csv",row.names = 1)
clin.hp.exp <- train.hm[,rownames(clin.hp)]
clin.hp.exp1 = clin.hp.exp
clin.hp.exp <- apply(clin.hp.exp,2,function(x){as.numeric(x)})
rownames(clin.hp.exp) = rownames(clin.hp.exp1)

pdf("临床相关性热图.pdf",height = 8,width = 12)
p <- pheatmap(clin.hp.exp, 
              annotation_col = clin.hp,
              color = colorRampPalette(c("blue", "white", "red"))(50),
              cluster_cols =F,
              show_colnames = F,
              scale="row",
              fontsize = 10,
              fontsize_row=12,
              fontsize_col=8,
              border=FALSE)
dev.off()

#########CIBERSORT#######
setwd("D:\\YQB062\\CIBERSORT")
source("CIBERSORT.R")

data <- exp[,c("id",colnames(train.hm))]

write.table(data,"CIBERSORT.input.txt",row.names = F,sep = "\t",quote = F)

results=CIBERSORT("LM22.txt","CIBERSORT.input.csv",perm = 100,QN=T)

CIBERSORT.filt <- read.csv("CIBERSORT.filt.csv",row.names = 1)

data=t(CIBERSORT.filt)
col=rainbow(nrow(data),s=0.7,v=0.7)
pdf('免疫细胞比例.pdf',width = 12,height = 10)
col=rainbow(nrow(data),s=0.7,v=0.7)
par(las=1,mar=c(8,5,4,13))
a1 = barplot(data,col=col,yaxt="n",ylab="Relative Percent",xaxt="n",border = NA)
a2 = axis(2,tick=F,labels=F)
axis(2,a2,paste0(a2*100,"%"))
axis(1,a1,labels=F)
par(srt=60,xpd=T);
#text(a1,-0.02,colnames(data),adj=1,cex=1);
par(srt=0)
ytick2 = cumsum(data[,ncol(data)])
ytick1 = c(0,ytick2[-length(ytick2)])
#text(par('usr')[2],(ytick1+ytick2)/2,rownames(data),cex=0.6,adj=0)
legend(par('usr')[2]*0.97,par('usr')[4],legend=rownames(data),col=col,pch=15,bty="n",cex=0.8)
dev.off()

######小提琴图######
library(ggplot2)
#install.packages('vioplot')
library(vioplot)                                                    #引用包

data <- CIBERSORT.filt
data$sample = rownames(data)
risk = risk[,c(11,8,9)]

data <- merge(risk,data,by = "sample")
write.csv(data,"vio.input.csv",row.names = F)
data=read.csv("vio.input.csv",row.names = 1)
rt = data
lowTmbNum = 224
highTmbNum = 220

pdf("vioplot.pdf",height=8,width=15)
par(las=1,mar=c(10,6,3,3))
x=c(1:ncol(rt))
y=c(1:ncol(rt))
plot(x,y,
     xlim=c(0,63),ylim=c(min(rt),max(rt)+0.02),
     main="",xlab="", ylab="Fraction",
     pch=21,
     col="white",
     xaxt="n")
TNpvalue <- list()
for(i in 1:ncol(rt)){
  if(sd(rt[1:lowTmbNum,i])==0){
    rt[1,i]=0.001
  }
  if(sd(rt[(lowTmbNum+1):(lowTmbNum+highTmbNum),i])==0){
    rt[(lowTmbNum+1),i]=0.001
  }
  lowTmbData=rt[1:lowTmbNum,i]
  highTmbData=rt[(lowTmbNum+1):(lowTmbNum+highTmbNum),i]
  vioplot(lowTmbData,at=3*(i-1),lty=1,add = T,col = "#004BFB")
  vioplot(highTmbData,at=3*(i-1)+1,lty=1,add = T,col = "#F91F10")
  wilcoxTest=wilcox.test(lowTmbData,highTmbData)
  p=wilcoxTest$p.value
  mx=max(c(lowTmbData,highTmbData))
  lines(c(x=3*(i-1)+0.2,x=3*(i-1)+0.8),c(mx,mx))
  text(x=3*(i-1)+0.5, y=mx+0.02, labels=ifelse(p<0.001, paste0("p<0.001"), paste0("p=",sprintf("%.03f",p))), cex = 0.8)
  TNpvalue[[i]] <- c(colnames(rt)[i],mean(highTmbData),mean(lowTmbData),p)
}
text(seq(1,64,3),-0.05,xpd = NA,labels=colnames(rt),cex = 1,srt = 45,pos=2)
par(srt=60,xpd=T);par(srt=0)
legend(par('usr')[2]*0.82,par('usr')[4]*1,legend=c("Low Risk","High Risk"),col=c("#004BFB","#F91F10"),pch=15,bty="n",cex=1)
dev.off()

#########免疫检查点表达量含量箱线图########
library(RColorBrewer)
gene <- c('CD274','PDCD1LG2','HAVCR2','TIGIT','PDCD1','LAG3','CTLA4')
Tumor[1:5,1:5]
max(Tumor)
data <- Tumor[,rownames(risk)]

data <- as.data.frame(t(data[gene,]))
lowrisk = rownames(risk[risk$risk =="low",])
data1=data[,1:7]

data$group = ifelse(rownames(data) %in% lowrisk,"lowrisk","highrisk")

boxdata <- lapply(colnames(data1), function(x) data.frame(expression=data1[,x],gene=rep(x,nrow(data1)),group=data$group))
boxdata <- do.call(rbind,boxdata)
sz=18
pdf(file = '免疫检查点表达量_箱线图.pdf',width = 8,height = 7)
ggboxplot(boxdata, x="gene", y="expression", color = "group", 
          ylab="expression",  xlab="", palette = 'jco',add = "jitter",size = 1,axis.line =2)+
  theme(axis.text.y=element_text(size=sz),
        axis.title=element_text(size=sz),
        axis.text.x=element_text(size=sz)) +
  theme(legend.text = element_text(size = sz),
        legend.title = element_text(size = sz)) +
  stat_compare_means(label = "p.signif",aes(group=group))+
  rotate_x_text(60)
dev.off()

########TIDE######
data <- Tumor[,rownames(risk)]
anno <- risk[,c(1,3)]
anno <- as.data.frame(anno)
TIDE = data
TIDE <- sweep(TIDE,2, apply(TIDE,2,median,na.rm=T))
TIDE <- sweep(TIDE,1, apply(TIDE,1,median,na.rm=T))
write.table(TIDE,"TIDE_input.self_subtract",sep = "\t",row.names = T,col.names = NA,quote = F)

##########TIDE#####
setwd('D:\\YQB062\\CIBERSORT\\TIDE')
TIDE.res <- read.csv("TIDE_output.csv",header = T,row.names = 1,check.names = F,stringsAsFactors = F)
anno$TIDE <- TIDE.res[rownames(anno),"Responder"]
TIDE.res$sample = rownames(TIDE.res)
TIDE.res <- merge(TIDE.res,anno,by ="sample")

data = TIDE.res[,c(1,4,16)]
colnames(data)[2] = "TIDE"
rownames(data)=data[,1]
data = data[,-1]

pdf("TIDE_RISK.pdf",height = 6,width = 6)
p1 <- ggboxplot(data[,c('risk',"TIDE")],x='risk',y='TIDE',fill ='risk',
                ylab = 'TIDE',
                xlab ='risk',palette = "jco",
                #add ='jitter',
                size =0.8)+
  theme(axis.text.x=element_text(size=13),
        axis.text.y=element_text(size=13),
        axis.title = element_text(size=15),
        legend.text = element_text(size=15),
        legend.title = element_text(size=15),
        axis.line = element_line(size=1.2))+
  stat_compare_means(size = 6,label.x = 1.5,
                     label = 'p.signif',method = 't.test')
p1 + font('xlab',face = 'bold')+font('ylab',face = 'bold')+
  font('x.text',face = 'bold')+font('y.text',face = 'bold')+
  font('legend.title',face = 'bold')+font('legend.text',face = 'bold')
dev.off()

print(table(anno$TIDE,anno$risk))

print(fisher.test(table(anno$TIDE,anno$risk))) 


generateInputFileForSubMap <- function(in_gct, gct_file, cls_file, sam_info, type_name = "type"){
  in_gct <- data.frame(GeneID=rownames(in_gct),
                       description="na",
                       in_gct, 
                       stringsAsFactors = F,
                       check.names = F)
  cat("#1.2\n", file = gct_file)
  cat(nrow(in_gct),"\t",ncol(in_gct)-2,"\n", file = gct_file, append = T)
  cat(paste(colnames(in_gct), collapse = "\t"),"\n", file = gct_file, append = T)
  for(i in 1:nrow(in_gct)) cat(paste(in_gct[i,], collapse = "\t"),"\n", file = gct_file, append = T)
  
  cat(nrow(sam_info),length(levels(factor(sam_info$rank))),1, "\n", file = cls_file )
  cat("#", paste0(levels(factor(sam_info[, type_name])), collapse = " " ), "\n", file = cls_file, sep = "", append = T)
  cat(as.numeric(factor(sam_info[, type_name])), file = cls_file, append = T)
}

risk = roc_input[,c(8,9)]
risk=risk[order(risk$riskScore),]
risk$sample = rownames(risk)  

skcm.immunotherapy.logNC <- Tumor[,risk$sample]
rownames(skcm.immunotherapy.logNC) <- toupper(rownames(skcm.immunotherapy.logNC))
write.csv(skcm.immunotherapy.logNC,"")

skcm.immunotherapy.info <- risk[,c(3,2)]

gct_file <- "Immune2.for.SubMap.gct"
cls_file <- "Immune2.for.SubMap.cls"

in_gct <- skcm.immunotherapy.logNC # 产生和示例数据类似的形式，log2转化的标准化count值
generateInputFileForSubMap(in_gct = in_gct, gct_file = gct_file, cls_file = cls_file, sam_info = skcm.immunotherapy.info, type_name = "rank")


##########糖基转移酶相关性######
library(corrplot)
cor.exp <- as.data.frame(t(hmexp))
res1 <- cor.mtest(cor.exp, conf.level = .95)


cor <- cor(cor.exp)
cor_raw <- cor
cor <- round(cor,2)

pdf(file='GTs相关性.pdf',width = 10,height =10)
corrplot(cor, method = "color", type = "upper", tl.pos = "lt",p.mat = res1$p, insig = "label_sig",sig.level = c(.001, .01, .05), pch.cex = .9, pch.col = "red")
corrplot(cor, add = TRUE, type = "lower", method = "color", diag = FALSE, tl.pos = "n", cl.pos = "n",number.cex = 0.5,addCoef.col = "black") 
dev.off()

heatmap(x = cor,symm = T,)


#######ssGSEA#####
library(GSVA)
library(estimate)
library(utils)
library(magrittr)
library(GSEABase)
setwd("D:\\YQB062\\ssGSEA\\")
load("easy_input_immunity.symbol.rdata")
exprSet = read.csv("D:\\YQB062\\Cox\\LUAD_filt.csv",row.names = 1,check.names = F)
rt = exprSet[,risk$sample]
gmtFile <- 'immunity_by_CELL.gmt'
immunity=getGmt(gmtFile)


exp=as.matrix(rt)
dimnames=list(rownames(exp),colnames(exp))
mat=matrix(as.numeric(as.matrix(exp)),nrow=nrow(exp),dimnames=dimnames)
mat=mat[rowMeans(mat)>0,]

ssgseaScore=gsva(mat, immunity, method='ssgsea', kcdf='Gaussian', abs.ranking=TRUE)

normalize=function(x){
  return((x-min(x))/(max(x)-min(x)))}
#输出
ssgseaOut=normalize(ssgseaScore)
ssgseaOut=rbind(id=colnames(ssgseaOut),ssgseaOut)

write.table(ssgseaOut,file="immune_ssgseaOut.txt",sep="\t",quote=F,col.names=F)

data <- ssgseaOut[-1,]
data <- apply(data,2,function(x){as.numeric(x)})
rownames(data) <- rownames(ssgseaOut[-1,])


data <- data.frame(t(data),check.names = F)


write.csv(data,'ssgsva.input.csv')
data <- read.csv('ssgsva.input.csv',row.names = 1,check.names = F)
data$Risk = ifelse(rownames(data) %in% lowrisk,"LowRisk","HighRisk")

sig <- data.frame()
for (i in colnames(data[,1:(ncol(data)-1)])) {
  rt <- data.frame(immune=data[,i],Type=data$Risk)
  rtTest<-t.test(immune~Type, data=rt)
  if (rtTest$p.value <0.05){
    sig <- rbind(sig,data.frame(Immunocyte = i,pvalue = rtTest$p.value))
  }
}

df <- data
df1 <-  t(df[,c(1:(ncol(df)-1))])
colnames(df1) <- rownames(df)
annotation_col = data.frame(Type = factor(df$Risk,levels = c('LowRisk','HighRisk')))   ##分组，legend名称：Type
rownames(annotation_col) = colnames(df1)
brewer.pal(9, "Set3")
# ann_colors = list(Riskscore = c(high_risk = "mediumpurple1",low_risk = "lightgreen"),
#                   stage = c(StageI = "#FB8072",StageII = "#80B1D3",StageIII = "#FDB462",StageIV = "#B3DE69")) #给分组设置颜色.注意格式
color.key <- c("#3300CC","#3399FF","white","#FF3333","#CC0000")

write.csv(df1,'hm.immue.input.csv')
pdf(file = 'ssGSEA_hm.pdf',width = 10,height = 5)  
pheatmap(df1,cellwidth = 0.7, cellheight = 12, fontsize = 12,
         method="spearman", #计算gene或sample之间的相关性的方法，可选"pearson" (default), "kendall", or "spearman"
         scale="row", #为基因做scale
         cluster_rows=T,#为基因做聚类##不要给样本做聚类，否则样本名顺序会变
         cluster_cols=F,#不为sample做聚类
         color = colorRampPalette(color.key)(50),###表征表达量高低的颜色域
         show_colnames=F,show_rownames =T,
         annotation_col = annotation_col,
         #annotation_colors = ann_colors,##多个分组时再加上这个参数吧
         #treeheight_row = "0",treeheight_col = "0",#不画树
         border_color = "NA")
dev.off()

library(tidyr)
data <- data[,c(sig[,1],'Risk')]

data <- gather(data,immunocyte,Score,1:(ncol(data)-1))

pdf('ssgsea_boxplot.pdf',width = 12,height = 8)

p <- ggboxplot(data,x='immunocyte',y='Score',fill ='Risk',
               ylab = 'Score',
               xlab ='immunocyte',palette = "jco",
               #add ='jitter',
               size =0.8)+
  theme(axis.text.x=element_text(size=12,angle=45,hjust=1),
        axis.text.y=element_text(size=13),
        axis.title = element_text(size=15),
        legend.text = element_text(size=15),
        legend.title = element_text(size=15),
        axis.line = element_line(size=1.2))+
  stat_compare_means(size = 4,method = "t.test", aes(group=Risk),label = 'p.signif')
p + font('xlab',face = 'bold')+font('ylab',face = 'bold')+
  font('x.text',face = 'bold')+font('y.text',face = 'bold')+
  font('legend.title',face = 'bold')+font('legend.text',face = 'bold')
dev.off()


#############免疫细胞与模型基因相关性########
data = as.data.frame(t(
  ssgseaOut[-1,]))
exp <- as.data.frame(
  t(multiexp[,3:7])
)

gene <- rownames(exp)

immuscore <- function(gene){
  y <- as.numeric(rt[gene,])
  colnames <- colnames(data)
  do.call(rbind,lapply(colnames, function(x){
    dd  <- cor.test(as.numeric(data[,x]), y , method="spearman")
    data.frame(gene=gene,immune_cells=x,cor=dd$estimate,p.value=dd$p.value )
  }))
}

immuscore("ALG3")

dat <- do.call(rbind,lapply(gene,immuscore))
head(dat)
write.csv(dat,"模型基因与免疫细胞相关性.csv")

dat$pstar <- ifelse(dat$p.value < 0.05,
                     ifelse(dat$p.value < 0.01,"**","*"),
                     "")
dat$pstar[1:20]

pdf("correlation_gene_immnucell.pdf",height = 7,width = 9)
ggplot(dat, aes(immune_cells, gene)) + 
  geom_tile(aes(fill = cor), colour = "white",size=1)+
  scale_fill_gradient2(low = "#2b8cbe",mid = "white",high = "#e41a1c")+
  geom_text(aes(label=pstar),col ="black",size = 5)+
  theme_minimal()+# 不要背景
  theme(axis.title.x=element_blank(),#不要title
        axis.ticks.x=element_blank(),#不要x轴
        axis.title.y=element_blank(),#不要y轴
        axis.text.x = element_text(angle = 45, hjust = 1),# 调整x轴文字
        axis.text.y = element_text(size = 8))+#调整y轴文字
  #调整legen
  labs(fill =paste0(" * p < 0.05","\n\n","** p < 0.01","\n\n","Correlation"))
dev.off()
