# Supplementary material for: A novel glycosylation-related gene signature predicts survival in patients with lung adenocarcinoma
Source: BMC Bioinformatics. 2022 Dec 27;23:562. doi: 10.1186/s12859-022-05109-8 (PMC9793550; doi:10.1186/s12859-022-05109-8)
Supplement: Supplementary file 4 — Additional file 4. Table S1. The differentially expressed analysis with 519 LUAD samples and 58 control samples from the TCGA database. [file 12859_2022_5109_MOESM4_ESM.xlsx]

## Sheet: TCGA-luad_diff
	logFC	logCPM	LR	PValue	FDR
RTKN2	-4.12057	5.5301	1019.81	8.88563e-224	1.43929e-219
OTUD1	-2.12183	4.62283	981.229	2.16037e-215	1.74969e-211
FAM107A	-4.53389	5.27317	951.051	7.84064e-209	4.23343e-205
EPAS1	-2.69602	9.2549	919.998	4.41111e-202	1.78628e-198
RAMP3	-3.19775	4.6443	909.428	8.75711e-200	2.83695e-196
SEMA3G	-3.20082	4.01225	908.638	1.30006e-199	3.50973e-196
S1PR1	-2.8431	5.27893	893.497	2.54437e-196	5.88767e-193
RGCC	-2.8575	6.24027	888.266	3.48946e-195	7.06527e-192
STX11	-2.98105	3.60728	885.759	1.22364e-194	2.20227e-191
TEK	-3.25194	4.40046	884.971	1.81511e-194	2.94012e-191
ACVRL1	-2.53989	5.64119	864.622	4.81642e-190	7.09239e-187
PECAM1	-2.29928	8.05411	861.555	2.23621e-189	3.01851e-186
EMP2	-2.72165	8.64539	830.664	1.16206e-182	1.44792e-179
RAMP2	-2.85137	4.47162	828.112	4.17066e-182	4.82545e-179
EDNRB	-3.51247	5.08449	824.668	2.33796e-181	2.52468e-178
HSPA12B	-2.75737	3.27342	809.516	4.60338e-178	4.66034e-175
LDB2	-2.62522	4.63095	808.137	9.18005e-178	8.74697e-175
PTPN21	-2.46402	4.79873	801.648	2.3645e-176	2.12779e-173
FCN3	-4.48556	5.07436	793.034	1.76454e-174	1.50431e-171
PRX	-3.34117	4.64077	792.145	2.75355e-174	2.2301e-171
WWC2	-2.37522	5.54912	773.326	3.40053e-170	2.62294e-167
SLC6A4	-6.14619	4.63826	765.646	1.5898e-168	1.17052e-165
LIMS2	-2.78692	4.76659	753.643	6.47653e-166	4.56117e-163
ROBO4	-2.81626	5.12945	739.493	7.7289e-163	5.21636e-160
CALCRL	-2.78607	5.68825	714.149	2.50617e-157	1.6238e-154
MYZAP	-3.32577	2.03011	711.939	7.57785e-157	4.721e-154
SPOCK2	-3.1747	7.14859	704.825	2.6692e-155	1.60132e-152
ANGPT4	-4.20317	0.302447	703.997	4.04119e-155	2.33783e-152
JAM2	-2.50459	4.0589	703.027	6.56971e-155	3.66952e-152
CDH5	-2.52663	6.12642	699.332	4.17889e-154	2.25632e-151
KANK3	-2.80017	2.94015	695.222	3.27149e-153	1.70941e-150
AGER	-4.99843	8.31346	693.569	7.48389e-153	3.78825e-150
TAL1	-2.81594	2.08939	683.794	9.99688e-151	4.90695e-148
FABP4	-4.86793	4.42217	683.729	1.03277e-150	4.92026e-148
SH2D3C	-2.26804	4.6592	677.223	2.68422e-149	1.24226e-146
FHL1	-3.4137	6.0981	674.577	1.00981e-148	4.54357e-146
CD101	-2.77237	2.71385	673.364	1.85354e-148	8.11451e-146
ECSCR	-2.35344	1.08653	671.101	5.75809e-148	2.45446e-145
FMO2	-3.2866	5.92366	664.843	1.3218e-146	5.48987e-144
SDPR	-3.29719	6.32432	664.337	1.7026e-146	6.77913e-144
FOXF1	-2.73301	3.73573	664.322	1.71592e-146	6.77913e-144
PRKCE	-1.90775	4.50997	653.551	3.77423e-144	1.45559e-141
GYPE	-3.34861	-0.237161	639.966	3.39866e-141	1.28027e-138
CLEC3B	-3.65246	4.39361	635.252	3.60237e-140	1.32616e-137
CYYR1	-2.27132	4.11137	634.156	6.23608e-140	2.24471e-137
TMEM100	-4.33276	4.66698	629.858	5.3665e-139	1.88971e-136
PLAC9	-2.68915	2.66657	623.329	1.41191e-137	4.86598e-135
SMAD6	-2.55946	4.27756	616.978	3.39698e-136	1.14634e-133
FGD5	-2.24367	4.88627	608.901	1.94033e-134	6.41416e-132
GIMAP8	-2.44789	4.60687	608.658	2.1907e-134	7.09698e-132
CLEC1A	-2.32182	2.04398	607.909	3.18798e-134	1.01253e-131
CAV1	-3.40663	8.14234	598.785	3.07665e-132	9.48693e-130
SGCG	-3.80195	-0.0282973	598.767	3.10413e-132	9.48693e-130
GRK5	-2.47319	5.0249	593.58	4.17021e-131	1.25091e-128
ADRB2	-3.08233	3.31506	592.485	7.21857e-131	2.12593e-128
LRRC32	-2.33976	5.59762	588.75	4.68675e-130	1.35564e-127
ARHGEF26	-2.6907	4.655	587.151	1.04394e-129	2.96663e-127
STARD13	-2.03556	4.20105	583.188	7.59842e-129	2.12206e-126
LYVE1	-3.20295	3.79843	581.91	1.44108e-128	3.95639e-126
STARD8	-2.19736	3.96783	571.058	3.30535e-126	8.92335e-124
ARHGEF15	-2.42433	3.92236	569.692	6.55002e-126	1.7393e-123
VIPR1	-3.22812	4.9408	569.495	7.22869e-126	1.88855e-123
PTPRB	-2.63866	5.9588	568.524	1.17599e-125	3.02359e-123
MYCT1	-2.24764	3.49468	565.553	5.20791e-125	1.31809e-122
CLEC14A	-2.26694	5.0921	563.159	1.72762e-124	4.30523e-122
GPD1	-3.90229	3.64993	560.844	5.50765e-124	1.35171e-121
NECAB1	-3.27554	2.42388	557.802	2.52827e-123	6.11239e-121
C20orf202	-2.61118	-0.877552	556.901	3.9698e-123	9.45629e-121
CCM2L	-2.48626	2.10405	556.705	4.37855e-123	1.02788e-120
SOX7	-2.92746	2.98109	551.008	7.5981e-122	1.7582e-119
CSRNP1	-2.36696	6.21337	546.97	5.74343e-121	1.31031e-118
ERG	-2.14874	4.46969	546.796	6.26724e-121	1.40996e-118
RXFP1	-3.12846	1.17257	543.707	2.94447e-120	6.53349e-118
TNNC1	-3.53117	3.86614	537.814	5.63758e-119	1.23402e-116
NOVA2	-2.41163	2.55621	536.68	9.9491e-119	2.14874e-116
GPM6A	-4.44998	3.21693	536.339	1.17971e-118	2.51433e-116
HBA2	-4.09254	4.40008	534.94	2.37844e-118	5.00338e-116
ARHGAP6	-2.39326	2.6264	531.974	1.05096e-117	2.1825e-115
EMCN	-2.74445	4.35943	529.476	3.67287e-117	7.53079e-115
USHBP1	-2.28573	1.92875	527.039	1.24485e-116	2.52051e-114
ANGPTL7	-4.2438	-0.862893	524.642	4.13578e-116	8.27054e-114
MMRN2	-2.105	4.96745	523.587	7.01703e-116	1.38612e-113
HBB	-4.19509	6.91174	522.424	1.25658e-115	2.4523e-113
INMT	-3.49733	5.81579	522.18	1.41962e-115	2.7375e-113
GRASP	-2.33928	3.67659	518.712	8.06793e-115	1.53746e-112
GPR146	-2.28605	1.00013	518.466	9.12384e-115	1.71846e-112
THSD1	-2.21866	2.60451	516.155	2.90499e-114	5.40862e-112
CLIC5	-3.61202	6.26895	514.648	6.17991e-114	1.13752e-111
AOC3	-2.62785	6.34071	510.389	5.21788e-113	9.49654e-111
SCUBE1	-3.55295	3.07832	504.156	1.18524e-111	2.13316e-109
KANK2	-1.61698	6.70852	503.238	1.87675e-111	3.34062e-109
MCEMP1	-3.99383	4.71112	499.091	1.49901e-110	2.63923e-108
PNPLA6	-1.52617	6.37385	496.242	6.24507e-110	1.07863e-107
SLC39A8	-2.48747	7.5182	496.238	6.25947e-110	1.07863e-107
FXYD1	-2.90565	0.220578	495.114	1.09901e-109	1.87387e-107
ALAS2	-4.13134	-0.896855	493.814	2.1087e-109	3.55799e-107
RASIP1	-2.28055	3.93832	493.316	2.70561e-109	4.51809e-107
GPIHBP1	-3.64988	3.19779	493.08	3.04485e-109	5.0327e-107
CD300LG	-4.90488	1.46397	492.196	4.74149e-109	7.75785e-107
CD93	-2.21745	6.96511	490.621	1.04376e-108	1.69068e-106
SASH1	-1.86643	5.43381	489.769	1.59969e-108	2.56552e-106
HBA1	-4.31188	-0.969492	489.088	2.25052e-108	3.57391e-106
PYCR1	3.75559	6.88436	487.876	4.13092e-108	6.49637e-106
RGS9	-2.46552	1.12967	487.577	4.79864e-108	7.47389e-106
HIGD1B	-2.76327	2.1596	486.493	8.25777e-108	1.2739e-105
PDLIM2	-1.91093	4.91022	486.002	1.05596e-107	1.61363e-105
STXBP6	-3.40921	3.37123	483.298	4.09306e-107	6.19621e-105
BMPR2	-1.39775	6.935	482.249	6.92453e-107	1.03855e-104
SOX17	-2.68838	1.92372	481.113	1.22329e-106	1.81788e-104
CAT	-1.87981	6.98323	476.249	1.39913e-105	2.06029e-103
SLIT2	-2.49288	5.12765	472.898	7.5008e-105	1.09458e-102
FEZ1	-2.13619	3.28582	471.413	1.57882e-104	2.28337e-102
SEMA6A	-2.61656	3.73569	469.02	5.2376e-104	7.50784e-102
CASKIN2	-1.65297	5.49935	468.169	8.02098e-104	1.13968e-101
LMO2	-1.89501	3.9229	467.3	1.23992e-103	1.74646e-101
KAL1	-2.80934	5.77839	465.316	3.34999e-103	4.67786e-101
PEAK1	-1.70109	5.81721	463.166	9.83704e-103	1.36188e-100
CA4	-4.30607	2.83305	462.602	1.30496e-102	1.79134e-100
NCKAP5	-3.55583	3.59374	461.652	2.10081e-102	2.85957e-100
WNT3A	-4.06157	1.33793	461.324	2.47609e-102	3.33189e-100
TNS1	-2.16445	8.41723	461.314	2.48894e-102	3.33189e-100
JPH4	-2.58357	0.821097	459.386	6.53733e-102	8.67964e-100
BTNL9	-3.41228	3.69144	459.134	7.41833e-102	9.76928e-100
AKAP2	-2.617	0.339904	455.285	5.10509e-101	6.66873e-99
SPTBN1	-1.7425	8.99254	453.056	1.55938e-100	2.02071e-98
PPP1R15A	-1.85029	6.78725	452.583	1.9768e-100	2.54129e-98
PTRF	-2.03995	8.01834	452.468	2.09421e-100	2.67102e-98
EFCC1	-2.54389	2.72613	449.95	7.39756e-100	9.36138e-98
FAM46B	-2.77727	3.29681	449.579	8.90737e-100	1.11846e-97
NDST1	-1.58295	6.96066	449.058	1.1562e-99	1.44062e-97
RHOJ	-1.87865	3.79351	448.448	1.57027e-99	1.94162e-97
OVCH1	-3.97727	-0.329133	448.313	1.67998e-99	2.06154e-97
CD5L	-4.037	-0.962799	446.948	3.32907e-99	4.05446e-97
GLIPR2	-2.18364	5.63552	444.079	1.40186e-98	1.69458e-96
HEG1	-2.13475	6.71075	443.097	2.2929e-98	2.75114e-96
ST8SIA6	-3.34752	0.954982	442.224	3.5523e-98	4.23089e-96
HBEGF	-2.5743	5.35365	441.391	5.39052e-98	6.37341e-96
FHL5	-2.80341	1.88459	441.357	5.48426e-98	6.43725e-96
NMUR1	-2.63059	0.816399	440.426	8.74442e-98	1.01901e-95
ARHGAP31	-2.14747	5.73952	439.894	1.14138e-97	1.32058e-95
TMEM204	-1.89583	4.48079	439.209	1.60876e-97	1.84814e-95
C10orf67	-3.97085	-0.0662864	437.182	4.44284e-97	5.06797e-95
DENND3	-1.76952	5.8469	435.357	1.10897e-96	1.25616e-94
FRMD3	-2.48105	2.45355	432.036	5.85852e-96	6.59003e-94
FAM110D	-2.29509	0.941706	430.296	1.40091e-95	1.56496e-93
CCDC141	-3.32512	1.43773	429.71	1.87937e-95	2.08507e-93
TCF21	-3.09647	3.52698	427.951	4.53882e-95	5.00135e-93
TNR	-3.90202	0.62253	427.766	4.97752e-95	5.44769e-93
NLRC4	-2.09059	2.57575	426.874	7.78433e-95	8.46246e-93
GIMAP6	-2.07192	4.95422	426.214	1.08397e-94	1.17055e-92
SIRPB1	-2.8491	3.10594	425.355	1.66708e-94	1.7883e-92
ANKRD1	-4.41539	3.68808	423.244	4.80138e-94	5.11663e-92
LRRN3	-3.02879	1.77602	422.904	5.69426e-94	6.02847e-92
SCN4B	-2.78761	3.3193	422.621	6.56009e-94	6.90003e-92
TGFBR3	-2.60144	4.63411	421.013	1.46867e-93	1.53481e-91
ADARB1	-1.77403	4.82428	420.018	2.41819e-93	2.51089e-91
ARC	-3.42401	1.40237	420	2.44021e-93	2.51761e-91
THBD	-2.42718	5.9986	418.949	4.13266e-93	4.23677e-91
ADAMTS8	-3.4763	3.38776	417.679	7.81117e-93	7.95757e-91
FAM189A2	-2.91432	4.35153	417.654	7.90926e-93	8.00714e-91
CSF3	-4.65463	3.33247	417.257	9.64711e-93	9.70583e-91
SNRK	-1.21939	5.4223	416.731	1.25574e-92	1.25559e-90
CMTM2	-2.30607	-0.830227	414.805	3.2976e-92	3.27696e-90
LMCD1	-1.74554	5.39755	410.527	2.81475e-91	2.78008e-89
RS1	-3.71225	-0.0650345	409.998	3.66886e-91	3.60171e-89
ADPRH	-1.59082	4.25979	408.826	6.60051e-91	6.44066e-89
TACC1	-1.87655	7.03568	408.723	6.95066e-91	6.74173e-89
LTBP4	-2.16733	7.11668	407.829	1.08837e-90	1.04937e-88
MYADM	-1.96629	7.53007	406.612	2.00319e-90	1.91998e-88
KLF6	-1.81396	7.8026	404.703	5.21491e-90	4.96889e-88
GSTM5	-2.41653	2.16752	399.741	6.27142e-89	5.94061e-87
DNASE1L3	-3.4526	2.39632	397.799	1.65952e-88	1.56285e-86
STX12	-1.0377	6.20229	394.754	7.63725e-88	7.15076e-86
GIMAP1	-1.98468	3.36227	394.085	1.068e-87	9.94224e-86
CLDN5	-2.67268	5.36615	391.687	3.55345e-87	3.28907e-85
RAI2	-2.11538	3.75764	391.109	4.74682e-87	4.3687e-85
WFS1	-1.68775	6.27194	390.987	5.04747e-87	4.61915e-85
CHRM1	-4.4137	-0.240176	389.988	8.32797e-87	7.57845e-85
IL3RA	-1.70891	2.7814	387.308	3.191e-86	2.88758e-84
SERINC1	-1.16275	7.76168	386.801	4.11398e-86	3.70212e-84
CGNL1	-2.20909	5.7379	386.638	4.46539e-86	3.99615e-84
UPK3B	-4.0513	4.80576	386.13	5.7595e-86	5.12596e-84
NXPH3	-2.38437	1.93687	385.888	6.50352e-86	5.75651e-84
KIAA1462	-2.08023	5.96958	385.771	6.89528e-86	6.0701e-84
LDLR	-2.11514	7.13785	385.486	7.95517e-86	6.96529e-84
CCDC85A	-2.79364	1.01846	385.085	9.72635e-86	8.47029e-84
TIE1	-1.93979	5.1175	382.998	2.76841e-85	2.398e-83
LHFP	-1.70069	5.13456	382.884	2.9307e-85	2.52508e-83
QKI	-1.39713	6.89148	382.47	3.60741e-85	3.09168e-83
RCAN1	-1.82148	5.58184	381.025	7.44391e-85	6.34613e-83
SPN	-2.26516	5.11096	378.893	2.1676e-84	1.83826e-82
MYOC	-4.35742	-0.260959	378.757	2.32032e-84	1.95753e-82
NPR1	-2.58567	4.41621	378.385	2.79599e-84	2.3466e-82
EMR3	-2.90149	0.589057	377.274	4.87955e-84	4.07417e-82
DPP6	-3.17479	-0.0126828	375.877	9.83085e-84	8.16616e-82
SEMA5A	-2.58213	5.13549	372.752	4.7107e-83	3.89306e-81
PHACTR1	-2.30338	4.4348	372.089	6.56661e-83	5.39929e-81
SESN1	-1.64682	4.6054	371.819	7.51859e-83	6.15081e-81
FAM150B	-3.14372	0.603037	370.094	1.78543e-82	1.45328e-80
ANGPTL1	-2.61575	1.83791	367.476	6.63269e-82	5.37182e-80
KCNAB1	-1.8457	1.86581	366.492	1.08651e-81	8.75589e-80
TUBB1	-2.67787	-0.209456	365.655	1.65305e-81	1.32555e-79
C16orf59	3.55173	2.63179	365.596	1.70274e-81	1.35867e-79
TRPV2	-1.86467	5.07004	363.973	3.84147e-81	3.0502e-79
ASPA	-2.64942	0.867292	363.865	4.05521e-81	3.20421e-79
VWF	-2.2879	8.20319	362.726	7.17836e-81	5.64442e-79
F8	-1.77247	4.45164	362.572	7.7525e-81	6.06642e-79
COX7A1	-1.89921	2.70534	360.836	1.8518e-80	1.44209e-78
NOTCH4	-1.80103	4.93553	360.396	2.30911e-80	1.78962e-78
FXYD6	-1.90015	4.5441	358.936	4.80094e-80	3.70312e-78
C10orf54	-1.5653	5.95938	358.033	7.54939e-80	5.7955e-78
COX4I2	-2.25018	2.52488	356.928	1.31369e-79	1.00374e-77
ADAMTS1	-2.33799	5.85156	356.115	1.97448e-79	1.50153e-77
FPR2	-3.04276	2.46103	354.097	5.43159e-79	4.11125e-77
LAMP3	-2.76267	7.44893	352.241	1.37751e-78	1.03781e-76
ABI3BP	-2.52295	5.38399	351.618	1.88244e-78	1.41166e-76
DPEP2	-2.17938	2.93029	351.04	2.51578e-78	1.87791e-76
SYNM	-1.83636	3.89125	350.424	3.42554e-78	2.54527e-76
MS4A7	-2.17085	5.54696	350.096	4.03823e-78	2.98681e-76
SH3GL3	-4.21116	-0.0522727	349.537	5.34589e-78	3.92012e-76
MGAT3	-3.00262	3.98193	349.536	5.34847e-78	3.92012e-76
PDE5A	-1.751	4.61976	348.434	9.29501e-78	6.78201e-76
FGR	-2.08902	4.91568	347.632	1.38937e-77	1.00919e-75
CDO1	-2.65232	1.57017	347.529	1.46298e-77	1.05791e-75
BCL6B	-1.74397	4.05292	343.184	1.29233e-76	9.30364e-75
UNC45B	-2.56395	-1.05808	342.532	1.79254e-76	1.28476e-74
TBX3	-2.14437	3.91227	338.756	1.19075e-75	8.4968e-74
PTPN5	-3.37846	-0.873912	338.564	1.31098e-75	9.31371e-74
PEAR1	-1.99438	3.21885	338.067	1.68236e-75	1.18999e-73
SELP	-2.30958	3.45949	337.412	2.33593e-75	1.6451e-73
FIGF	-3.56513	3.3779	337.287	2.48769e-75	1.7444e-73
MFAP4	-2.60373	7.10973	337.146	2.66898e-75	1.86345e-73
TMEM88	-2.11262	1.54674	336.828	3.13063e-75	2.17639e-73
HYAL2	-1.26103	6.40668	336.141	4.41847e-75	3.05857e-73
KIF17	-1.95998	1.46696	335.784	5.28551e-75	3.64318e-73
CAV2	-2.34833	6.99691	335.426	6.32427e-75	4.3407e-73
ABCA8	-2.87921	3.8886	334.311	1.10624e-74	7.56068e-73
PPAP2B	-1.38223	6.28971	333.521	1.64415e-74	1.11899e-72
TGFBR2	-1.66258	7.82268	333.281	1.85437e-74	1.25678e-72
PRKG2	-2.64957	1.81909	332.835	2.31966e-74	1.56558e-72
FLI1	-1.69237	4.76698	331.267	5.09142e-74	3.42202e-72
CD52	-2.32397	5.91673	330.864	6.23104e-74	4.17068e-72
DOCK4	-1.62425	5.14277	330.415	7.80648e-74	5.20368e-72
SPARCL1	-1.93757	7.75379	330.119	9.05453e-74	6.01087e-72
AGTPBP1	-1.24604	4.39583	330.088	9.19737e-74	6.08078e-72
AGRP	-2.9624	-0.166218	329.706	1.1137e-73	7.33325e-72
JDP2	-1.44127	5.14931	328.964	1.61627e-73	1.05993e-71
GYPC	-1.7241	4.59696	328.829	1.72925e-73	1.12945e-71
ALDH18A1	1.64957	6.79255	328.136	2.4483e-73	1.59267e-71
FAM162B	-2.27371	1.69389	327.867	2.80104e-73	1.81485e-71
DKK2	-2.3086	2.53601	327.157	3.99852e-73	2.5804e-71
GRIA1	-3.71616	1.99612	326.963	4.40768e-73	2.83316e-71
GNAQ	-1.21961	6.67308	325.636	8.57614e-73	5.48775e-71
ETV4	3.87767	5.5851	325.629	8.60532e-73	5.48775e-71
PPM1F	-1.24565	5.18532	323.374	2.66739e-72	1.69437e-70
OLR1	-2.54965	5.73534	322.719	3.7032e-72	2.34314e-70
GCOM1	-2.71378	-0.596339	322.415	4.31302e-72	2.71838e-70
SLC25A25	-1.63968	4.90974	321.786	5.91417e-72	3.71309e-70
SPRYD7	-1.26409	4.06997	321.71	6.14465e-72	3.8429e-70
CD36	-2.87141	5.60161	321.209	7.89797e-72	4.92044e-70
PALMD	-2.05186	4.02671	319.983	1.46118e-71	9.06829e-70
SLC19A3	-2.87141	2.72794	319.844	1.56594e-71	9.68135e-70
TSPAN18	-1.98481	4.48854	318.717	2.75635e-71	1.69762e-69
AFAP1L1	-1.69961	4.00833	318.097	3.76159e-71	2.30796e-69
ADCY4	-1.76501	3.44317	317.845	4.26901e-71	2.60941e-69
APOLD1	-2.04134	4.79962	316.611	7.92526e-71	4.82607e-69
PLCL1	-1.7817	2.45271	316.356	9.01013e-71	5.46615e-69
IQSEC3	-2.56693	1.6118	316.189	9.79528e-71	5.9203e-69
LIN7A	-2.58591	2.72032	314.919	1.85194e-70	1.11516e-68
PKNOX2	-2.43831	2.38503	314.538	2.24193e-70	1.34499e-68
GRIK4	-2.49679	0.151086	314.18	2.68317e-70	1.60377e-68
EPM2A	-1.24615	2.21307	314.113	2.77478e-70	1.65242e-68
KCNT2	-2.71374	1.53513	313.753	3.32361e-70	1.97201e-68
SAPCD2	3.79643	4.02722	313.488	3.79635e-70	2.24428e-68
HPS5	-1.12616	5.15574	312.93	5.02197e-70	2.95803e-68
KIAA1324L	-2.10691	4.68837	312.646	5.79331e-70	3.4e-68
SYNPO	-1.70593	7.25392	310.734	1.51094e-69	8.83545e-68
ITM2A	-2.01318	4.63605	310.364	1.81907e-69	1.0599e-67
KIF1C	-1.29134	7.38598	309.29	3.11836e-69	1.80851e-67
IQGAP3	3.62507	4.91939	309.285	3.12621e-69	1.80851e-67
GUCY1A2	-2.15706	3.95909	309.114	3.40595e-69	1.96333e-67
GAB1	-1.42	4.79453	308.897	3.79735e-69	2.18119e-67
FERMT2	-1.41971	5.80682	308.781	4.02476e-69	2.30364e-67
FAM83A	6.83643	7.20236	308.394	4.88706e-69	2.78735e-67
PCDH12	-1.68432	4.57803	308.038	5.84302e-69	3.32089e-67
INPP5K	-1.07228	5.55182	306.652	1.17086e-68	6.63134e-67
SNX22	-1.86372	3.02262	306.51	1.25741e-68	7.09672e-67
TMEM177	1.61148	3.51537	305.824	1.77396e-68	9.97732e-67
ADRB1	-3.1325	2.81702	305.558	2.02702e-68	1.13611e-66
LGI3	-4.21722	3.86157	304.967	2.7265e-68	1.52289e-66
ITLN2	-4.60406	2.43788	304.857	2.88087e-68	1.60359e-66
ACADL	-3.17785	2.66655	304.271	3.86554e-68	2.14431e-66
DES	-3.03666	4.35794	303.882	4.70032e-68	2.59849e-66
CXCR2	-2.59051	1.44631	303.774	4.96068e-68	2.7331e-66
KLF9	-1.70395	6.11382	303.72	5.09814e-68	2.79931e-66
C6orf25	-2.18937	-0.756243	303.398	5.99011e-68	3.26935e-66
GOLM1	2.67587	8.21469	303.397	5.99455e-68	3.26935e-66
PI16	-3.48932	1.26432	303.227	6.52814e-68	3.54842e-66
MASP1	-2.65885	2.10379	302.91	7.65131e-68	4.14502e-66
ST6GALNAC6	-1.29851	6.09876	302.775	8.18772e-68	4.42082e-66
RASGEF1B	-1.53244	4.68663	302.413	9.81923e-68	5.28412e-66
SFTPC	-4.68282	11.8828	301.954	1.2361e-67	6.62991e-66
ABCG2	-2.04445	2.70987	300.998	1.99652e-67	1.06731e-65
OSCAR	-2.1917	4.06402	300.828	2.17454e-67	1.15866e-65
GDF10	-3.13521	2.61827	300.711	2.30661e-67	1.225e-65
RNF144B	-1.70412	5.43527	300.684	2.33765e-67	1.23743e-65
RASGRP4	-1.91594	2.00669	300.641	2.38887e-67	1.26042e-65
SLC14A1	-2.82212	1.78962	300.376	2.72867e-67	1.43503e-65
CXorf36	-1.75748	4.03632	299.885	3.48983e-67	1.82939e-65
SYT15	-2.72272	0.291174	299.854	3.5448e-67	1.85221e-65
ADM2	3.46648	4.07254	299.684	3.86072e-67	2.0108e-65
UBE2T	3.33506	4.22471	299.601	4.02477e-67	2.08953e-65
TOP2A	3.87336	6.88711	299.191	4.94294e-67	2.55801e-65
DCC	-2.71191	1.18014	299.054	5.29411e-67	2.73102e-65
ERVFRD-1	-2.56875	-1.33229	296.604	1.8095e-66	9.30484e-65
GLDN	-2.51948	3.2224	296.598	1.81575e-66	9.30745e-65
MARCO	-2.9859	6.71842	296.479	1.92747e-66	9.84897e-65
PHACTR2	-1.5566	5.50266	295.928	2.54116e-66	1.29439e-64
METTL7A	-1.87533	6.61791	295.895	2.58325e-66	1.31171e-64
MSR1	-2.3061	6.5024	294.7	4.70421e-66	2.38121e-64
AMOTL1	-1.76521	5.68251	294.547	5.07946e-66	2.56315e-64
CBX7	-1.63045	5.01992	294.423	5.40591e-66	2.71941e-64
MSRB3	-1.86989	4.9325	294.351	5.6037e-66	2.81018e-64
LRRC2	-2.46183	0.616505	294.135	6.24595e-66	3.12259e-64
ACTN2	-2.78759	0.293675	293.72	7.69244e-66	3.83391e-64
GFOD1	-1.82502	3.47656	293.689	7.81084e-66	3.88098e-64
RILPL2	-1.28391	4.91856	293.624	8.072e-66	3.99848e-64
SRPK1	1.58891	6.47493	292.775	1.23556e-65	6.10169e-64
ESAM	-1.91362	5.94438	292.191	1.65601e-65	8.15318e-64
COL6A6	-2.88136	3.69011	291.673	2.14774e-65	1.05422e-63
B3GNT3	4.40652	5.51051	291.658	2.16457e-65	1.05926e-63
TOM1L2	-1.34727	5.79032	290.181	4.54128e-65	2.21565e-63
SULT1C4	-2.30247	1.66405	289.693	5.79925e-65	2.82091e-63
EFNA4	2.22234	4.32032	289.546	6.24279e-65	3.02757e-63
CNTN6	-3.47776	1.76981	289.325	6.9771e-65	3.37359e-63
FAM212B	-1.57511	3.05907	288.916	8.56734e-65	4.13017e-63
RECK	-1.563	3.71472	288.45	1.08193e-64	5.20032e-63
C5AR1	-1.9481	5.12645	288.191	1.23214e-64	5.90477e-63
DACH1	-2.498	2.5355	288.014	1.34651e-64	6.43383e-63
TMEM184A	3.15101	5.47239	288.008	1.35115e-64	6.43705e-63
RAPGEF4	-1.85645	2.76333	287.862	1.45329e-64	6.90332e-63
TUBB3	4.76898	2.05128	287.797	1.50158e-64	7.11185e-63
MAMDC2	-2.72068	4.01242	287.559	1.69207e-64	7.99073e-63
C1orf162	-1.80693	4.71656	287.292	1.93473e-64	9.11011e-63
ANO2	-2.22324	0.0903408	286.962	2.28294e-64	1.07185e-62
PRAM1	-2.12317	2.96683	286.883	2.37585e-64	1.11226e-62
LGALSL	-1.83029	4.74785	286.739	2.55309e-64	1.19179e-62
IGSF10	-2.83777	3.5151	285.975	3.7468e-64	1.74399e-62
MTMR10	-1.16478	4.72371	285.414	4.96505e-64	2.30441e-62
KIAA0040	-1.25787	5.82214	284.813	6.7096e-64	3.09635e-62
SFXN1	1.52351	5.57053	284.613	7.41842e-64	3.41374e-62
ODF3L1	-2.3359	-0.269421	284.341	8.50631e-64	3.90327e-62
CPED1	-2.04604	3.82924	284.181	9.21464e-64	4.21635e-62
ZNF106	-1.31459	6.33264	283.88	1.07155e-63	4.88927e-62
ITPRIP	-1.64665	5.45097	283.484	1.30744e-63	5.94885e-62
CYP3A7	-2.2649	-0.51009	283.271	1.45506e-63	6.60197e-62
LRP2BP	-1.89385	2.46215	282.495	2.14762e-63	9.71707e-62
SIGLEC11	-2.397	0.611648	282.282	2.39002e-63	1.07837e-61
GIMAP7	-1.78142	4.08949	282.117	2.59608e-63	1.16809e-61
KLF13	-1.37454	6.82176	282.043	2.69412e-63	1.20885e-61
EMR1	-2.67304	1.93054	281.412	3.69754e-63	1.65449e-61
RBMS2	-1.25444	6.31202	281.406	3.70865e-63	1.65489e-61
PPP1R14B	2.12285	6.56635	281.281	3.949e-63	1.7573e-61
SELE	-2.93982	2.36011	281.254	4.00321e-63	1.77655e-61
KIF4A	3.85366	4.2752	281.038	4.4605e-63	1.97408e-61
P2RY1	-1.78659	2.99481	280.474	5.91996e-63	2.61285e-61
SYNPO2L	-2.59905	-0.613912	280.063	7.27698e-63	3.20306e-61
ANGPT1	-2.31169	4.03562	280.057	7.29719e-63	3.20325e-61
CD34	-1.63107	5.92538	279.287	1.07406e-62	4.70207e-61
CD300C	-2.05823	2.26217	278.842	1.34283e-62	5.86286e-61
CDC25C	3.68435	2.15503	278.575	1.53485e-62	6.6832e-61
CFP	-2.0557	2.31515	278.453	1.6323e-62	7.08847e-61
DLC1	-2.25153	6.82761	278.344	1.72374e-62	7.46553e-61
UHRF1	3.37961	3.94748	278.196	1.85667e-62	8.01984e-61
KLF4	-2.27922	5.62852	277.113	3.19666e-62	1.37711e-60
CORO2B	-2.16278	2.14024	277.045	3.30851e-62	1.42152e-60
TBX2	-1.87701	5.04178	276.794	3.7522e-62	1.60789e-60
SLIT3	-2.39954	5.5302	276.64	4.05404e-62	1.73265e-60
C20orf194	-1.28078	4.70727	276.017	5.5396e-62	2.36133e-60
2021-09-04	-1.51382	3.45536	275.506	7.1616e-62	3.04471e-60
CASS4	-1.90254	3.36997	275.332	7.81512e-62	3.31385e-60
PTCRA	-2.39762	-0.416866	275.046	9.02053e-62	3.815e-60
ACP5	-1.79128	7.20099	274.987	9.28954e-62	3.91854e-60
VSIG4	-2.35706	6.24369	274.488	1.19327e-61	5.02041e-60
RCC1	1.76932	6.03896	274.454	1.21404e-61	5.09458e-60
MYL9	-1.68504	7.64155	273.622	1.84321e-61	7.71481e-60
MFNG	-1.50072	4.36707	273.134	2.35495e-61	9.83131e-60
SOGA3	-2.39676	-1.3124	272.681	2.95532e-61	1.2306e-59
PLEKHN1	3.17003	2.91192	272.393	3.41491e-61	1.41833e-59
ERCC6L	3.26053	2.17838	271.682	4.87989e-61	2.0216e-59
SYNC	-1.79873	1.59109	270.233	1.00977e-60	4.15133e-59
KIF20A	3.1759	4.2708	270.215	1.01857e-60	4.17691e-59
ENG	-1.58141	7.51785	269.891	1.19885e-60	4.9038e-59
NEK2	3.75476	3.93108	269.107	1.77659e-60	7.24865e-59
ST6GALNAC5	-2.24224	3.38374	269.014	1.86095e-60	7.57377e-59
SERTM1	-4.68551	1.36916	268.734	2.14183e-60	8.69508e-59
FAM124B	-1.85093	1.10207	268.641	2.24449e-60	9.06638e-59
ITGA8	-2.11646	4.52515	267.916	3.22927e-60	1.30119e-58
ADAMTSL3	-2.29205	3.27734	267.63	3.72812e-60	1.49847e-58
LPHN2	-1.91912	5.65244	267.292	4.41631e-60	1.77068e-58
KIF14	3.73326	3.2654	267.108	4.84404e-60	1.93738e-58
S100A3	-2.29884	1.37212	266.729	5.86018e-60	2.33801e-58
PAICS	1.89035	7.02403	266.625	6.17233e-60	2.4565e-58
CDC20	3.81163	5.11656	266.563	6.36772e-60	2.52805e-58
E2F8	3.19163	2.95044	266.465	6.69019e-60	2.64958e-58
PLK1	3.24676	4.68381	265.84	9.15429e-60	3.61661e-58
SPAG5	3.11662	4.94746	265.832	9.19068e-60	3.62216e-58
SH2D4B	-2.23428	-1.34475	265.458	1.10895e-59	4.35989e-58
HJURP	3.88109	3.95898	264.932	1.444e-59	5.66343e-58
MYH2	-3.15858	-1.56081	264.783	1.55583e-59	6.05801e-58
HSPB2	-1.81	-0.110147	264.66	1.65454e-59	6.42693e-58
LATS2	-1.19549	4.99368	263.878	2.44975e-59	9.49307e-58
ARL13B	-1.09706	3.80794	263.75	2.61347e-59	1.01033e-57
BUB1B	3.4144	3.89674	263.695	2.68668e-59	1.03616e-57
PCDH17	-1.7345	4.6991	263.667	2.72437e-59	1.0482e-57
ASPM	3.66816	4.37949	262.892	4.01922e-59	1.54273e-57
ORC6	3.06664	2.93506	262.485	4.92992e-59	1.88782e-57
STIL	2.54718	3.66981	262.452	5.01201e-59	1.91473e-57
GPX3	-2.22214	8.25047	262.282	5.45883e-59	2.08052e-57
CXCR1	-2.86274	0.685634	262.132	5.88658e-59	2.23828e-57
XRCC2	3.20674	2.72702	261.6	7.68734e-59	2.91615e-57
TMEM47	-1.75667	4.61593	261.456	8.26309e-59	3.12723e-57
SPAG4	2.94389	3.97622	261.414	8.441e-59	3.18712e-57
ZNF366	-1.95518	1.39432	261.361	8.66872e-59	3.26549e-57
ADH1B	-3.26886	6.46296	261.307	8.9063e-59	3.3472e-57
PLA2G4F	-2.69681	4.57346	261.202	9.38565e-59	3.51918e-57
TNXB	-2.66447	5.3106	260.886	1.10025e-58	4.11591e-57
CDC6	3.44795	4.42457	260.644	1.24218e-58	4.6255e-57
RAB40A	-1.82792	0.332671	259.972	1.74008e-58	6.46466e-57
KIF2C	3.61093	4.53213	259.633	2.06313e-58	7.64727e-57
KIAA1683	-2.45037	3.27669	259.381	2.34147e-58	8.65917e-57
CALCOCO1	-1.1922	6.45981	258.865	3.03263e-58	1.11896e-56
MMRN1	-2.3574	3.71467	258.68	3.32914e-58	1.22558e-56
RECQL4	3.05619	4.59322	257.964	4.76744e-58	1.75109e-56
EZH2	2.56095	4.35839	257.92	4.87553e-58	1.78674e-56
CD83	-1.68875	5.11022	257.168	7.10797e-58	2.59898e-56
GPM6B	-1.99811	3.58748	256.747	8.78396e-58	3.20456e-56
CENPF	3.48427	5.69015	256.284	1.10796e-57	4.03297e-56
DLGAP5	3.70082	4.03566	256.101	1.21458e-57	4.41115e-56
ACE	-1.68976	5.64886	255.779	1.42784e-57	5.17409e-56
CDCA8	3.08016	4.27191	255.298	1.81773e-57	6.57222e-56
SYNPO2	-1.92091	4.43199	255.178	1.93046e-57	6.96427e-56
GATA2	-1.85768	4.04934	254.863	2.26129e-57	8.13964e-56
TGM1	-2.26316	1.74186	254.829	2.30044e-57	8.26219e-56
IL7R	-2.0863	6.25303	254.69	2.46613e-57	8.8377e-56
KCNA4	-3.85075	-0.518336	254.606	2.5718e-57	9.19601e-56
ARHGEF39	2.45481	2.81691	254.597	2.58416e-57	9.21988e-56
KIF26B	3.12244	5.515	253.989	3.50659e-57	1.24835e-55
CFD	-2.2939	5.14633	253.887	3.69053e-57	1.30973e-55
IL6	-2.84849	3.82387	253.884	3.6952e-57	1.30973e-55
LGR4	2.70208	6.11706	253.583	4.29779e-57	1.51668e-55
CCL23	-2.49222	0.823105	253.109	5.45444e-57	1.92067e-55
MYO19	1.67772	5.6201	252.511	7.36152e-57	2.58659e-55
MEX3A	4.2002	4.88228	252.244	8.41666e-57	2.95093e-55
PPAT	1.94003	4.37779	252.088	9.10487e-57	3.18533e-55
SPTBN2	2.55015	5.77878	252.003	9.50336e-57	3.31757e-55
S1PR4	-1.75369	2.96938	251.936	9.82596e-57	3.42281e-55
CASQ2	-2.74642	0.675962	251.866	1.01779e-56	3.5378e-55
SOSTDC1	-3.71256	2.67954	251.593	1.16736e-56	4.04903e-55
CNRIP1	-1.47906	3.13871	251.521	1.21032e-56	4.18904e-55
NUF2	3.71371	3.65027	251.421	1.2722e-56	4.38619e-55
DAPK2	-1.92778	4.75212	251.421	1.27269e-56	4.38619e-55
AHNAK	-1.92402	9.76526	251.284	1.36284e-56	4.68688e-55
EFNA3	3.09822	2.56906	250.894	1.65812e-56	5.69031e-55
FRMD4A	-1.32862	3.86254	250.732	1.79809e-56	6.15761e-55
PTPRQ	-3.60492	0.579232	250.133	2.42949e-56	8.30228e-55
KIF18B	3.79416	3.68026	249.928	2.69244e-56	9.1815e-55
PPP1R14A	-1.90484	3.35956	249.916	2.708e-56	9.21517e-55
DOK2	-1.83769	4.45063	249.549	3.2561e-56	1.10571e-54
ARAP3	-1.3307	4.53916	249.499	3.33956e-56	1.13168e-54
ACKR4	-2.47231	0.810751	249.393	3.52184e-56	1.19096e-54
A2M	-1.85157	10.4811	249.316	3.66055e-56	1.23528e-54
UTRN	-1.45029	7.0473	248.851	4.62402e-56	1.55717e-54
VEPH1	-2.65889	4.56159	248.512	5.48101e-56	1.84194e-54
TBX4	-2.16483	3.76172	248.431	5.70924e-56	1.91466e-54
EXO1	3.60327	3.2339	248.237	6.29079e-56	2.10533e-54
GINS1	3.05969	3.93845	247.771	7.94859e-56	2.6492e-54
PDZD2	-2.24514	5.17593	247.66	8.40774e-56	2.79648e-54
PAFAH1B3	2.27006	5.1904	247.545	8.90568e-56	2.95603e-54
ANLN	3.79927	5.53704	247.452	9.33031e-56	3.09064e-54
WISP2	-2.15426	3.89966	247.201	1.05856e-55	3.49929e-54
MELK	3.63311	3.9475	247.037	1.14913e-55	3.78326e-54
HSPB8	-1.95474	5.18783	247.011	1.16427e-55	3.82533e-54
SYNE3	-1.74831	3.5998	246.696	1.36415e-55	4.47298e-54
CTHRC1	3.79517	6.12325	246.418	1.56796e-55	5.13086e-54
GAS6	-1.71109	7.01762	246.047	1.88925e-55	6.15737e-54
DNASE2B	-2.90907	0.143316	245.569	2.40184e-55	7.81224e-54
CNOT11	1.15175	6.2971	245.564	2.40784e-55	7.81608e-54
CCNB1	3.01058	5.35666	245.505	2.47947e-55	8.0325e-54
SCN7A	-2.44364	4.5929	245.489	2.49953e-55	8.08132e-54
TROAP	3.86205	3.79635	245.393	2.62347e-55	8.46513e-54
DEPDC1B	3.60801	2.93167	245.094	3.04883e-55	9.81809e-54
HLA-E	-1.30995	10.0526	245.031	3.14547e-55	1.01092e-53
WASF3	-1.92375	3.56681	244.781	3.56759e-55	1.14431e-53
IGSF9	3.39516	4.8137	244.689	3.73508e-55	1.19567e-53
RAD54L	3.30603	2.63262	244.156	4.88235e-55	1.55706e-53
BIRC5	3.70595	5.33591	244.155	4.88324e-55	1.55706e-53
CBLC	3.23917	4.30695	244.122	4.96461e-55	1.5799e-53
LGI4	-1.63618	1.31691	244.061	5.11944e-55	1.62597e-53
HSPB6	-2.42344	3.4857	243.302	7.49351e-55	2.37534e-53
TPX2	3.66696	5.80367	243.165	8.02981e-55	2.54037e-53
NME1	2.22975	5.96944	242.991	8.75994e-55	2.76596e-53
CEP55	3.2703	4.51188	242.216	1.29257e-54	4.07336e-53
PDK4	-2.41712	6.15583	241.549	1.80675e-54	5.68266e-53
ZEB1	-1.4294	4.75434	241.518	1.83525e-54	5.76112e-53
RMI2	2.30171	3.91878	241.158	2.19848e-54	6.88801e-53
PTPLAD2	-1.47576	4.60699	241.029	2.34574e-54	7.33519e-53
DIXDC1	-1.27627	4.23149	240.874	2.53549e-54	7.91328e-53
OCIAD2	2.21821	6.81558	240.859	2.55455e-54	7.95742e-53
PDIA4	1.80996	8.91319	240.317	3.35456e-54	1.04294e-52
GTSE1	3.12233	3.42389	240.142	3.66211e-54	1.13638e-52
ZWINT	2.62853	4.95501	239.589	4.83431e-54	1.49725e-52
ADRA1A	-3.48684	-0.618358	239.488	5.08619e-54	1.57226e-52
DPYSL2	-1.55563	7.58429	239.449	5.18526e-54	1.59983e-52
PREX2	-2.00444	3.38934	239.114	6.13718e-54	1.88992e-52
UBE2C	4.21584	5.25938	238.901	6.82846e-54	2.09881e-52
C1orf198	-1.20313	7.05344	238.871	6.93133e-54	2.12639e-52
LRRC36	-2.90311	2.72554	238.609	7.90881e-54	2.42168e-52
MMP19	-2.02684	4.64731	238.572	8.05649e-54	2.46225e-52
ABHD6	-1.24669	3.21984	238.524	8.2506e-54	2.51682e-52
ST6GALNAC3	-1.95745	1.93947	237.244	1.5689e-53	4.7769e-52
DEPDC1	3.83773	3.44111	237.065	1.71623e-53	5.21566e-52
SLC1A1	-2.2323	4.78106	236.785	1.97573e-53	5.99305e-52
GADD45B	-1.74362	6.318	236.499	2.28062e-53	6.90496e-52
SKA3	3.21667	2.81299	236.223	2.62029e-53	7.91856e-52
MND1	2.90837	1.72198	235.953	3.00096e-53	9.05206e-52
FUT2	3.20119	4.53321	235.824	3.2007e-53	9.6366e-52
NHSL1	-1.73144	4.97175	235.645	3.50181e-53	1.05159e-51
PRKCH	-1.06892	5.31432	235.643	3.50572e-53	1.05159e-51
MSTO1	1.52214	3.98726	235.464	3.83547e-53	1.14837e-51
C1orf112	1.72159	3.20818	235.43	3.90091e-53	1.16581e-51
MFAP3L	-2.14372	2.43219	235.398	3.96404e-53	1.18249e-51
RNF122	-1.31632	3.57321	235.092	4.62346e-53	1.37667e-51
ALOX5	-1.81829	6.06534	234.85	5.21977e-53	1.55137e-51
PLSCR4	-1.44721	4.79371	234.39	6.5758e-53	1.95082e-51
PIP5K1B	-2.26192	3.60823	234.362	6.67118e-53	1.9755e-51
EML1	-1.68506	3.9615	234.351	6.70556e-53	1.98206e-51
CDCA3	3.18881	3.50047	234.298	6.88687e-53	2.03194e-51
C1QTNF7	-2.46095	2.41753	234.287	6.92641e-53	2.03989e-51
SGOL1	3.19357	2.16198	233.417	1.07205e-52	3.14415e-51
C2orf91	-2.90152	-0.717502	233.414	1.07341e-52	3.14415e-51
MVB12B	-1.50436	4.93194	233.265	1.15677e-52	3.38219e-51
PDE2A	-1.74962	2.98592	233.163	1.21748e-52	3.55329e-51
EMP1	-1.78687	7.4912	233.145	1.22862e-52	3.57936e-51
STARD9	-1.80491	3.62926	232.974	1.33914e-52	3.89432e-51
KCNA5	-2.26915	-0.0409488	232.763	1.48896e-52	4.32227e-51
EPN3	3.13106	4.28472	232.754	1.49545e-52	4.33333e-51
RASL12	-1.56769	3.92802	232.427	1.76254e-52	5.09816e-51
ZEB2	-1.4777	5.74653	232.096	2.08046e-52	6.00701e-51
KIF11	2.70441	4.69367	232.024	2.15794e-52	6.21962e-51
ZNF423	-1.79944	2.22083	231.913	2.28131e-52	6.56354e-51
MAP3K3	-1.01132	5.44565	231.869	2.3327e-52	6.69949e-51
PRICKLE2	-1.45345	4.14094	231.821	2.3888e-52	6.84847e-51
SIDT2	-1.06067	6.0934	230.849	3.89127e-52	1.11362e-50
RSPO1	-2.97906	0.687253	230.825	3.93871e-52	1.12521e-50
PERM1	3.06831	1.68754	230.816	3.95801e-52	1.12873e-50
MAFF	-1.50092	5.29928	230.765	4.0608e-52	1.15601e-50
SCAI	-1.22954	3.94857	229.948	6.12055e-52	1.73931e-50
FOSB	-3.27965	7.60989	229.84	6.45962e-52	1.83245e-50
CCNB2	3.06658	4.31976	229.766	6.70443e-52	1.89857e-50
PKMYT1	3.02014	3.55411	229.482	7.73139e-52	2.18557e-50
ZBED2	-2.33658	2.73766	229.375	8.15759e-52	2.30203e-50
GPR4	-1.56412	3.0966	229.242	8.72159e-52	2.45446e-50
MDK	3.11319	8.28875	229.241	8.72804e-52	2.45446e-50
TMPRSS4	4.84299	6.9251	229.111	9.31789e-52	2.61579e-50
WFIKKN2	-3.05354	-1.18267	229.007	9.81415e-52	2.75034e-50
RRM2	3.25614	5.71275	228.792	1.09358e-51	3.05939e-50
CTNNAL1	-1.36184	5.46711	228.661	1.16751e-51	3.26057e-50
PPAP2C	2.45912	6.43978	228.653	1.17221e-51	3.26807e-50
JUND	-1.4287	7.34315	228.584	1.21396e-51	3.37865e-50
KNOP1	1.16616	4.32737	228.522	1.25205e-51	3.47868e-50
LMOD1	-1.81842	4.4872	228.327	1.38137e-51	3.83141e-50
CXCL2	-2.42398	5.76698	228.316	1.38884e-51	3.84554e-50
SORBS1	-1.61113	4.89498	228.207	1.46669e-51	4.05418e-50
PCDHGB7	-1.76139	2.18599	227.538	2.05293e-51	5.66497e-50
NUSAP1	2.58553	4.88317	227.472	2.12138e-51	5.84391e-50
STX1A	3.08313	4.12709	226.471	3.50818e-51	9.64779e-50
FERMT1	3.23817	4.92156	226.26	3.89891e-51	1.07042e-49
ANKS1A	-1.05782	6.01647	226.231	3.95692e-51	1.08451e-49
CKAP2L	3.16536	3.39354	225.941	4.57729e-51	1.25242e-49
FGFR4	-2.41429	4.48558	225.734	5.0793e-51	1.38743e-49
ATIC	1.2569	6.6387	225.674	5.23388e-51	1.42724e-49
DUOX1	-2.54393	6.0645	225.556	5.55343e-51	1.51184e-49
MRC1	-2.33171	7.07615	225.471	5.79481e-51	1.5749e-49
LOXHD1	-2.2201	-0.483878	225.449	5.85961e-51	1.58985e-49
MCM10	3.5589	3.19842	225.379	6.07006e-51	1.6442e-49
AURKB	3.47779	3.80695	225.317	6.26235e-51	1.69345e-49
FRY	-1.54287	5.26104	224.87	7.83889e-51	2.11624e-49
FRMD5	3.55925	2.87498	224.379	1.00288e-50	2.69844e-49
ZFYVE9	-1.32193	4.5507	224.035	1.19182e-50	3.20152e-49
FGFBP2	-2.96788	0.542281	224.023	1.19928e-50	3.21622e-49
ARHGEF6	-1.44606	4.92654	223.367	1.66679e-50	4.46259e-49
FAM136A	1.20141	5.59477	222.846	2.16567e-50	5.78871e-49
EPHA10	3.65971	3.57408	222.738	2.286e-50	6.10028e-49
SLC25A10	2.24203	3.183	222.709	2.31947e-50	6.17941e-49
CTIF	-1.18695	5.05424	222.698	2.33267e-50	6.20437e-49
BRIP1	2.66406	2.91117	222.661	2.37618e-50	6.30973e-49
CENPA	3.64996	2.6755	222.583	2.47136e-50	6.55174e-49
CDC45	3.18055	3.3997	222.211	2.97906e-50	7.88476e-49
DENND2A	-1.72974	3.52721	221.873	3.52978e-50	9.32713e-49
PDE8B	-1.55061	2.71931	221.808	3.64709e-50	9.62141e-49
EGR2	-1.85687	4.23125	221.594	4.06219e-50	1.06991e-48
COL10A1	4.6011	5.91998	221.517	4.22267e-50	1.11037e-48
SRGAP2C	-1.1455	2.67323	221.312	4.67857e-50	1.22826e-48
PTPRH	5.30765	4.03534	221.094	5.22223e-50	1.36877e-48
ARHGAP24	-1.39005	4.13234	220.999	5.47698e-50	1.43322e-48
LILRA5	-2.02023	2.41103	220.659	6.49565e-50	1.69704e-48
OLFML1	-1.60735	3.57746	220.602	6.6847e-50	1.74362e-48
FOXM1	3.39369	5.12671	220.359	7.55198e-50	1.96351e-48
CHAF1B	1.96699	3.7256	220.263	7.92433e-50	2.05702e-48
SLC24A4	-2.08362	0.679096	220.105	8.58106e-50	2.22394e-48
FAM63B	-1.0429	5.07824	219.981	9.12937e-50	2.36226e-48
HMGB3	3.55056	8.17381	219.953	9.26009e-50	2.39226e-48
CSTF2	1.11846	4.47852	219.651	1.07795e-49	2.78037e-48
GPT2	3.45806	6.17741	219.409	1.21674e-49	3.13333e-48
HMMR	3.07214	3.90922	219.167	1.37448e-49	3.53393e-48
KAT2A	1.72342	6.0908	218.906	1.56649e-49	4.02125e-48
C1QTNF2	-1.82711	0.886918	218.726	1.71503e-49	4.39558e-48
KIAA0101	2.85494	4.11859	218.704	1.73455e-49	4.43858e-48
POLQ	3.23879	2.622	218.587	1.83902e-49	4.6985e-48
FGF2	-2.08408	2.56143	218.393	2.02738e-49	5.17158e-48
NDC80	3.14731	3.56285	218.386	2.03441e-49	5.18135e-48
PTPN1	-1.00838	6.69957	218.161	2.27786e-49	5.79226e-48
AMICA1	-1.78579	4.98493	218.02	2.44504e-49	6.20765e-48
GPBAR1	-1.83304	0.468384	217.993	2.47877e-49	6.28342e-48
NARF	1.28439	6.20563	217.883	2.6187e-49	6.62776e-48
EPB41L2	-1.42934	5.71024	217.725	2.83597e-49	7.16646e-48
NCAPH	3.03145	3.78879	217.708	2.85965e-49	7.21504e-48
FFAR4	-2.34364	2.042	216.835	4.43431e-49	1.11706e-47
NCF2	-1.66898	5.77749	216.764	4.59407e-49	1.15551e-47
MKI67	3.12577	6.23425	216.52	5.1931e-49	1.30415e-47
RASAL1	4.03254	3.46967	216.515	5.20775e-49	1.30581e-47
EME1	2.76828	2.11867	216.237	5.98629e-49	1.4987e-47
PADI4	-2.54191	-1.05334	215.929	6.98887e-49	1.747e-47
NLN	1.4157	5.29181	215.871	7.19543e-49	1.79586e-47
TTK	3.30629	3.37214	215.854	7.25665e-49	1.80836e-47
C1orf131	1.03039	3.77682	215.676	7.93419e-49	1.97173e-47
MT1M	-2.72903	2.51542	215.676	7.9366e-49	1.97173e-47
CRABP2	5.63839	7.50796	215.027	1.09919e-48	2.72661e-47
CDCA5	3.00621	4.50838	214.571	1.38237e-48	3.4238e-47
FIBIN	-2.10103	3.55797	214.527	1.41346e-48	3.49546e-47
PRC1	2.55019	5.02882	214.522	1.41713e-48	3.49918e-47
ICAM2	-1.38482	3.8056	214.403	1.50438e-48	3.70897e-47
GJA5	-1.68543	5.08227	214.088	1.76233e-48	4.33174e-47
RHBDL2	2.6988	3.38757	214.083	1.76639e-48	4.33515e-47
MDGA1	-1.86786	3.01412	213.95	1.88829e-48	4.62731e-47
FLAD1	1.43242	5.77695	213.906	1.93029e-48	4.7231e-47
CFL2	-1.40854	5.10695	213.751	2.08688e-48	5.09854e-47
C10orf128	-1.57707	3.83248	213.734	2.10499e-48	5.13504e-47
GPRIN1	2.73651	3.37443	213.724	2.11544e-48	5.15276e-47
KRT79	-3.12297	-1.18998	213.261	2.66931e-48	6.49212e-47
ABCA12	5.34771	3.68285	213.108	2.88287e-48	7.001e-47
FAM13C	-1.75535	1.71577	212.907	3.18875e-48	7.73224e-47
NCAPG	3.23192	3.90518	212.763	3.4279e-48	8.29971e-47
HELLS	2.32036	3.89508	212.656	3.61755e-48	8.74582e-47
C17orf53	2.76351	2.72867	212.242	4.45421e-48	1.07525e-46
OTX1	3.35431	2.60988	212.236	4.46816e-48	1.07701e-46
PSAT1	3.51789	4.80639	212.05	4.90389e-48	1.18028e-46
CAB39L	-1.37033	3.91139	211.674	5.92326e-48	1.42352e-46
C1orf74	1.2197	2.63615	211.441	6.6605e-48	1.59832e-46
KDELR3	2.26108	5.70024	211.264	7.27958e-48	1.7443e-46
KNTC1	2.0962	4.84665	211.209	7.48355e-48	1.79053e-46
GIMAP4	-1.46517	5.23205	210.977	8.40835e-48	2.00883e-46
RFX2	-1.6172	4.16124	210.474	1.08235e-47	2.58202e-46
ALOX5AP	-1.92312	5.81561	210.191	1.24819e-47	2.97326e-46
TONSL	2.15604	4.50947	210.165	1.26439e-47	3.00742e-46
TRAP1	1.19233	5.94478	210.117	1.29524e-47	3.07629e-46
ANGPTL5	-2.47182	-1.81393	209.766	1.54517e-47	3.66451e-46
CELSR3	3.39614	4.12813	209.547	1.72487e-47	4.0847e-46
FAM167B	-1.40547	2.37962	209.494	1.77119e-47	4.18828e-46
ABCA9	-1.82509	1.99502	209.333	1.92069e-47	4.52857e-46
ZYG11A	5.28946	1.73321	208.896	2.39178e-47	5.63112e-46
C10orf10	-1.79456	7.23643	208.664	2.68704e-47	6.31707e-46
GHR	-2.04166	1.66629	208.603	2.77126e-47	6.50563e-46
HAS1	-3.06266	0.663173	207.773	4.20511e-47	9.85737e-46
ASF1B	2.39843	4.24959	207.724	4.30885e-47	1.00859e-45
CDCA2	2.96758	2.57591	207.678	4.41102e-47	1.03102e-45
PVRL4	2.37418	6.0695	207.531	4.74828e-47	1.10825e-45
TK1	2.68079	5.91875	207.492	4.84228e-47	1.12856e-45
MCM4	2.24014	6.48434	207.338	5.23115e-47	1.21744e-45
VAMP2	-1.12631	6.07253	207.083	5.94771e-47	1.38222e-45
LIMCH1	-1.61481	7.55828	207.016	6.14954e-47	1.42708e-45
GINS2	2.88529	3.5918	206.805	6.83848e-47	1.58469e-45
NEXN	-1.56263	3.87723	206.572	7.68914e-47	1.77927e-45
RDM1	3.57922	-0.167407	205.944	1.05369e-46	2.43476e-45
CCNF	1.92256	4.27607	205.912	1.07102e-46	2.47127e-45
SPC24	2.70307	3.11938	205.692	1.19637e-46	2.75658e-45
ESPL1	3.14479	3.89905	205.633	1.23197e-46	2.83458e-45
CDT1	2.78022	4.05875	205.462	1.34275e-46	3.08509e-45
PHKA1	1.67179	4.65396	205.321	1.44145e-46	3.30248e-45
FAM65A	-1.23691	6.01342	205.12	1.59416e-46	3.6472e-45
KCNIP1	-2.1324	-0.872831	204.809	1.86381e-46	4.25811e-45
SVEP1	-2.07429	4.95609	204.581	2.09005e-46	4.76825e-45
PID1	-1.92725	4.36801	204.548	2.12576e-46	4.84292e-45
SLC6A13	-2.61328	-0.958174	204.424	2.26168e-46	5.14532e-45
CCNA2	2.91628	4.34565	204.396	2.29371e-46	5.21087e-45
NTN4	-1.64533	6.05419	204.015	2.77796e-46	6.30216e-45
GMPPA	1.05595	5.78952	203.995	2.80593e-46	6.35671e-45
TRAF4	1.37209	6.82121	203.859	3.00363e-46	6.79508e-45
RETN	-2.92473	1.84702	203.626	3.37746e-46	7.63014e-45
TRAIP	1.84209	2.38069	203.506	3.58726e-46	8.09281e-45
MYH10	-1.49064	7.04139	203.486	3.62277e-46	8.16155e-45
PCDH15	-3.18084	0.106811	203.472	3.64991e-46	8.21128e-45
ARHGEF16	1.79662	5.30532	203.063	4.48178e-46	1.00688e-44
CRYAB	-1.9271	3.87591	202.946	4.75266e-46	1.06626e-44
SLC11A1	-1.81276	5.44115	202.938	4.77284e-46	1.0693e-44
REM1	-1.60453	0.651719	202.923	4.80898e-46	1.07591e-44
EDN1	-2.00802	5.10199	202.86	4.96173e-46	1.10855e-44
KIF15	2.69984	3.01778	202.848	4.9928e-46	1.11396e-44
NEBL	-1.66659	6.26687	202.581	5.70903e-46	1.27201e-44
TICRR	2.93821	2.49364	202.367	6.35674e-46	1.41437e-44
CCT3	1.3883	8.38426	202.246	6.75617e-46	1.50119e-44
IL33	-2.14769	5.20382	202.188	6.95461e-46	1.54316e-44
RADIL	-2.20621	2.02867	202.099	7.27342e-46	1.61169e-44
SLC5A9	-2.588	1.77461	201.939	7.88336e-46	1.74446e-44
FGF10	-2.96456	-0.419182	201.859	8.2069e-46	1.81358e-44
MYBL2	3.83726	5.6832	201.779	8.54207e-46	1.88507e-44
GREM1	5.00057	5.89315	201.753	8.65341e-46	1.90705e-44
CCL14	-2.41057	1.02453	201.513	9.7635e-46	2.14877e-44
EPCAM	1.64324	8.87414	201.475	9.95072e-46	2.187e-44
GPER1	-2.17937	2.25704	201.367	1.05065e-45	2.30592e-44
TNFSF12	-1.17111	4.92495	201.365	1.05203e-45	2.30592e-44
SOX18	-1.6054	3.06062	201.203	1.14113e-45	2.49785e-44
UNC5CL	3.12174	4.00857	200.828	1.37787e-45	3.01198e-44
MYO7A	2.0077	4.12438	200.81	1.38989e-45	3.03415e-44
PTH1R	-1.88068	1.72086	200.684	1.48127e-45	3.2293e-44
SLC35F2	1.90537	5.42355	200.572	1.56645e-45	3.4104e-44
CYBRD1	-1.76192	7.44458	200.392	1.71483e-45	3.72842e-44
PCYOX1	-1.10055	7.22407	200.351	1.75106e-45	3.8021e-44
TNFRSF21	1.98944	7.64289	200.129	1.95742e-45	4.24448e-44
ADCYAP1R1	-2.12794	0.0102369	199.925	2.16834e-45	4.69555e-44
SLC2A1	3.56292	7.46898	199.655	2.48381e-45	5.37154e-44
F2RL3	-1.87754	2.9622	199.508	2.67484e-45	5.77694e-44
CENPI	2.72636	2.39388	199.086	3.30581e-45	7.13016e-44
ROR1	-1.83259	3.63637	199.062	3.34546e-45	7.20608e-44
AQP4	-2.97008	7.23953	199.027	3.40525e-45	7.32513e-44
KIFC1	2.76754	4.65123	198.896	3.63657e-45	7.81236e-44
TMEM182	1.55597	3.09675	198.778	3.85884e-45	8.26793e-44
FAM111B	2.74786	3.56323	198.549	4.3291e-45	9.26325e-44
ANXA3	-1.85423	6.24371	198.064	5.52415e-45	1.17892e-43
CASC5	2.58905	3.36921	197.903	5.99134e-45	1.27694e-43
DBNDD1	2.01893	5.039	197.899	6.00324e-45	1.2778e-43
SHROOM4	-1.75308	4.96245	197.806	6.28926e-45	1.33692e-43
LILRA1	-1.63532	0.675917	197.661	6.76559e-45	1.43629e-43
MARCKSL1	1.94394	7.67408	197.644	6.82294e-45	1.44657e-43
DNA2	2.20366	3.1106	197.624	6.89248e-45	1.4594e-43
ORC1	2.76909	2.87428	197.199	8.53405e-45	1.80227e-43
NEIL3	4.26847	2.27443	196.047	1.5224e-44	3.21092e-43
P3H4	2.10771	5.37268	196.017	1.54574e-44	3.25591e-43
KLF10	-1.1153	6.41677	195.714	1.7999e-44	3.78633e-43
EXOC3L1	-1.2287	2.59131	195.646	1.86226e-44	3.91243e-43
DNAH14	1.89111	3.37352	195.599	1.90628e-44	3.99973e-43
SAMD10	1.78004	3.6956	195.515	1.98899e-44	4.16788e-43
CBX8	1.38301	3.69355	195.333	2.17959e-44	4.56137e-43
SBSPON	-2.32026	2.56112	195.306	2.20896e-44	4.61688e-43
FPR1	-1.92944	4.23072	195.282	2.23626e-44	4.66791e-43
FZD4	-1.60337	5.3148	195.046	2.51771e-44	5.24862e-43
FANCI	2.00754	4.91821	194.562	3.21033e-44	6.68392e-43
PRDM11	-1.1726	3.54867	194.062	4.12874e-44	8.58503e-43
MANF	1.41447	6.44745	194.002	4.2542e-44	8.83455e-43
HIST1H2BD	2.66351	4.40165	193.905	4.46595e-44	9.26242e-43
PLEK2	2.73483	4.26359	193.899	4.48054e-44	9.28078e-43
SMAD7	-1.09035	5.09449	193.785	4.74484e-44	9.8157e-43
FAM101B	-1.3391	4.41902	193.609	5.18218e-44	1.07068e-42
GGCT	1.70824	5.73544	193.554	5.32863e-44	1.09953e-42
CCDC50	-1.04748	5.88168	193.487	5.51214e-44	1.13595e-42
NDRG4	-2.01772	3.66898	193.207	6.34303e-44	1.30552e-42
GMFG	-1.45556	4.78422	193.174	6.45001e-44	1.32585e-42
PDLIM1	-1.0399	7.36867	192.993	7.06318e-44	1.44822e-42
E2F3	1.36913	4.88213	192.927	7.30354e-44	1.49561e-42
RGS17	3.65037	3.47171	192.91	7.36418e-44	1.50612e-42
SLC31A2	-1.50654	1.54504	192.839	7.63324e-44	1.55918e-42
POLE2	2.33025	2.63488	192.792	7.81472e-44	1.59424e-42
LMOD3	-1.53758	-1.08768	192.736	8.03616e-44	1.63736e-42
ACKR1	-2.35749	4.24194	192.308	9.96468e-44	2.02774e-42
RRAS	-1.30973	5.85609	192.214	1.04514e-43	2.12412e-42
DHH	-1.91588	-1.5197	191.872	1.24065e-43	2.5183e-42
HS6ST2	3.7164	5.46606	191.83	1.26733e-43	2.56924e-42
OVCH2	-3.02172	-0.969819	191.794	1.29042e-43	2.61279e-42
DONSON	1.48426	3.92204	191.752	1.31771e-43	2.6647e-42
SFXN4	1.41222	4.71243	191.736	1.32873e-43	2.68364e-42
MME	-2.48672	4.83387	191.538	1.46765e-43	2.96053e-42
PTGER4	-1.59525	4.15299	190.989	1.93435e-43	3.89287e-42
RAB26	3.6686	1.96466	190.988	1.93466e-43	3.89287e-42
FBP1	-1.61879	7.04707	190.888	2.03448e-43	4.08866e-42
GJB2	4.57891	5.21181	190.586	2.36807e-43	4.75316e-42
GALNT18	-1.38647	5.12079	190.329	2.69437e-43	5.40141e-42
EIF2AK1	1.01399	7.94126	190.25	2.80414e-43	5.61452e-42
FANCA	1.88885	3.97741	190.135	2.97053e-43	5.94034e-42
NTM	-2.11399	4.48391	189.62	3.84765e-43	7.68487e-42
GRHL3	3.58994	1.86102	189.453	4.18634e-43	8.35103e-42
FOLR3	-3.25188	0.196677	189.369	4.36685e-43	8.7004e-42
SKA1	3.05528	2.55026	189.327	4.45968e-43	8.87443e-42
TFAP4	1.27205	3.95845	189.202	4.74755e-43	9.43568e-42
ESCO2	2.62321	2.38425	189.066	5.08318e-43	1.00904e-41
ONECUT1	6.53288	-0.133924	188.912	5.49194e-43	1.08884e-41
TNS2	-1.38414	6.56562	188.864	5.62852e-43	1.11456e-41
TTC28	-1.27825	4.85631	188.772	5.89417e-43	1.16573e-41
CENPU	2.38633	3.99105	188.562	6.54866e-43	1.2936e-41
PBK	3.42404	3.26311	188.438	6.96969e-43	1.37509e-41
MMP11	5.29316	6.63039	188.3	7.4712e-43	1.47224e-41
RBMS3	-1.63823	4.36567	188.018	8.60831e-43	1.69426e-41
TSACC	3.05305	-0.227378	187.63	1.04634e-42	2.05687e-41
SOX4	1.68734	7.88795	187.38	1.1864e-42	2.32655e-41
ECE2	2.11668	3.702	187.202	1.29717e-42	2.54071e-41
BUB1	2.65857	4.58507	187.199	1.29962e-42	2.54241e-41
C11orf80	1.44882	4.53331	187.187	1.30706e-42	2.55388e-41
AURKA	2.66276	4.56531	187.05	1.40065e-42	2.73347e-41
SERINC2	2.08013	7.62269	186.923	1.49311e-42	2.9104e-41
CCNE1	3.29049	3.18318	186.713	1.65928e-42	3.23041e-41
C1QTNF6	2.30067	4.95056	186.566	1.78643e-42	3.47378e-41
PDGFB	-1.45735	4.82367	186.499	1.8478e-42	3.58881e-41
CHEK1	2.24527	4.05244	186.466	1.87783e-42	3.64276e-41
ZBTB47	-1.05636	3.98991	186.317	2.02441e-42	3.92242e-41
ARHGAP18	-1.16442	5.93176	186.299	2.04311e-42	3.95391e-41
LMO7	-1.40425	8.17372	186.183	2.16551e-42	4.18578e-41
DKC1	1.15716	6.26274	186.069	2.29291e-42	4.42677e-41
AGMAT	2.6129	1.83387	186.025	2.34471e-42	4.52138e-41
SLC7A7	-1.43468	5.46655	186.004	2.36882e-42	4.56245e-41
AFF3	-2.3963	3.49265	185.982	2.39547e-42	4.60829e-41
CDH13	-1.78316	3.88716	185.786	2.64367e-42	5.07371e-41
SGCA	-1.96592	2.47927	185.766	2.67054e-42	5.11921e-41
CCDC69	-1.4739	5.85617	185.533	3.0018e-42	5.74742e-41
MNX1	4.30718	1.3867	185.455	3.12226e-42	5.97101e-41
B4GALT2	1.25444	5.99117	185.017	3.89077e-42	7.43192e-41
TMEM150B	-1.80614	2.10103	185.012	3.90031e-42	7.44136e-41
FAM64A	3.20653	2.73046	184.937	4.05027e-42	7.71838e-41
HMOX1	-1.6817	6.37297	184.62	4.75035e-42	9.04185e-41
CYP27A1	-1.69515	6.42325	184.502	5.04072e-42	9.58329e-41
SLC50A1	1.79837	6.79924	184.377	5.36908e-42	1.01956e-40
KAT2B	-1.16149	4.69485	184.373	5.37909e-42	1.02026e-40
HSPB3	-2.51166	-1.62176	184.366	5.39857e-42	1.02276e-40
TIMELESS	1.74314	5.53764	184.292	5.60364e-42	1.06037e-40
BCHE	-2.36306	2.13587	184.252	5.71572e-42	1.08032e-40
ATP1A2	-2.2998	1.70982	184.23	5.78013e-42	1.09122e-40
WFDC1	-1.85791	2.80227	183.579	8.01533e-42	1.50968e-40
SPP1	4.80034	9.27988	183.491	8.38168e-42	1.57685e-40
ECT2	2.16798	5.68822	183.111	1.01456e-41	1.90648e-40
SELPLG	-1.43193	5.54646	183.028	1.05768e-41	1.9852e-40
CLDN18	-3.61555	7.67484	182.894	1.13117e-41	2.11823e-40
ADTRP	-2.11268	2.72133	182.761	1.20921e-41	2.26175e-40
KIAA0907	1.46595	5.76942	182.613	1.30303e-41	2.43443e-40
TFR2	3.12864	1.91552	182.388	1.45903e-41	2.72274e-40
IL1RL1	-2.93262	3.69311	182.376	1.46807e-41	2.73646e-40
PTGIR	-1.33124	2.57534	182.339	1.49516e-41	2.78375e-40
KIF23	2.59407	4.20112	182.276	1.54361e-41	2.87065e-40
KISS1R	6.15409	0.903137	181.467	2.3184e-41	4.30659e-40
SOCS2	-1.96351	4.92853	181.306	2.51378e-41	4.66417e-40
SERPING1	-1.35563	8.52468	181.27	2.55967e-41	4.74388e-40
UBASH3B	-1.64322	4.13992	180.94	3.02084e-41	5.59217e-40
FAM49A	-1.40895	4.41223	180.887	3.10309e-41	5.73789e-40
SSFA2	-1.16326	7.09458	180.648	3.49912e-41	6.45543e-40
BLM	2.08155	3.1181	180.539	3.69595e-41	6.81081e-40
CENPE	2.625	3.60773	180.323	4.11989e-41	7.5834e-40
GIMAP5	-1.74486	1.64956	180.129	4.54145e-41	8.34987e-40
FBLN5	-1.77151	6.00522	179.846	5.23649e-41	9.61685e-40
SOX5	-1.79227	1.54799	179.754	5.48558e-41	1.00629e-39
SPI1	-1.5506	5.67936	179.628	5.84317e-41	1.07067e-39
TLR4	-1.6165	4.59711	179.619	5.87056e-41	1.07387e-39
PROS1	-1.5068	5.78637	179.618	5.87389e-41	1.07387e-39
PMM2	1.09005	4.35522	179.588	5.9627e-41	1.08888e-39
MOCS1	-1.35198	3.94332	179.533	6.12836e-41	1.11787e-39
MRAS	-1.11567	4.63735	179.506	6.21405e-41	1.13223e-39
TFAP2A	3.77908	4.0113	179.384	6.60612e-41	1.20231e-39
SLC25A39	1.24869	7.50364	179.338	6.75897e-41	1.22875e-39
PROM2	2.64815	6.46392	179.08	7.69773e-41	1.39785e-39
2021-03-02	-1.44916	4.37106	179.017	7.94254e-41	1.44069e-39
KLF2	-1.72685	5.02062	179.003	8.00233e-41	1.44991e-39
SYNJ2	1.52758	4.86906	178.917	8.35543e-41	1.51219e-39
SHCBP1	2.29358	3.48066	178.44	1.06168e-40	1.91718e-39
ADAMTSL4	-1.82645	5.13109	178.341	1.11604e-40	2.01309e-39
ELTD1	-1.29166	4.31016	178.279	1.15141e-40	2.07458e-39
STOM	-1.22022	8.30519	178.166	1.21837e-40	2.1928e-39
PLEKHO2	-1.1436	5.82672	178.091	1.26572e-40	2.27548e-39
ARSH	5.03824	-1.03381	177.925	1.37573e-40	2.47051e-39
POLR2H	1.20308	5.72482	177.677	1.55819e-40	2.79475e-39
FANCD2	1.53636	3.96954	177.675	1.55973e-40	2.79475e-39
SALL4	3.403	1.40118	177.508	1.69685e-40	3.03372e-39
GJA4	-1.42028	3.41455	177.229	1.95238e-40	3.48673e-39
HOXA5	-1.57765	2.71669	177.173	2.00718e-40	3.58066e-39
CD300LF	-1.75474	3.58341	176.848	2.36393e-40	4.21243e-39
NIM1K	-2.25161	1.1717	176.798	2.42425e-40	4.31517e-39
TARS2	1.07962	5.38022	176.475	2.85235e-40	5.07161e-39
CAMP	-2.61868	-0.140425	176.415	2.93943e-40	5.22071e-39
MAD2L1	2.58418	4.31408	176.283	3.14096e-40	5.57042e-39
PTTG1	2.36471	4.59143	176.279	3.14663e-40	5.57042e-39
MAST1	3.28506	1.17637	176.279	3.14664e-40	5.57042e-39
NPM3	1.73159	4.53927	176.094	3.45387e-40	6.10096e-39
ATP10B	5.47612	3.99921	175.874	3.85825e-40	6.80044e-39
LIFR	-1.67233	6.40229	175.842	3.9202e-40	6.90211e-39
FEN1	1.62038	5.06017	175.698	4.21557e-40	7.4141e-39
TIMP3	-1.86413	3.922	175.441	4.79727e-40	8.428e-39
PAK1	1.19521	6.45028	175.097	5.70076e-40	1.00044e-38
ZFP36	-1.80794	8.37334	175.084	5.73903e-40	1.00607e-38
RALGPS2	1.60399	5.05592	175.041	5.86609e-40	1.02723e-38
E2F2	2.38144	2.824	175.017	5.93698e-40	1.03852e-38
RHBDL1	3.24096	2.44793	174.73	6.8567e-40	1.19811e-38
SLC5A4	-1.94802	-0.87156	174.615	7.264e-40	1.26791e-38
FAM212A	-1.43121	1.05515	174.522	7.61349e-40	1.32748e-38
FRMD4B	-1.11694	5.17498	174.47	7.81721e-40	1.36154e-38
GNL3	1.13055	6.40808	174.402	8.08568e-40	1.40679e-38
C11orf96	-1.79136	5.26443	174.3	8.51205e-40	1.47938e-38
FCGR3B	-2.3676	1.93706	174.229	8.82043e-40	1.53133e-38
VARS	1.21301	7.0617	174.007	9.86253e-40	1.70859e-38
PITX2	8.12485	2.91462	173.991	9.94337e-40	1.72076e-38
LHFPL5	4.96889	-1.3954	173.948	1.01633e-39	1.75695e-38
ERO1L	2.04366	7.84101	173.904	1.03873e-39	1.79375e-38
GALNT7	1.72461	6.32516	173.776	1.10777e-39	1.9089e-38
APBB1	-1.3347	4.67427	173.744	1.12597e-39	1.9382e-38
PILRA	-1.49103	3.80377	173.383	1.35029e-39	2.32186e-38
NPR3	-1.81454	4.69586	173.308	1.40191e-39	2.40808e-38
P4HB	1.14175	10.3787	173.044	1.60087e-39	2.74692e-38
HN1	1.69975	7.29384	172.985	1.64902e-39	2.82654e-38
KPNA2	1.99059	6.74002	172.846	1.76858e-39	3.02828e-38
UBL3	-1.09998	6.40594	172.843	1.77103e-39	3.02927e-38
STYK1	2.59834	3.29109	172.73	1.87488e-39	3.19677e-38
BCL2L15	3.51988	3.81218	172.641	1.96043e-39	3.33912e-38
KCTD12	-1.36509	7.18333	172.585	2.01701e-39	3.43189e-38
HN1L	1.13033	7.39645	172.522	2.08183e-39	3.53846e-38
COL11A1	6.25688	6.11435	172.512	2.0924e-39	3.5527e-38
PHOSPHO1	-1.72174	0.0173048	172.374	2.24238e-39	3.80335e-38
KL	-2.28388	2.5461	172.278	2.3535e-39	3.98766e-38
SORBS3	-1.13084	6.34859	172.271	2.36187e-39	3.99766e-38
EIF4E3	-1.12548	5.03243	172.211	2.4332e-39	4.11409e-38
PTPRM	-1.41335	6.00706	171.99	2.71935e-39	4.59312e-38
IRAK1	1.24641	7.47937	171.623	3.27156e-39	5.51434e-38
AGBL1	-3.05072	-1.08415	171.304	3.83974e-39	6.46529e-38
TFB2M	1.21189	4.61141	171.216	4.01338e-39	6.74684e-38
RBP2	-2.92884	-0.318828	171.215	4.01528e-39	6.74684e-38
INTS8	1.16355	5.51306	171.068	4.32458e-39	7.25902e-38
CDKN3	2.90632	3.20639	170.676	5.26522e-39	8.82878e-38
ENTPD8	4.68549	2.39429	170.63	5.39061e-39	9.02969e-38
SLC52A2	1.46474	6.39338	170.539	5.64147e-39	9.44013e-38
LRRC8C	-1.1705	4.49777	170.404	6.03953e-39	1.00854e-37
C1orf106	2.2135	5.43604	170.366	6.15407e-39	1.02661e-37
SLC39A11	1.35086	6.15339	170.331	6.26295e-39	1.0437e-37
TBX5	-1.50183	3.3773	170.312	6.32482e-39	1.05292e-37
P2RY6	3.02643	4.22229	170.065	7.16016e-39	1.18954e-37
GCNT3	5.17597	5.68919	169.948	7.59445e-39	1.2604e-37
PKP3	1.6044	6.38386	169.855	7.9571e-39	1.31923e-37
SYT7	3.48162	6.07664	169.763	8.33448e-39	1.38039e-37
KIAA0408	-2.52791	-0.916599	169.641	8.86288e-39	1.4664e-37
ODAM	-3.13949	-0.478	169.517	9.43169e-39	1.55892e-37
DUS1L	1.24252	6.78412	169.462	9.69769e-39	1.60126e-37
NTRK3	-1.99607	1.10494	169.412	9.94362e-39	1.64019e-37
PPP1R14D	5.99515	3.7721	169.229	1.09018e-38	1.79641e-37
CLSPN	2.73886	2.90475	169.027	1.20694e-38	1.98678e-37
XDH	4.06038	4.51867	168.858	1.31393e-38	2.16072e-37
RAD51	2.21674	2.77856	168.782	1.36504e-38	2.24248e-37
CRIM1	-1.3318	6.65974	168.727	1.4038e-38	2.30383e-37
SH3BP5	-1.38032	3.90957	168.703	1.42067e-38	2.32915e-37
ACACB	-1.33675	4.05148	168.595	1.49956e-38	2.456e-37
GAPDH	1.75803	11.1168	168.574	1.51575e-38	2.48001e-37
ABCC3	2.55601	7.95116	168.47	1.59675e-38	2.6099e-37
DCSTAMP	-2.20216	1.43693	168.337	1.70787e-38	2.78872e-37
RHBG	4.59355	0.145745	168.282	1.75527e-38	2.86323e-37
SLC24A2	4.99217	0.263901	168.273	1.76388e-38	2.87439e-37
MCM2	2.04752	5.78188	168.232	1.80054e-38	2.93118e-37
VWC2	-2.50312	-1.92291	168.198	1.8317e-38	2.9789e-37
RAB11FIP1	-1.45112	7.15198	168.117	1.90728e-38	3.0987e-37
APOBR	-1.57609	4.49507	167.943	2.08203e-38	3.37922e-37
PCDHGC3	-1.52594	4.20522	167.887	2.1416e-38	3.47243e-37
DIEXF	1.02843	5.086	167.881	2.1483e-38	3.47981e-37
PRSS35	-2.20731	0.0387404	167.823	2.21107e-38	3.57792e-37
PIK3R1	-1.0891	5.80211	167.819	2.21605e-38	3.58239e-37
CCDC152	-1.39543	1.16881	167.722	2.32635e-38	3.75321e-37
PRKG1	-1.42573	3.67464	167.695	2.35884e-38	3.80183e-37
PODXL2	3.26664	5.66567	167.668	2.39017e-38	3.8485e-37
MRM1	1.30804	3.17514	167.489	2.61566e-38	4.20739e-37
ITPKA	5.19303	3.81617	167.438	2.68423e-38	4.3134e-37
LMNB1	1.90036	5.52274	167.363	2.78753e-38	4.47497e-37
CDK1	2.46937	5.096	167.075	3.22215e-38	5.16756e-37
LBX2	2.12177	0.596691	166.946	3.43819e-38	5.50858e-37
NAT9	1.10437	5.27221	166.66	3.96943e-38	6.35344e-37
ST14	1.51692	8.28929	166.502	4.2968e-38	6.86386e-37
FIGNL1	1.57186	4.12067	166.316	4.71868e-38	7.53035e-37
SLCO2A1	-1.77507	6.43525	166.01	5.50313e-38	8.77359e-37
N4BP2L1	-1.22151	3.97729	165.921	5.75689e-38	9.16914e-37
TMOD1	-1.72849	2.19011	165.819	6.0603e-38	9.64291e-37
PSMG3	1.58539	5.40063	165.717	6.37725e-38	1.01373e-36
XPR1	1.88524	7.34497	165.691	6.4611e-38	1.02605e-36
CYP24A1	6.73053	6.58426	165.575	6.8507e-38	1.08685e-36
GPR182	-1.63677	-1.07716	165.294	7.89075e-38	1.25063e-36
ART4	-2.26575	1.06884	165.288	7.91552e-38	1.25333e-36
FKBP11	1.85515	5.71319	165.128	8.5788e-38	1.35702e-36
TNS3	-1.09475	7.5124	165.044	8.94675e-38	1.41385e-36
ANKRD29	-2.15802	4.62392	165.039	8.96859e-38	1.41592e-36
DCAF13	1.35234	5.82554	165.03	9.00942e-38	1.42061e-36
SYT12	5.48755	4.92969	165.029	9.01587e-38	1.42061e-36
KCNN4	3.27501	5.76646	165.011	9.09911e-38	1.43234e-36
LYPD1	4.10523	2.52067	164.733	1.046e-37	1.64497e-36
PLEKHA8	1.23204	4.38469	164.58	1.12988e-37	1.77515e-36
ZFP69B	1.66668	1.2843	164.551	1.14658e-37	1.79963e-36
RPGR	-1.08895	3.45046	164.543	1.15109e-37	1.80497e-36
CHRDL1	-2.28426	4.83302	164.517	1.1661e-37	1.82673e-36
DAB2IP	-1.05476	6.22785	164.492	1.18134e-37	1.84883e-36
RCCD1	1.3679	3.72668	164.433	1.21684e-37	1.90255e-36
GINS4	2.44169	2.84719	164.429	1.21927e-37	1.90451e-36
ADAMTS14	2.6676	2.89319	164.35	1.26853e-37	1.97955e-36
PDK1	1.6582	4.98275	164.298	1.30192e-37	2.0297e-36
ABCG1	-1.38055	5.65531	164.272	1.31914e-37	2.05455e-36
TM6SF1	-1.44805	2.25141	164.086	1.44849e-37	2.25386e-36
SLC27A3	-1.28571	5.3867	164.07	1.46016e-37	2.26984e-36
SPC25	2.39574	2.28552	164.066	1.46359e-37	2.27298e-36
WNT3	2.09769	3.43828	163.974	1.5324e-37	2.37757e-36
C5orf34	1.99226	1.9846	163.892	1.5974e-37	2.47604e-36
PAPSS2	-1.46839	6.69743	163.803	1.67012e-37	2.58628e-36
TNFSF13	-1.17512	4.66274	163.771	1.69717e-37	2.62566e-36
CDCA7	2.93705	4.72925	163.758	1.70883e-37	2.64119e-36
CCDC150	2.57077	1.29119	163.495	1.94999e-37	3.01106e-36
F12	2.86774	2.42035	163.442	2.00338e-37	3.09055e-36
SPATS2	1.21786	5.10056	163.251	2.20525e-37	3.39227e-36
CENPK	2.20074	2.76285	163.033	2.46066e-37	3.78158e-36
RUSC1	1.16441	5.78707	162.981	2.52602e-37	3.87833e-36
TDRKH	1.40407	5.00239	162.697	2.91413e-37	4.46576e-36
HMGA1	2.29779	8.05412	162.616	3.03487e-37	4.64639e-36
BOP1	1.74823	5.96693	162.477	3.25481e-37	4.97372e-36
PDCD2L	1.5151	3.13161	162.323	3.51586e-37	5.36757e-36
CD68	-1.59018	1.71552	162.239	3.66864e-37	5.59554e-36
ITIH5	-2.05147	4.68063	162.208	3.72612e-37	5.67786e-36
CRY2	-1.14036	5.79915	162.145	3.84606e-37	5.85513e-36
ARHGAP44	-1.61743	4.86788	162.022	4.09085e-37	6.22193e-36
DMBX1	6.30998	0.738596	161.75	4.692e-37	7.12955e-36
RPP40	1.56134	2.64653	161.643	4.94989e-37	7.51436e-36
EGR1	-1.86105	8.21238	161.537	5.22297e-37	7.92151e-36
NR4A3	-2.25165	4.34001	161.279	5.9445e-37	9.0074e-36
LILRB3	-1.37914	2.47611	161.035	6.72245e-37	1.01767e-35
PPARGC1B	-1.45954	2.72502	160.863	7.32858e-37	1.10789e-35
CCL24	-2.45771	1.07236	160.861	7.33897e-37	1.10789e-35
MYEOV	6.29114	4.35708	160.763	7.70823e-37	1.16255e-35
BZW2	1.32506	6.60678	160.576	8.46746e-37	1.27587e-35
CDC25A	2.35976	2.43336	160.574	8.47602e-37	1.27597e-35
TERT	5.38569	0.09299	160.566	8.5131e-37	1.28036e-35
MRPL3	1.04874	6.53844	160.548	8.58978e-37	1.2907e-35
ARAP2	-1.23862	5.08843	160.403	9.23682e-37	1.38664e-35
CRTAC1	-2.56232	5.57845	160.205	1.02057e-36	1.53067e-35
SAMHD1	-1.18478	7.22576	160.17	1.03849e-36	1.5561e-35
CCIN	-1.95179	-1.55954	160.078	1.08815e-36	1.62901e-35
SRL	-1.796	0.0168212	160.062	1.09689e-36	1.64058e-35
PLK4	2.04742	3.14886	160.031	1.1141e-36	1.66478e-35
C4orf32	-1.13865	3.92892	160.024	1.1177e-36	1.66862e-35
HNF4G	3.4705	3.11538	159.856	1.2164e-36	1.8143e-35
ABCA3	-2.09534	8.45654	159.677	1.33083e-36	1.98132e-35
PLCE1	-1.40878	4.41552	159.639	1.35666e-36	2.01606e-35
PGM2L1	1.85599	5.42127	159.525	1.43723e-36	2.13384e-35
PLCXD2	-1.81319	0.027421	159.49	1.46207e-36	2.16874e-35
SEMA6D	-2.06769	3.02014	159.484	1.46699e-36	2.17404e-35
CTGF	-1.61204	7.88417	159.47	1.47704e-36	2.18693e-35
FAM124A	-1.37306	1.57613	159.279	1.62583e-36	2.40285e-35
PALD1	-1.26151	4.30126	159.272	1.63161e-36	2.4092e-35
SCIMP	-1.56273	3.3472	159.097	1.78241e-36	2.62946e-35
GATA1	-1.73501	-1.76617	159.024	1.8487e-36	2.72477e-35
XYLB	1.56573	2.54636	158.995	1.87561e-36	2.76192e-35
RFC4	1.80292	4.22755	158.963	1.90637e-36	2.80467e-35
KIF22	1.20262	5.65648	158.894	1.97356e-36	2.90088e-35
CCRL2	-1.53066	3.28623	158.867	2.00128e-36	2.93897e-35
P2RY14	-1.4938	2.19775	158.784	2.08662e-36	3.06151e-35
NCAPG2	1.78988	4.93188	158.582	2.3098e-36	3.38589e-35
B4GALNT4	4.81377	3.53788	158.574	2.31835e-36	3.39535e-35
LEPR	-1.85378	4.79037	158.529	2.37176e-36	3.47044e-35
ZC3HAV1L	1.56444	2.38698	158.523	2.37845e-36	3.47708e-35
HHIP	-2.91349	4.86824	158.487	2.42252e-36	3.53832e-35
PGR	-1.81222	1.77817	158.477	2.43431e-36	3.55235e-35
MMACHC	1.05049	3.39251	158.359	2.58284e-36	3.76569e-35
GATA6	-1.75909	4.22587	158.324	2.62995e-36	3.83093e-35
DNAJC22	3.5467	3.34975	158.247	2.73292e-36	3.97734e-35
POLG2	1.22741	3.53588	158.028	3.05084e-36	4.43206e-35
SLC5A6	1.16974	5.19905	157.922	3.21839e-36	4.67128e-35
HECW2	-1.35821	4.74814	157.828	3.37479e-36	4.89389e-35
TPBG	1.789	5.41102	157.472	4.03696e-36	5.8489e-35
TLCD1	1.80457	4.47394	157.391	4.20434e-36	6.08596e-35
CYR61	-1.62421	7.84733	157.367	4.25646e-36	6.15591e-35
PCOLCE2	-2.29488	3.41825	157.181	4.6729e-36	6.75215e-35
CD97	-1.25271	7.18748	157.17	4.70009e-36	6.78539e-35
SEPP1	-1.64216	6.97966	156.857	5.50033e-36	7.9336e-35
STAC	-2.05663	3.35341	156.771	5.7429e-36	8.27612e-35
TMEM79	1.35601	3.45863	156.761	5.77225e-36	8.31101e-35
PC	1.75335	5.30824	156.644	6.12132e-36	8.80579e-35
MYL3	-1.70605	-0.860837	156.608	6.23498e-36	8.96133e-35
HSPD1	1.32876	8.39802	156.482	6.64231e-36	9.52144e-35
SEC14L1	-1.0071	6.61913	156.413	6.87781e-36	9.85029e-35
KDM5B	1.07649	6.90339	156.25	7.46385e-36	1.06707e-34
GALNT14	3.70128	4.36932	156.146	7.8659e-36	1.12356e-34
PRR19	2.21844	1.09575	155.815	9.28965e-36	1.32459e-34
ARID5A	-1.05804	4.89621	155.729	9.70056e-36	1.38075e-34
ENO1	1.23001	10.9009	155.617	1.02673e-35	1.46013e-34
SERTAD1	-1.21102	4.94514	155.535	1.06959e-35	1.51976e-34
CHRM2	-3.46326	-1.13759	155.35	1.17408e-35	1.66676e-34
THBS2	2.94299	7.71485	155.346	1.17632e-35	1.66848e-34
HPSE2	-2.40985	0.615699	154.925	1.45405e-35	2.0606e-34
RBBP8NL	2.13434	2.39091	154.847	1.51213e-35	2.14103e-34
ZNF239	1.6878	2.6286	154.756	1.58283e-35	2.23918e-34
CLCN2	1.39316	3.09321	154.751	1.58719e-35	2.24339e-34
STRA6	4.46692	3.97565	154.602	1.71071e-35	2.41587e-34
PDE1B	-1.56885	2.52124	154.555	1.75119e-35	2.47089e-34
CABYR	4.69248	3.72473	154.473	1.82534e-35	2.57327e-34
LIMD1	-1.12983	6.20538	154.461	1.83651e-35	2.58676e-34
SHMT2	1.52035	6.80944	154.42	1.8746e-35	2.63813e-34
CILP2	3.52049	3.62086	154.396	1.89734e-35	2.6678e-34
CBX4	1.11139	5.46227	154.365	1.927e-35	2.70715e-34
TMPRSS11E	6.71786	3.75724	154.178	2.11789e-35	2.97275e-34
CLEC1B	-2.01229	-1.65375	154.05	2.25888e-35	3.16517e-34
IL17D	-1.53702	0.833833	154.045	2.26377e-35	3.16928e-34
PGM5	-1.84696	3.73593	154.029	2.28225e-35	3.19238e-34
AQP11	1.48232	0.92742	153.982	2.33682e-35	3.2659e-34
APBB2	-1.05216	5.45576	153.962	2.36076e-35	3.29652e-34
TIMM8A	1.2186	2.97451	153.913	2.41962e-35	3.3758e-34
SLC15A3	-1.33712	5.82734	153.822	2.53277e-35	3.53062e-34
TYMS	1.90948	4.55402	153.8	2.56163e-35	3.56778e-34
CA3	-2.15389	1.9957	153.79	2.57345e-35	3.58116e-34
GPR17	-2.14842	-0.241636	153.484	3.00225e-35	4.1707e-34
FABP5	-1.79573	4.37523	153.429	3.08736e-35	4.2816e-34
TBRG4	1.11108	6.02404	153.337	3.23271e-35	4.47933e-34
PREX1	-1.23155	5.94038	153.329	3.24694e-35	4.4952e-34
CHPF2	1.04	6.73606	153.292	3.3068e-35	4.57417e-34
LAD1	1.98421	7.25559	153.271	3.34217e-35	4.61916e-34
CTDSPL	-1.03197	5.94742	153.047	3.74124e-35	5.1575e-34
HK3	-1.7497	4.34597	152.929	3.97029e-35	5.4686e-34
PLXNB3	3.42071	4.46864	152.78	4.27935e-35	5.88929e-34
CYGB	-1.17306	4.1838	152.777	4.28638e-35	5.89395e-34
CHTF18	1.85391	4.12496	152.765	4.31212e-35	5.92432e-34
FLVCR2	-1.27992	4.30528	152.744	4.35656e-35	5.9803e-34
PMP22	-1.19773	6.41807	152.631	4.613e-35	6.32696e-34
PTGES	3.02473	5.46906	152.466	5.01062e-35	6.8665e-34
HSH2D	1.46868	4.48257	152.221	5.66921e-35	7.76246e-34
TACC3	1.70108	5.6832	152.183	5.77845e-35	7.90536e-34
B4GALT3	1.00746	6.14252	151.969	6.43655e-35	8.79825e-34
ALG1L	3.32994	2.7494	151.851	6.82987e-35	9.32801e-34
SOCS3	-1.50291	7.62384	151.824	6.92424e-35	9.44893e-34
ADCK5	1.69843	3.82159	151.743	7.21125e-35	9.83231e-34
ZNF365	-1.85358	1.54983	151.659	7.5212e-35	1.02463e-33
CNTD2	4.31676	2.07077	151.632	7.62573e-35	1.038e-33
CBX3	1.06564	7.71568	151.488	8.19987e-35	1.11521e-33
ILF2	1.09102	7.88292	151.352	8.77712e-35	1.19272e-33
CGREF1	4.19624	2.88603	151.236	9.30508e-35	1.2634e-33
SECISBP2L	-1.39464	6.57305	151.214	9.40908e-35	1.27645e-33
HTR3A	5.89129	3.13581	150.886	1.11001e-34	1.49958e-33
MRGBP	1.16871	4.66518	150.829	1.14235e-34	1.54198e-33
RHNO1	1.00489	5.13871	150.792	1.16399e-34	1.56989e-33
PRDM5	-1.23034	2.60689	150.736	1.19728e-34	1.61344e-33
RAD54B	1.68191	1.56703	150.734	1.19844e-34	1.61367e-33
IPO4	1.39025	2.74185	150.717	1.20841e-34	1.62573e-33
IL1RAPL2	6.25812	-0.898624	150.58	1.29448e-34	1.74008e-33
MSI2	1.16333	6.32357	150.468	1.36951e-34	1.8379e-33
RANBP3L	-1.91344	0.356691	150.169	1.59262e-34	2.13554e-33
TLR8	-1.79425	3.31383	150.149	1.60819e-34	2.15463e-33
GPR89A	1.04348	2.20314	149.965	1.76472e-34	2.35849e-33
SPDEF	3.27307	5.34044	149.732	1.98443e-34	2.64776e-33
ZNF485	1.23286	1.72009	149.699	2.01722e-34	2.68929e-33
NATD1	-1.16395	4.22521	149.638	2.07965e-34	2.76796e-33
KRT80	2.49772	5.97644	149.631	2.08719e-34	2.77572e-33
ATAD2	1.84955	5.59691	149.553	2.17124e-34	2.88513e-33
IL1RL2	2.29408	1.78058	149.348	2.4075e-34	3.19645e-33
SNRPE	1.16202	5.69365	149.258	2.5188e-34	3.34149e-33
PRKCQ	-1.58283	2.6193	149.235	2.54725e-34	3.37646e-33
MCM6	1.4934	5.78711	149.202	2.58996e-34	3.43027e-33
GYLTL1B	2.50049	5.1539	149.071	2.76706e-34	3.66183e-33
POC1A	1.60003	3.27714	149.028	2.82806e-34	3.7395e-33
WDHD1	1.79735	4.01077	148.958	2.92832e-34	3.86891e-33
NES	-1.54906	5.9908	148.911	2.99901e-34	3.95908e-33
MEFV	-1.67635	0.921953	148.892	3.02834e-34	3.99455e-33
MFSD9	1.03137	4.20731	148.811	3.15364e-34	4.15644e-33
SHC3	-1.83866	3.58676	148.557	3.58422e-34	4.7201e-33
C1orf115	-1.56365	4.88268	148.498	3.69146e-34	4.85343e-33
PFKP	2.18734	7.39232	148.462	3.75962e-34	4.93904e-33
GPA33	-2.70609	2.20138	148.411	3.85712e-34	5.05944e-33
AKAP7	-1.13285	2.62064	148.411	3.85752e-34	5.05944e-33
SUV39H2	1.29731	3.37566	148.289	4.10224e-34	5.37606e-33
AVL9	1.04436	6.34089	148.256	4.16938e-34	5.45963e-33
PAX6	-1.37946	0.909934	148.233	4.21849e-34	5.51948e-33
HSD17B6	-2.24958	5.09436	148.161	4.37359e-34	5.71779e-33
CENPL	1.41355	3.19025	148.135	4.43331e-34	5.7912e-33
EEF1A2	6.4476	6.00015	148.06	4.60372e-34	6.00895e-33
FLT4	-1.31123	4.58307	148.052	4.62019e-34	6.0256e-33
ARRB1	-1.22557	6.08042	147.976	4.80258e-34	6.25843e-33
PUS7	1.27915	4.52443	147.904	4.97775e-34	6.47627e-33
PARPBP	2.107	2.73101	147.842	5.1361e-34	6.67693e-33
HPCAL1	-1.06318	6.55528	147.786	5.28395e-34	6.85812e-33
MROH6	2.49535	5.48433	147.669	5.6026e-34	7.26588e-33
STK39	1.54585	5.99406	147.455	6.2402e-34	8.0863e-33
MTBP	1.65485	2.59974	147.393	6.43747e-34	8.33526e-33
STON1	-1.2458	3.24212	147.379	6.48364e-34	8.38834e-33
C2orf71	-2.93755	-0.926847	147.377	6.49189e-34	8.39231e-33
SGMS2	-1.35768	6.44297	147.358	6.55225e-34	8.46358e-33
WDR62	2.36827	3.69429	147.33	6.64632e-34	8.57825e-33
HSF2BP	2.25679	-0.0390034	147.212	7.05435e-34	9.09764e-33
DOCK11	-1.31101	4.88557	147.194	7.11774e-34	9.17209e-33
IKBKE	1.17715	4.34754	147.164	7.22555e-34	9.30362e-33
NMU	4.67425	2.47574	147.138	7.31983e-34	9.41753e-33
CARD14	3.47908	3.36521	147.134	7.33601e-34	9.43085e-33
CETP	-1.2591	1.03533	147.108	7.43205e-34	9.54674e-33
DCST1	2.64507	-0.00921332	147.091	7.4945e-34	9.61933e-33
EFEMP1	-1.56597	7.15875	146.692	9.16512e-34	1.17543e-32
ETS1	-1.20088	6.97537	146.67	9.26621e-34	1.18745e-32
AUNIP	2.36705	1.4824	146.658	9.32025e-34	1.19343e-32
OIP5	2.38932	1.41924	146.547	9.85762e-34	1.26125e-32
NDRG2	-1.4769	5.64364	146.541	9.88951e-34	1.26433e-32
ANO7	1.81506	1.68944	146.532	9.93239e-34	1.26881e-32
CPNE7	3.22769	3.01708	146.365	1.08034e-33	1.37898e-32
BTK	-1.38585	4.07858	146.332	1.09854e-33	1.40112e-32
IL18R1	-1.54728	2.68428	146.329	1.10028e-33	1.40223e-32
TPPP3	-2.16039	6.02851	146.244	1.14795e-33	1.46183e-32
FANCG	1.25112	4.16864	146.101	1.2339e-33	1.57005e-32
NFATC1	-1.13317	4.29572	146.015	1.28826e-33	1.63794e-32
TRIP13	2.5492	4.44978	145.941	1.33761e-33	1.69934e-32
NEDD9	-1.5705	7.55195	145.885	1.37581e-33	1.7465e-32
MARVELD3	1.45548	4.28719	145.578	1.6051e-33	2.03439e-32
C2orf82	2.50132	0.819197	145.485	1.68258e-33	2.13092e-32
KIAA1024	1.98671	0.797397	145.446	1.71605e-33	2.17161e-32
CYP27B1	2.37036	2.94057	145.304	1.84315e-33	2.33062e-32
CCDC173	-2.0975	0.967165	145.293	1.85324e-33	2.34156e-32
BPHL	1.29164	4.35139	145.126	2.01574e-33	2.54489e-32
ID4	-1.84379	4.552	145.025	2.12072e-33	2.67326e-32
PITX1	4.55768	3.97398	144.972	2.17859e-33	2.74408e-32
ZCCHC24	-1.00715	5.04783	144.954	2.19769e-33	2.76598e-32
MITF	-1.21517	4.08612	144.707	2.48877e-33	3.1299e-32
C2CD4A	4.09831	4.01867	144.594	2.63523e-33	3.30894e-32
CHRNA5	3.62696	2.37592	144.503	2.75761e-33	3.45993e-32
SLC7A5	2.7084	7.08819	144.458	2.82073e-33	3.53639e-32
SLCO5A1	3.15169	2.06226	144.358	2.96687e-33	3.71673e-32
FHL2	2.3683	6.00617	144.273	3.09607e-33	3.87559e-32
PPP5D1	-1.2022	-0.974162	144.087	3.40089e-33	4.25058e-32
HEATR1	1.07903	5.6438	144.012	3.53188e-33	4.40751e-32
BDNF	-2.36288	1.69808	143.999	3.55542e-33	4.43346e-32
NRG3	-2.47634	-0.721824	143.917	3.70537e-33	4.60627e-32
PRICKLE1	-1.45975	2.82208	143.729	4.07197e-33	5.05811e-32
SPRED3	2.47598	1.78094	143.679	4.17614e-33	5.18354e-32
PRR11	2.26537	4.11774	143.656	4.22499e-33	5.24015e-32
DNAJC12	4.3209	4.67243	143.62	4.30274e-33	5.3325e-32
GYG2	2.29367	3.67009	143.564	4.4247e-33	5.47946e-32
TCF4	-1.21156	5.9882	143.312	5.02423e-33	6.20766e-32
BCL9	1.33752	5.71299	143.194	5.33018e-33	6.58066e-32
COLEC12	-1.69499	5.81019	143.05	5.73142e-33	7.07064e-32
SIX4	1.91516	4.1662	143.024	5.8084e-33	7.16015e-32
CCDC137	1.05755	5.01977	143.021	5.81709e-33	7.16541e-32
ANKRD22	2.81193	4.24428	142.742	6.69439e-33	8.23354e-32
PHLDA2	2.34799	4.89921	142.726	6.74691e-33	8.29184e-32
FGF11	3.22433	0.230114	142.583	7.24995e-33	8.90332e-32
ATAD3A	1.24063	4.76233	142.533	7.43561e-33	9.11749e-32
C1QA	-1.53845	7.97088	142.407	7.92404e-33	9.69438e-32
MS4A2	-1.97421	2.59592	142.33	8.23639e-33	1.00613e-31
C10orf2	1.27536	3.89006	142.075	9.36524e-33	1.14059e-31
TOX2	-1.53006	3.17121	141.911	1.01729e-32	1.23802e-31
ADAM8	2.16225	6.0851	141.82	1.06483e-32	1.29491e-31
HSPE1	1.31623	6.4743	141.724	1.11764e-32	1.35811e-31
ADAM12	3.06897	4.79018	141.636	1.16808e-32	1.41833e-31
LSAMP	-1.51298	3.88243	141.554	1.21718e-32	1.47574e-31
SPDL1	1.30522	3.586	141.54	1.22566e-32	1.48491e-31
MIS18A	1.26946	3.69454	141.503	1.24922e-32	1.51232e-31
TRPM8	7.04762	3.33068	141.501	1.25017e-32	1.51234e-31
ARHGAP11A	2.06227	4.13383	141.463	1.27465e-32	1.5408e-31
TMEM132A	2.07366	5.86363	141.258	1.41262e-32	1.7063e-31
RASSF2	-1.2371	5.4024	141.113	1.52026e-32	1.83496e-31
CDKL5	-1.11791	4.52961	140.899	1.69264e-32	2.03847e-31
FGFR2	-1.77685	5.05252	140.874	1.71462e-32	2.06341e-31
ALG1L2	2.02699	-0.418241	140.777	1.79973e-32	2.16422e-31
ABHD11	1.45252	5.67489	140.738	1.83588e-32	2.20605e-31
TMEM63C	4.04774	3.58832	140.728	1.84538e-32	2.21582e-31
SBK1	2.59645	4.97985	140.63	1.93877e-32	2.32624e-31
RORA	-1.23065	4.47254	140.619	1.94924e-32	2.33665e-31
GPC3	-2.10564	5.49153	140.618	1.95034e-32	2.33665e-31
UQCC2	1.51743	5.46855	140.569	1.99911e-32	2.39332e-31
C12orf49	-1.05266	6.78947	140.562	2.00573e-32	2.39947e-31
YBX2	4.77276	2.54627	140.493	2.07681e-32	2.48267e-31
WFDC3	3.94181	3.45399	140.485	2.08515e-32	2.4908e-31
FEZF1	5.61706	1.87677	140.463	2.10799e-32	2.51622e-31
GPR19	2.44403	0.240055	140.324	2.26177e-32	2.69582e-31
C2CD4D	2.5707	1.00095	140.247	2.35018e-32	2.79913e-31
FAM83D	2.27583	3.86411	140.156	2.46037e-32	2.92822e-31
ACP6	1.29985	4.77312	140.091	2.54228e-32	3.02349e-31
PIF1	2.37695	2.05326	139.928	2.76005e-32	3.27822e-31
ZNF695	4.3226	0.221427	139.928	2.76052e-32	3.27822e-31
ZMYND19	1.04329	4.26725	139.795	2.95139e-32	3.50232e-31
CCDC169	2.91423	0.640678	139.76	3.00342e-32	3.56145e-31
WDR12	1.02988	4.87815	139.752	3.01546e-32	3.57311e-31
ATAD5	1.51286	3.00183	139.598	3.25902e-32	3.85888e-31
TRIM59	1.47773	3.37815	139.575	3.29801e-32	3.90221e-31
PPFIBP1	-1.13315	5.7421	139.34	3.7119e-32	4.38871e-31
COL1A1	2.93015	11.5612	139.255	3.87348e-32	4.56974e-31
CA9	5.88674	4.39845	139.182	4.01838e-32	4.73724e-31
CNKSR2	-1.91628	1.08264	138.961	4.49176e-32	5.29145e-31
CARD16	-1.28099	3.23109	138.86	4.72707e-32	5.56461e-31
SLC35B2	1.01415	6.59036	138.64	5.27916e-32	6.20989e-31
P4HA3	2.27796	2.86184	138.639	5.28289e-32	6.20989e-31
ALG3	1.13337	5.81795	138.461	5.77784e-32	6.78184e-31
MS4A14	-1.64126	1.59218	138.406	5.93868e-32	6.96558e-31
CP	3.52944	8.58934	138.404	5.94698e-32	6.97027e-31
CDC14A	-1.10307	3.16248	138.387	5.99728e-32	7.02415e-31
WWTR1	-1.02713	6.64737	138.329	6.17497e-32	7.22703e-31
MAP3K8	-1.14676	4.52256	138.206	6.56806e-32	7.68155e-31
CD302	-1.40098	4.23938	138.173	6.67906e-32	7.80573e-31
TLL1	-1.62377	1.8252	138.095	6.94767e-32	8.11097e-31
MYH11	-1.84363	7.02523	137.971	7.3943e-32	8.62295e-31
VMP1	1.23528	8.03517	137.888	7.71231e-32	8.98733e-31
STEAP1	2.87717	4.57744	137.698	8.48516e-32	9.88085e-31
RCC2	1.01303	7.42702	137.559	9.10217e-32	1.05917e-30
CASKIN1	3.67079	0.204158	137.434	9.69013e-32	1.12678e-30
RAC3	2.34559	3.87215	137.426	9.72956e-32	1.13056e-30
C19orf48	1.48534	5.49294	137.381	9.95221e-32	1.1556e-30
CCNE2	1.99408	2.40909	137.333	1.0198e-31	1.18329e-30
XPO5	1.04429	5.95194	137.301	1.03607e-31	1.2013e-30
PYCRL	1.43306	4.58628	137.258	1.05919e-31	1.22724e-30
LPXN	-1.09397	4.81949	137.254	1.06104e-31	1.2285e-30
NME4	1.45428	6.5289	136.937	1.24464e-31	1.43697e-30
CLEC12A	-1.84855	2.64685	136.849	1.30096e-31	1.49986e-30
ZNF692	1.65228	4.91074	136.706	1.39796e-31	1.61054e-30
RTN1	-1.58556	3.13204	136.692	1.40824e-31	1.62123e-30
CD33	-1.43948	2.84776	136.594	1.47908e-31	1.70036e-30
HDGF	1.04832	8.66571	136.524	1.53262e-31	1.76067e-30
RSPO4	-2.26562	1.75109	136.465	1.5786e-31	1.8122e-30
NSUN5	1.00844	5.00314	136.41	1.62314e-31	1.8607e-30
LDHA	1.37103	9.7272	136.375	1.65223e-31	1.8927e-30
VASH1	-1.08389	4.86151	136.309	1.70782e-31	1.955e-30
RSPO2	-2.58346	1.28365	136.218	1.78776e-31	2.04507e-30
ABCB6	2.04616	3.2985	136.161	1.84021e-31	2.10358e-30
HYLS1	1.31984	2.77828	136.134	1.86519e-31	2.13063e-30
SIRPA	-1.23731	6.10344	136.078	1.91868e-31	2.19019e-30
SFTPA1	-2.7902	12.1103	135.777	2.2323e-31	2.5446e-30
B3GNTL1	1.20828	3.21345	135.766	2.24509e-31	2.55739e-30
ARHGAP40	3.68468	3.41268	135.751	2.26211e-31	2.57495e-30
PPAPDC1A	4.12109	1.26991	135.691	2.33152e-31	2.65211e-30
DECR2	1.39744	4.4862	135.628	2.4067e-31	2.7357e-30
LAMC3	-1.64929	4.47454	135.446	2.63778e-31	2.99626e-30
SEC14L6	-2.06205	3.20185	135.434	2.65371e-31	3.01225e-30
EHD2	-1.25282	7.50577	135.276	2.87291e-31	3.25878e-30
DARS2	1.2243	5.1875	135.238	2.92935e-31	3.32048e-30
DTL	1.88644	3.99889	135.049	3.22056e-31	3.64802e-30
FUT3	2.34111	4.91185	135.008	3.28854e-31	3.72242e-30
DIAPH2	-1.00669	4.80157	134.905	3.46338e-31	3.91758e-30
TCEAL2	-2.47909	0.875655	134.698	3.84382e-31	4.33883e-30
TBX15	3.74073	3.41904	134.627	3.98314e-31	4.48983e-30
CEACAM1	2.08124	5.83988	134.519	4.20747e-31	4.7394e-30
GPR115	4.50987	2.59727	134.515	4.21562e-31	4.74529e-30
LDB3	-1.62026	0.918268	134.432	4.39428e-31	4.94295e-30
BARX2	3.93181	3.51515	134.366	4.54288e-31	5.10302e-30
AVPR2	-1.92682	0.0348131	134.226	4.87533e-31	5.47267e-30
FOXP3	1.88139	2.54122	134.135	5.10443e-31	5.72587e-30
CCDC81	-1.9617	0.618788	134.112	5.16443e-31	5.78916e-30
C1QB	-1.5635	8.25657	133.922	5.68352e-31	6.36665e-30
KDELR2	1.01066	8.59229	133.894	5.76421e-31	6.44811e-30
AC114494.1	2.43536	-0.447518	133.74	6.22664e-31	6.9606e-30
FBXO32	2.09674	6.00401	133.695	6.36934e-31	7.11522e-30
TNFRSF18	2.67391	3.05256	133.617	6.6249e-31	7.3956e-30
ABCB1	-1.59333	2.20626	133.597	6.69326e-31	7.46676e-30
AKR7A3	5.05623	3.37022	133.463	7.15949e-31	7.98138e-30
WNT2B	-1.28849	2.21404	133.417	7.33009e-31	8.16594e-30
HCN3	1.80467	2.80158	133.402	7.38361e-31	8.21991e-30
PCDH9	-2.15763	2.64836	133.379	7.46869e-31	8.30892e-30
GFPT1	1.14853	7.56345	133.295	7.79216e-31	8.66283e-30
CCHCR1	1.22201	4.92392	133.271	7.88868e-31	8.76412e-30
CCT5	1.29004	7.91987	133.083	8.67103e-31	9.62009e-30
HPDL	3.52243	1.06479	133.029	8.9123e-31	9.87424e-30
CACNA2D2	-2.36111	6.53937	132.782	1.00896e-30	1.11557e-29
CLK2	1.04529	5.64016	132.752	1.02451e-30	1.13199e-29
TYROBP	-1.45416	6.60662	132.747	1.02684e-30	1.1338e-29
FLRT3	-1.79921	5.87069	132.74	1.03083e-30	1.13742e-29
PTRH2	1.00722	4.59749	132.709	1.04694e-30	1.15363e-29
LIPA	-1.25664	7.53144	132.62	1.09506e-30	1.20501e-29
PIAS3	1.07784	5.92024	132.61	1.10054e-30	1.21022e-29
PUS1	1.21735	4.58117	132.59	1.1117e-30	1.22166e-29
CXorf57	-1.70894	1.63261	132.493	1.16695e-30	1.28151e-29
TSPAN12	-1.28024	5.675	132.385	1.23273e-30	1.35283e-29
FBXL19	1.22712	4.73303	132.371	1.24126e-30	1.36127e-29
SCN8A	2.93332	2.27074	132.3	1.28603e-30	1.40846e-29
APOL3	-1.2961	5.43867	132.261	1.31173e-30	1.43564e-29
DNAAF5	1.00988	5.58392	132.256	1.31546e-30	1.43874e-29
TIMP1	1.57429	8.91194	132.121	1.40756e-30	1.5374e-29
SYNDIG1L	-2.35151	0.467746	132.087	1.43227e-30	1.56333e-29
RAB8B	-1.00491	5.29415	132.08	1.43698e-30	1.56742e-29
MMP13	6.17785	5.02486	131.94	1.54218e-30	1.68104e-29
CCDC167	1.44163	4.07812	131.898	1.57493e-30	1.71558e-29
HHIPL2	6.04929	3.26955	131.867	1.59959e-30	1.74011e-29
KCTD16	-1.76033	0.529267	131.516	1.90887e-30	2.07377e-29
SLCO2B1	-1.42769	6.84265	131.419	2.00539e-30	2.17717e-29
CEACAM21	-1.56135	1.87859	131.384	2.04015e-30	2.21342e-29
TXNDC17	1.65545	6.28756	131.302	2.12641e-30	2.30546e-29
CCDC102B	-1.10992	3.06891	131.292	2.13727e-30	2.31569e-29
CREB3L4	1.41062	4.72125	131.158	2.28648e-30	2.47404e-29
GFRA2	-1.67633	0.72119	131.153	2.29256e-30	2.47897e-29
DTYMK	1.31925	5.02515	131.045	2.42061e-30	2.61567e-29
RAD51AP1	2.07383	3.29914	131.024	2.44633e-30	2.63995e-29
NPNT	-1.77534	6.67407	130.942	2.54943e-30	2.74938e-29
TUBG1	1.19101	5.50411	130.927	2.56939e-30	2.76906e-29
HVCN1	-1.07503	3.40353	130.875	2.63683e-30	2.83985e-29
RUNX1T1	-1.40792	2.59944	130.578	3.06287e-30	3.2965e-29
ATF3	-1.75663	6.18498	130.424	3.30919e-30	3.55688e-29
HMGCLL1	-1.83249	0.560003	130.4	3.35049e-30	3.5965e-29
HMBS	1.20726	4.90879	130.368	3.40418e-30	3.65171e-29
VIM	-1.16658	9.76239	130.173	3.75543e-30	4.02318e-29
BRIX1	1.24728	5.49145	130.053	3.98919e-30	4.26514e-29
ZNF138	1.14067	3.33359	130.016	4.06414e-30	4.34241e-29
KCNMB3	1.63461	1.44922	129.958	4.18571e-30	4.46936e-29
CKS1B	1.76048	4.89498	129.941	4.22174e-30	4.50485e-29
SNCA	-1.47523	1.79323	129.926	4.25433e-30	4.53664e-29
KCNK3	-2.19309	4.32493	129.862	4.39225e-30	4.68064e-29
PLAC1	4.80222	-0.0978851	129.809	4.51216e-30	4.80525e-29
CNFN	2.70967	1.36033	129.797	4.53906e-30	4.83073e-29
SULF1	2.60523	7.42185	129.628	4.94141e-30	5.25203e-29
ITIH3	-1.45894	0.965938	129.627	4.94573e-30	5.25318e-29
E2F7	2.74774	2.15206	129.594	5.02832e-30	5.3374e-29
FGD3	-1.1538	4.18339	129.523	5.21173e-30	5.52846e-29
GNG11	-1.67457	5.60481	129.462	5.37249e-30	5.69526e-29
C11orf86	7.95341	1.59795	129.364	5.64412e-30	5.9793e-29
ACOXL	-1.91141	2.7893	129.36	5.65802e-30	5.99011e-29
BAIAP2L2	3.69938	2.7379	129.118	6.3901e-30	6.75632e-29
ASAH2B	1.05976	2.07406	129.033	6.66864e-30	7.04622e-29
FAP	2.27888	4.4853	129.012	6.74104e-30	7.11809e-29
AIMP2	1.07702	4.50055	128.97	6.88352e-30	7.26379e-29
TSTA3	1.42242	6.87484	128.913	7.08577e-30	7.47235e-29
HGH1	1.18982	5.1808	128.871	7.23862e-30	7.62858e-29
GARS	1.07473	7.08317	128.795	7.51803e-30	7.91274e-29
DCN	-1.44622	8.90253	128.62	8.21219e-30	8.63212e-29
AK4	2.68216	4.7305	128.517	8.6487e-30	9.07917e-29
COL3A1	2.54969	11.0741	128.475	8.83394e-30	9.26163e-29
AOC1	5.0247	5.37291	128.467	8.87029e-30	9.29373e-29
HRCT1	-1.69612	1.00603	128.358	9.37375e-30	9.81487e-29
BEAN1	2.88712	3.32856	128.318	9.56218e-30	1.00057e-28
CST1	6.4396	4.40459	128.289	9.70487e-30	1.01484e-28
GNPNAT1	1.4771	5.38063	128.187	1.02142e-29	1.06741e-28
NUP155	1.32277	5.80446	128.017	1.11269e-29	1.16205e-28
DUS4L	1.09569	3.28865	127.991	1.12727e-29	1.17652e-28
CHEK2	1.48684	3.87408	127.974	1.13742e-29	1.18634e-28
BYSL	1.26313	4.74559	127.774	1.25809e-29	1.31136e-28
HDHD3	1.22321	4.93915	127.756	1.2694e-29	1.3223e-28
PRAME	7.55291	4.62744	127.718	1.29373e-29	1.34678e-28
PODXL	-1.06357	6.52002	127.545	1.41184e-29	1.46784e-28
MNDA	-1.45099	4.52115	127.395	1.52251e-29	1.58087e-28
MMP1	5.22528	6.85378	127.385	1.53011e-29	1.58775e-28
H2AFX	1.35275	5.47173	127.292	1.60371e-29	1.66305e-28
WISP1	2.14681	3.67059	127.227	1.65721e-29	1.71743e-28
SYN2	-2.28102	0.219242	127.197	1.6819e-29	1.7419e-28
SLITRK2	-2.42993	-0.67128	127.058	1.80432e-29	1.86631e-28
TMEM105	2.23105	1.8628	127.042	1.81868e-29	1.87996e-28
GPI	1.14319	8.54312	126.998	1.85973e-29	1.92117e-28
PPIF	1.10996	5.97834	126.908	1.94624e-29	2.00925e-28
PARD3B	-1.15179	4.21209	126.903	1.95126e-29	2.01315e-28
TUBB6	-1.29269	5.91821	126.886	1.9671e-29	2.02821e-28
CCDC64	2.14168	4.54605	126.869	1.98496e-29	2.04532e-28
DBF4	1.41508	3.82377	126.787	2.06771e-29	2.12788e-28
EGR3	-1.71863	3.50099	126.734	2.12452e-29	2.18495e-28
FBXO41	1.72539	3.86601	126.695	2.16662e-29	2.22684e-28
TMOD2	-1.07149	3.73861	126.594	2.27921e-29	2.33958e-28
PTX3	-2.07105	1.92647	126.582	2.2927e-29	2.35194e-28
C2orf40	-2.5186	1.83885	126.566	2.31226e-29	2.37051e-28
SPINK1	6.66847	7.68842	126.514	2.37323e-29	2.43147e-28
BMP2	-1.77335	5.03596	126.44	2.46278e-29	2.52162e-28
EVI2B	-1.26436	4.92737	126.329	2.60456e-29	2.66343e-28
HYOU1	1.17279	8.07994	126.211	2.76467e-29	2.82538e-28
ITGA11	2.8633	5.46319	126.043	3.00944e-29	3.07358e-28
NOSTRIN	-1.5033	4.05243	126.031	3.02771e-29	3.09029e-28
FBXO43	2.29074	-0.26907	126.021	3.04203e-29	3.10295e-28
METTL1	1.40221	4.66461	125.964	3.13182e-29	3.19052e-28
SRPK3	3.16468	2.54754	125.919	3.20287e-29	3.2588e-28
PFDN6	1.08687	5.27732	125.821	3.36527e-29	3.42189e-28
MSMO1	-1.07763	6.5535	125.799	3.40193e-29	3.457e-28
H1F0	1.20633	8.35691	125.716	3.54843e-29	3.59909e-28
SLC29A4	3.15856	4.83169	125.668	3.63449e-29	3.68407e-28
SRRM3	2.36893	2.15059	125.495	3.96554e-29	4.01713e-28
MYLK	-1.2569	6.90663	125.365	4.23423e-29	4.28395e-28
DUOXA1	-1.97014	4.30583	125.31	4.35296e-29	4.40133e-28
TMTC4	1.21677	4.86498	125.161	4.6935e-29	4.73678e-28
SLC15A2	-1.60073	5.02649	125.001	5.0866e-29	5.12712e-28
GPC2	3.42274	1.49451	124.992	5.10963e-29	5.14713e-28
GOLGA7B	2.74114	4.72478	124.955	5.20622e-29	5.24117e-28
CXCL16	-1.04068	7.34483	124.936	5.25687e-29	5.28887e-28
TRHDE	-2.6876	1.17412	124.913	5.31807e-29	5.34712e-28
C11orf24	1.034	5.71296	124.896	5.3644e-29	5.39036e-28
PUSL1	1.23025	3.94866	124.862	5.45618e-29	5.47918e-28
GAD1	3.77742	1.89909	124.803	5.61986e-29	5.64006e-28
B3GNT6	5.78249	4.19108	124.788	5.6647e-29	5.68153e-28
PRELP	-1.54486	6.62477	124.715	5.87434e-29	5.88815e-28
MAGI1	-1.09779	4.98683	124.67	6.01115e-29	6.01783e-28
NIPSNAP1	1.12301	6.37019	124.633	6.12355e-29	6.12657e-28
THEMIS2	-1.08261	5.79193	124.456	6.69403e-29	6.69321e-28
ARHGEF19	1.59023	5.26414	124.371	6.98836e-29	6.98319e-28
ATP1B2	-1.5441	1.48845	124.313	7.19531e-29	7.18555e-28
CEP85	1.07705	4.49945	124.197	7.62689e-29	7.61185e-28
ALDOA	1.22197	10.4569	124.13	7.88902e-29	7.86861e-28
SORD	1.42434	4.64431	123.81	9.26945e-29	9.2341e-28
ANKRD33B	-1.71041	2.51183	123.695	9.82411e-29	9.78064e-28
SRD5A1	1.56518	4.86698	123.68	9.89735e-29	9.8475e-28
NSUN2	1.04439	6.70357	123.609	1.02598e-28	1.02018e-27
SMUG1	1.04313	5.08888	123.565	1.04895e-28	1.04239e-27
PRDX4	1.43079	6.99112	123.549	1.05732e-28	1.05006e-27
BMP8A	2.3461	0.531565	123.484	1.09282e-28	1.08465e-27
TNFSF11	4.08713	1.38645	123.426	1.12509e-28	1.11599e-27
CENPH	1.4403	3.10465	123.406	1.1362e-28	1.12633e-27
BRI3BP	1.22623	5.01608	123.369	1.15783e-28	1.14706e-27
CHRNB4	3.42251	-0.418858	123.356	1.16517e-28	1.15364e-27
ATAT1	1.29346	3.91056	123.296	1.20137e-28	1.18875e-27
ITPKC	-1.17399	6.31044	123.216	1.25077e-28	1.23611e-27
ACY3	2.94052	2.00395	123.072	1.34458e-28	1.3264e-27
ONECUT2	4.8586	2.16427	122.948	1.43135e-28	1.41114e-27
HPCA	2.4347	-0.758139	122.88	1.48109e-28	1.45929e-27
PLEKHH2	-1.42793	4.59819	122.731	1.59687e-28	1.57241e-27
SEC14L3	-3.0574	0.31611	122.728	1.59971e-28	1.57424e-27
ZSCAN2	1.00053	2.91175	122.674	1.64385e-28	1.61671e-27
UACA	-1.04927	5.53152	122.648	1.66542e-28	1.63692e-27
ADAM28	2.22414	5.1402	122.632	1.67835e-28	1.64863e-27
FAM167A	-1.90026	4.14129	122.625	1.68494e-28	1.6541e-27
ZNF217	1.33098	6.51786	122.615	1.69302e-28	1.66102e-27
NEGR1	-1.71676	2.69369	122.54	1.75842e-28	1.72414e-27
SLC25A13	1.06909	5.2156	122.534	1.76323e-28	1.72782e-27
ESRP1	1.12877	6.89878	122.532	1.76558e-28	1.72907e-27
PIK3IP1	-1.00115	5.98041	122.508	1.78656e-28	1.74856e-27
TPI1	1.15202	9.13871	122.448	1.84162e-28	1.79919e-27
DERL3	2.24848	5.36007	122.259	2.02629e-28	1.97484e-27
CABLES2	1.30983	4.08419	122.237	2.0481e-28	1.9949e-27
PAQR4	1.47801	4.16275	122.131	2.16133e-28	2.10139e-27
KIAA1524	1.96166	3.23683	122.1	2.19464e-28	2.1325e-27
EGLN3	3.12362	6.07186	122.03	2.27426e-28	2.20854e-27
PTGDS	-1.68675	6.38111	121.971	2.34186e-28	2.27282e-27
ZNF331	-1.17854	4.88085	121.863	2.47368e-28	2.39932e-27
PTPRO	-1.45601	3.08815	121.85	2.48917e-28	2.4129e-27
ARHGAP30	-1.1298	5.52681	121.782	2.57665e-28	2.49472e-27
LHX6	-1.42179	1.95353	121.749	2.61955e-28	2.53474e-27
LGSN	4.57188	4.3915	121.732	2.64197e-28	2.5549e-27
CDCA4	1.47267	4.32832	121.677	2.71595e-28	2.62331e-27
PIK3R5	-1.23189	4.12393	121.651	2.75202e-28	2.65657e-27
VIL1	7.03442	4.69868	121.596	2.83038e-28	2.72734e-27
MCM8	1.3627	4.093	121.565	2.8746e-28	2.76501e-27
CYP4B1	-2.48745	7.32339	121.511	2.95335e-28	2.83908e-27
GSG2	1.90516	1.43477	121.43	3.07679e-28	2.95598e-27
ZNF107	1.22659	3.90814	121.423	3.08683e-28	2.96387e-27
TMEM62	1.071	5.57551	121.399	3.12474e-28	2.99849e-27
LRRC20	1.20526	4.96163	121.314	3.26122e-28	3.1276e-27
LSR	1.40892	7.99251	121.284	3.31223e-28	3.17465e-27
DBF4B	1.34447	3.25274	121.242	3.38215e-28	3.23974e-27
RHPN1	1.95211	5.21894	121.228	3.40722e-28	3.26183e-27
LRRC70	-1.27838	-0.956737	121.119	3.59854e-28	3.44092e-27
JUNB	-1.14573	7.73152	121.065	3.69801e-28	3.53395e-27
NFIX	-1.42187	6.59725	120.754	4.32613e-28	4.12933e-27
CCDC185	4.46306	-1.20219	120.574	4.73663e-28	4.51583e-27
MCC	-1.2586	3.97834	120.505	4.90477e-28	4.67338e-27
CD3EAP	1.20828	2.60326	120.491	4.9391e-28	4.70333e-27
AP1S1	1.16389	5.92016	120.473	4.98347e-28	4.73722e-27
YDJC	1.29696	4.52796	120.431	5.09085e-28	4.83646e-27
ARHGAP29	-1.1962	5.9606	120.426	5.10305e-28	4.8452e-27
PROC	4.04365	2.27051	120.396	5.18053e-28	4.91588e-27
FUT8	1.42979	6.01083	120.389	5.20088e-28	4.93231e-27
SPP2	7.40306	0.429961	120.283	5.48416e-28	5.19791e-27
DUSP1	-1.56129	8.66232	120.272	5.51462e-28	5.22373e-27
AKAP13	-1.05703	7.79089	120.196	5.73029e-28	5.42485e-27
ABCA6	-1.40766	2.8712	120.16	5.8369e-28	5.51933e-27
SFTPA2	-2.63238	12.4455	120.061	6.13365e-28	5.79317e-27
ECM2	-1.29657	3.74177	120.043	6.19133e-28	5.84424e-27
SLC2A9	-1.10178	2.37245	120.003	6.3155e-28	5.95105e-27
NETO1	4.73455	0.52907	119.849	6.82718e-28	6.42946e-27
FANCB	1.80008	0.437085	119.666	7.4866e-28	7.04227e-27
APLNR	-1.46332	4.07198	119.64	7.58357e-28	7.12935e-27
NQO1	3.06533	8.28676	119.629	7.62839e-28	7.16732e-27
TTYH3	1.38014	7.28692	119.615	7.68294e-28	7.21439e-27
TPSAB1	-1.72474	4.25947	119.609	7.70553e-28	7.23141e-27
PDCD6	1.10218	7.02376	119.577	7.82906e-28	7.34309e-27
GMNN	1.37856	4.23671	119.574	7.83968e-28	7.34879e-27
EPT1	1.26362	5.83262	119.474	8.24564e-28	7.72486e-27
C6orf222	5.48508	1.08634	119.431	8.42686e-28	7.89007e-27
HLX	-1.21175	3.45604	119.378	8.65667e-28	8.10056e-27
MZT2A	1.22374	4.73303	119.361	8.73043e-28	8.16487e-27
COL22A1	3.58192	2.49449	119.343	8.80912e-28	8.23371e-27
PDIA6	1.07392	8.23759	119.317	8.92418e-28	8.33644e-27
GRIN1	3.12913	1.36596	119.312	8.9477e-28	8.35359e-27
CELF2	-1.21595	6.45322	119.259	9.1894e-28	8.5743e-27
MFSD2A	-1.58024	5.87271	119.203	9.45243e-28	8.80958e-27
NAP1L5	-1.01633	2.08721	119.182	9.55251e-28	8.89773e-27
PABPC1L	2.15048	5.11963	119.07	1.01118e-27	9.40248e-27
SNX25	-1.22623	5.38797	119.047	1.02299e-27	9.50686e-27
RNASEH2A	1.33313	4.49621	118.971	1.06297e-27	9.87271e-27
GIPC3	-1.19633	2.51047	118.952	1.07281e-27	9.95837e-27
BMPER	-2.19035	2.01136	118.947	1.0757e-27	9.97949e-27
MICALL2	1.6224	5.72722	118.911	1.09519e-27	1.01429e-26
NCKAP1L	-1.27397	5.88593	118.899	1.10202e-27	1.02003e-26
SEMA4B	1.61436	7.68449	118.884	1.11021e-27	1.02702e-26
RUNX2	1.59551	4.24609	118.871	1.11783e-27	1.03348e-26
MUC3A	4.67523	6.03785	118.758	1.18294e-27	1.09243e-26
P3H1	1.00832	5.42879	118.727	1.20167e-27	1.10846e-26
COCH	3.73215	2.768	118.725	1.20309e-27	1.10914e-26
NKAPL	-1.70574	-1.10083	118.697	1.22044e-27	1.1245e-26
EPHB2	2.29074	5.33216	118.668	1.23833e-27	1.14034e-26
SGOL2	1.59141	3.38075	118.609	1.27581e-27	1.17418e-26
ATAD3B	1.50593	4.81518	118.578	1.29543e-27	1.19156e-26
NOP2	1.12689	5.54164	118.495	1.35125e-27	1.2422e-26
DAB2	-1.11203	6.31218	118.455	1.37875e-27	1.26637e-26
LRRK2	-2.09258	7.13403	118.454	1.3791e-27	1.26637e-26
COL24A1	1.91606	1.90516	118.401	1.41675e-27	1.3002e-26
ENDOU	-1.63383	-1.73104	118.335	1.46464e-27	1.34339e-26
SIGLEC5	-1.51478	-1.23913	118.201	1.567e-27	1.43646e-26
ASNS	1.70806	5.35746	118.179	1.58393e-27	1.45082e-26
MB	3.2519	3.29163	118.179	1.58446e-27	1.45082e-26
FAM189A1	-2.11735	0.554139	118.105	1.64429e-27	1.50476e-26
SSR4	1.39188	8.34579	118.056	1.68565e-27	1.54174e-26
LPAR2	1.00038	4.28755	118.044	1.69594e-27	1.5494e-26
CCDC178	-2.18834	-1.6125	118.042	1.6978e-27	1.55022e-26
RPL39L	2.34831	3.95569	117.842	1.87761e-27	1.71054e-26
MEIS1	-1.13361	4.05258	117.838	1.88189e-27	1.71348e-26
GRTP1	1.55418	3.82161	117.829	1.89039e-27	1.72025e-26
GRID1	-1.41604	1.09989	117.778	1.93894e-27	1.76345e-26
RTN4RL2	2.8976	3.84072	117.758	1.95839e-27	1.78014e-26
MESP1	2.41289	2.16099	117.719	1.99814e-27	1.81423e-26
SH2D1B	-1.75384	0.0443527	117.71	2.00677e-27	1.82105e-26
DLL3	6.80001	2.06506	117.565	2.15857e-27	1.9577e-26
HIST1H2AI	4.96959	0.498603	117.5	2.23087e-27	2.02101e-26
CLPSL2	5.34239	-0.714585	117.493	2.23901e-27	2.02683e-26
NGEF	3.04425	3.42308	117.478	2.25632e-27	2.04064e-26
LPL	-2.05701	6.29901	117.318	2.4457e-27	2.20822e-26
BCL2L10	4.11216	-0.325581	117.249	2.53151e-27	2.28442e-26
MFI2	2.90557	4.70498	117.238	2.54594e-27	2.29617e-26
SCD5	-1.57324	4.46836	117.182	2.61898e-27	2.36073e-26
FOS	-1.67135	8.70146	117.124	2.69622e-27	2.429e-26
EPHX4	2.65861	1.94925	117.041	2.81223e-27	2.5307e-26
CNPY2	1.05999	5.09884	117.02	2.84149e-27	2.55418e-26
PPP1R35	1.34842	4.24819	116.969	2.91592e-27	2.61819e-26
SYNGR4	4.30237	-0.938125	116.947	2.94864e-27	2.6461e-26
PHLDB2	-1.45774	5.05854	116.939	2.96072e-27	2.65547e-26
MACF1	-1.0124	8.39002	116.915	2.99608e-27	2.68569e-26
ACSS3	-1.64646	3.86233	116.776	3.21317e-27	2.87711e-26
ETV5	-1.1542	5.89598	116.758	3.24382e-27	2.90295e-26
SLC2A5	2.4268	3.24985	116.727	3.29455e-27	2.94672e-26
KMO	-1.34336	2.50561	116.621	3.47523e-27	3.10661e-26
CENPM	1.7717	3.08074	116.613	3.48878e-27	3.117e-26
TEX11	3.4974	-1.41529	116.534	3.63037e-27	3.24172e-26
JAM3	-1.2151	4.66776	116.488	3.71553e-27	3.31593e-26
CLDN12	1.1746	6.2186	116.414	3.85774e-27	3.44095e-26
INSL3	2.06591	-1.10841	116.349	3.98505e-27	3.55059e-26
MMP17	2.71896	3.05811	116.327	4.03123e-27	3.58976e-26
SERPINH1	1.12685	8.16527	116.324	4.03714e-27	3.59306e-26
DCST2	2.37576	1.26806	116.219	4.25638e-27	3.77987e-26
ZC3H12B	-1.20053	0.825747	116.209	4.27785e-27	3.79685e-26
OVOL1	2.34515	2.46646	116.206	4.2845e-27	3.80068e-26
CNN1	-1.48059	4.02256	116.168	4.36767e-27	3.87022e-26
MMP12	3.95366	5.11635	116.153	4.39969e-27	3.89646e-26
COL5A2	2.18215	7.68616	116.075	4.57681e-27	4.04889e-26
SLFN13	1.59234	5.51191	116.041	4.65545e-27	4.11396e-26
LY86	-1.38902	3.59785	116.022	4.70167e-27	4.15254e-26
EFNA2	5.6258	-1.12201	115.958	4.85354e-27	4.282e-26
HYAL1	-1.8702	4.64722	115.899	5.00139e-27	4.41005e-26
PRR36	2.19243	4.49938	115.802	5.25273e-27	4.62914e-26
CDH3	2.82591	6.93301	115.546	5.97674e-27	5.26434e-26
ENPP2	-1.28253	6.10943	115.289	6.80228e-27	5.98172e-26
KCNJ5	-1.782	3.41885	115.157	7.26928e-27	6.38546e-26
SLC17A9	2.51514	4.7824	115.153	7.28558e-27	6.39284e-26
ARHGEF10	-1.04272	5.11191	115.132	7.36471e-27	6.45877e-26
IL31RA	4.04178	1.87886	115.117	7.41823e-27	6.50219e-26
ZBTB16	-2.29257	3.04235	115.056	7.65156e-27	6.69945e-26
FGL1	7.25644	5.8311	114.961	8.02786e-27	7.02514e-26
HIST1H2AM	4.82367	-0.561715	114.933	8.14098e-27	7.12028e-26
PLLP	-1.47787	5.30221	114.832	8.5659e-27	7.48274e-26
S100P	5.08239	7.91984	114.778	8.80259e-27	7.68234e-26
FLVCR1	1.2278	4.59986	114.595	9.65329e-27	8.41572e-26
CBX2	2.57704	4.21406	114.467	1.0295e-26	8.96072e-26
GAREML	1.98588	3.14735	114.425	1.05176e-26	9.14462e-26
GMDS	1.50326	5.00602	114.27	1.13714e-26	9.8658e-26
SRM	1.06471	6.02869	114.263	1.14147e-26	9.89803e-26
BAIAP2L1	1.24415	6.56497	114.256	1.14555e-26	9.92276e-26
DUSP13	6.05672	1.36042	114.215	1.16945e-26	1.0119e-25
C1orf61	5.43532	1.8431	113.905	1.36711e-26	1.18104e-25
MANEAL	1.86168	4.27733	113.895	1.3739e-26	1.18627e-25
BHLHA15	2.92254	1.69509	113.885	1.38102e-26	1.19178e-25
ZMYND15	-1.16036	2.90852	113.867	1.39342e-26	1.20184e-25
FCN1	-1.70495	4.08125	113.844	1.40977e-26	1.2153e-25
RHOV	3.67879	4.98695	113.814	1.43139e-26	1.23262e-25
ARRDC4	-1.1536	4.76481	113.797	1.44335e-26	1.24226e-25
IGFL2	3.9478	1.42013	113.714	1.50502e-26	1.29465e-25
DHRS13	1.19281	2.47462	113.658	1.54861e-26	1.33144e-25
FAM72B	2.28366	0.146199	113.605	1.59033e-26	1.36659e-25
FAM155B	3.20996	1.66093	113.555	1.63126e-26	1.40102e-25
EMILIN2	-1.12615	5.2129	113.525	1.65601e-26	1.42077e-25
EXOSC5	1.22239	4.39278	113.519	1.66084e-26	1.42415e-25
PODNL1	2.84936	3.9995	113.473	1.69988e-26	1.45686e-25
FHDC1	-1.14149	4.84696	113.293	1.86165e-26	1.59298e-25
PLA2G5	-1.24587	1.31005	113.289	1.86466e-26	1.59471e-25
KCNAB2	-1.06515	5.38482	113.274	1.87947e-26	1.60653e-25
GNGT1	6.16564	-0.157982	113.21	1.94079e-26	1.65806e-25
CHPF	1.2912	7.30366	113.197	1.95366e-26	1.66818e-25
ZWILCH	1.08844	4.01065	113.096	2.05599e-26	1.75371e-25
DDX11	1.51343	4.7085	113.064	2.08933e-26	1.78027e-25
KLHL17	1.46529	3.29174	112.969	2.19172e-26	1.86654e-25
CCL2	-1.48899	5.80853	112.945	2.21843e-26	1.88828e-25
ICA1	1.17396	5.62153	112.939	2.22561e-26	1.89341e-25
PEBP4	-2.53232	5.23289	112.933	2.23207e-26	1.89791e-25
CAD	1.14499	6.13458	112.926	2.24002e-26	1.90366e-25
NET1	1.37292	7.42989	112.836	2.34333e-26	1.99041e-25
IL5RA	-2.10331	1.61619	112.752	2.44563e-26	2.07513e-25
KREMEN2	2.96748	0.577229	112.646	2.5799e-26	2.18792e-25
PANX2	2.49757	4.05254	112.613	2.62217e-26	2.2226e-25
NFAM1	-1.29738	4.30296	112.503	2.77271e-26	2.34652e-25
CKAP4	1.10891	7.27712	112.478	2.80715e-26	2.37442e-25
F11	-2.73312	1.14359	112.392	2.93238e-26	2.47905e-25
SOX12	1.384	5.12802	112.387	2.93984e-26	2.48407e-25
DSCC1	1.78599	2.93096	112.336	3.01657e-26	2.54757e-25
AGPAT4	-1.14171	3.36277	112.285	3.09533e-26	2.61137e-25
C15orf48	3.07647	5.98314	112.19	3.2459e-26	2.73554e-25
NKX1-2	7.45826	1.06254	112.167	3.28498e-26	2.76703e-25
KRTCAP2	1.11003	4.91448	112.161	3.29514e-26	2.77415e-25
EPHX3	2.26578	4.20267	111.99	3.59181e-26	3.02235e-25
ATP6V1C2	3.02364	3.4442	111.903	3.75163e-26	3.15355e-25
HAVCR1	5.15604	1.46042	111.876	3.80387e-26	3.19415e-25
DDIT4L	3.33464	3.57966	111.717	4.12081e-26	3.4567e-25
PXDC1	-1.05711	5.37315	111.645	4.27358e-26	3.57559e-25
NRN1	-1.64822	3.38469	111.58	4.41689e-26	3.69358e-25
MYOM2	-1.49526	1.11018	111.533	4.52164e-26	3.77923e-25
FAM178B	2.96225	1.82221	111.41	4.81208e-26	4.01577e-25
TPRG1	-1.46661	2.50939	111.335	4.99588e-26	4.16486e-25
MID1IP1	-1.02383	6.41894	111.321	5.03216e-26	4.19295e-25
C9orf172	1.58244	2.37605	111.289	5.11537e-26	4.26009e-25
RAB19	1.50817	0.681679	111.241	5.23955e-26	4.36127e-25
TNFRSF25	1.9591	3.88523	111.239	5.244e-26	4.36273e-25
JSRP1	3.10608	2.53439	111.185	5.39026e-26	4.47981e-25
SSTR1	-2.1863	2.64393	111.183	5.39435e-26	4.48091e-25
SRPX2	2.33501	4.86271	111.177	5.4121e-26	4.49335e-25
MTL5	2.79332	2.42487	111.062	5.73381e-26	4.75556e-25
METTL7B	2.63054	4.08216	111.027	5.83704e-26	4.83871e-25
IL22RA2	3.7164	0.624421	110.949	6.07077e-26	5.02732e-25
TMED3	1.23664	7.21219	110.941	6.09503e-26	5.04483e-25
SASS6	1.18801	2.91569	110.904	6.21116e-26	5.1357e-25
SCN2B	-1.82171	0.858064	110.84	6.41353e-26	5.30032e-25
SYNGR3	2.83487	2.06418	110.823	6.47121e-26	5.34527e-25
BARX1	7.53263	3.99867	110.816	6.49205e-26	5.35975e-25
LGI2	2.72218	3.79039	110.776	6.62413e-26	5.46601e-25
GUCA1A	4.35645	-1.58548	110.639	7.09725e-26	5.85342e-25
FBXL6	1.22479	4.62664	110.558	7.39597e-26	6.09669e-25
MAP7D2	3.38465	3.36408	110.545	7.44434e-26	6.13344e-25
INSIG1	-1.02608	5.93317	110.434	7.87221e-26	6.48267e-25
TEX14	-1.2774	0.175362	110.38	8.09146e-26	6.65983e-25
CERCAM	1.50339	5.87084	110.329	8.30066e-26	6.82854e-25
LPGAT1	1.08495	6.75275	110.231	8.72303e-26	7.17236e-25
SMCO3	-1.50144	-0.219847	110.221	8.76318e-26	7.20172e-25
STAC3	-1.012	2.40976	110.16	9.03714e-26	7.4231e-25
GAB2	-1.02067	5.70663	109.932	1.01392e-25	8.31989e-25
NXPH4	4.22749	2.48352	109.897	1.03198e-25	8.46377e-25
TMEM45B	1.83871	5.88328	109.75	1.11164e-25	9.10792e-25
BARD1	1.12363	3.79821	109.748	1.11266e-25	9.11163e-25
IGF2BP3	3.94503	3.69052	109.715	1.13146e-25	9.26095e-25
P3H2	-1.902	5.43078	109.703	1.13834e-25	9.3125e-25
FILIP1	-1.60749	4.24788	109.506	1.25736e-25	1.0281e-24
LYPD3	3.49689	4.25712	109.497	1.26316e-25	1.03233e-24
PARD6B	-1.07457	4.46857	109.487	1.26954e-25	1.03649e-24
TMEM74B	-1.45245	1.62866	109.409	1.32031e-25	1.07632e-24
C19orf35	-1.25554	-0.0526555	109.394	1.33062e-25	1.08417e-24
PLA2G2C	3.04912	-1.19186	109.354	1.35755e-25	1.1039e-24
SCGB1A1	-3.19681	8.25535	109.288	1.4032e-25	1.13987e-24
DHTKD1	1.05495	5.64987	109.2	1.46708e-25	1.19057e-24
CRELD2	1.10818	5.84359	109.155	1.50049e-25	1.21708e-24
GET4	1.05726	2.5467	109.131	1.51933e-25	1.23174e-24
TPPP	-1.67628	4.69784	109.068	1.56841e-25	1.27089e-24
ECEL1	5.13141	2.42423	108.998	1.62449e-25	1.31568e-24
SLC26A6	1.40461	4.39493	108.703	1.88476e-25	1.52342e-24
CEACAM5	4.79325	9.48747	108.687	1.90018e-25	1.53512e-24
SFRP5	-2.5991	1.16344	108.668	1.91855e-25	1.54842e-24
BIK	2.02856	2.94549	108.651	1.93503e-25	1.56094e-24
MAGED1	1.00293	8.08247	108.636	1.95002e-25	1.57224e-24
DNAJB4	-1.18582	4.43274	108.601	1.98479e-25	1.59869e-24
PROK2	-2.07201	-1.22219	108.521	2.06693e-25	1.66319e-24
SMPDL3B	1.91703	6.09165	108.31	2.29811e-25	1.84738e-24
MCIDAS	2.9581	1.2656	108.205	2.42316e-25	1.94598e-24
TPSB2	-1.83089	4.58017	108.184	2.44991e-25	1.96648e-24
RXRG	-2.31277	1.06195	108.165	2.47322e-25	1.98323e-24
GEN1	1.07364	3.80658	108.164	2.47457e-25	1.98333e-24
ADCY9	-1.12614	5.69965	108.132	2.51461e-25	2.01442e-24
IL20RA	-1.71386	3.54307	108.108	2.54582e-25	2.03842e-24
NPW	5.11585	1.97235	108.066	2.59923e-25	2.08016e-24
INCENP	1.26572	4.61158	107.925	2.79134e-25	2.2328e-24
MYOZ3	-1.39378	0.112745	107.916	2.80478e-25	2.24244e-24
MICU3	-1.14621	1.80168	107.909	2.81356e-25	2.24835e-24
TRIM31	4.10607	3.42417	107.86	2.88436e-25	2.30379e-24
CLIC3	-1.75233	4.6588	107.803	2.96933e-25	2.37049e-24
DTX2	1.31559	5.4226	107.753	3.04411e-25	2.42899e-24
URB1	1.14297	5.90123	107.736	3.07147e-25	2.44962e-24
MRPL24	1.1289	6.02442	107.709	3.11288e-25	2.4802e-24
ASPHD1	2.85761	3.51525	107.633	3.2341e-25	2.57425e-24
CCND2	-1.24713	5.62963	107.619	3.25694e-25	2.59116e-24
ANXA8L1	-2.39921	1.58391	107.413	3.61404e-25	2.86962e-24
PPARG	-1.571	4.48608	107.071	4.2948e-25	3.40016e-24
KAZN	-1.30892	3.52602	107.068	4.30179e-25	3.40403e-24
HECW1	2.3702	0.997847	107.065	4.30713e-25	3.40659e-24
NKPD1	2.53542	-1.11831	107.03	4.38494e-25	3.46644e-24
ZPLD1	4.63918	-0.0472022	106.986	4.48304e-25	3.54226e-24
MTHFD2	1.52298	6.42804	106.908	4.66334e-25	3.68292e-24
PGLYRP4	4.24862	1.16699	106.867	4.76017e-25	3.75756e-24
GREB1L	3.23462	2.21795	106.86	4.77673e-25	3.7688e-24
NKAIN1	4.74447	0.202129	106.81	4.89947e-25	3.86376e-24
UBE2S	1.75937	4.30094	106.806	4.90838e-25	3.8689e-24
MTFR1	1.26284	5.29911	106.746	5.06005e-25	3.98651e-24
GPX2	5.98549	6.77562	106.706	5.16417e-25	4.06656e-24
RACGAP1	1.50749	5.16669	106.695	5.19248e-25	4.08687e-24
PLAU	2.62025	7.5199	106.677	5.23932e-25	4.12173e-24
TEF	-1.13213	5.10576	106.641	5.33556e-25	4.19541e-24
RCOR2	2.82344	2.38474	106.557	5.56812e-25	4.3719e-24
LAPTM5	-1.14947	8.49911	106.554	5.57592e-25	4.37591e-24
ZP3	2.02883	2.74611	106.536	5.62709e-25	4.41393e-24
KRTAP4-1	7.09603	0.265066	106.466	5.82873e-25	4.56767e-24
GIPC2	-1.77983	1.99352	106.367	6.12617e-25	4.79612e-24
ZNF92	1.00538	3.6633	106.317	6.28264e-25	4.91624e-24
TMEM220	-1.27933	2.6042	106.31	6.30624e-25	4.93233e-24
COL5A1	2.02212	8.3423	106.125	6.9235e-25	5.40988e-24
PAEP	7.67742	6.3878	106.121	6.93826e-25	5.4188e-24
ACRV1	2.60693	-1.69751	106.055	7.17097e-25	5.59785e-24
IL36RN	6.21318	1.64505	106.019	7.30357e-25	5.69861e-24
CDKL1	-1.21559	1.47417	105.854	7.93849e-25	6.18805e-24
NDNF	-1.7813	6.54351	105.816	8.08913e-25	6.30244e-24
DSN1	1.0504	4.56079	105.789	8.20056e-25	6.38618e-24
PTGFRN	1.19172	6.5462	105.782	8.22952e-25	6.40566e-24
DNMT3B	2.05881	2.81616	105.733	8.43639e-25	6.56353e-24
LIPM	2.60509	0.486848	105.68	8.66751e-25	6.7401e-24
TSLP	-1.76165	-0.195522	105.624	8.91429e-25	6.92868e-24
IRF7	1.31482	5.74473	105.623	8.91885e-25	6.9289e-24
MESP2	3.15943	0.485554	105.589	9.07124e-25	7.04391e-24
XKRX	2.853	3.9503	105.576	9.13159e-25	7.08737e-24
RNFT2	2.22348	2.7314	105.519	9.39966e-25	7.28845e-24
VSTM4	-1.24012	4.43612	105.456	9.70373e-25	7.51703e-24
ALDH2	-1.15798	8.0977	105.361	1.01813e-24	7.88324e-24
MYOCD	-1.87948	1.39438	105.325	1.03648e-24	8.01765e-24
DSP	2.22419	8.5512	105.15	1.13257e-24	8.75255e-24
LILRA6	-1.39075	2.28993	105.088	1.16854e-24	9.02549e-24
TRAF5	1.29742	4.74525	105.087	1.169e-24	9.02549e-24
PRCD	-1.063	-0.0315699	105.058	1.18596e-24	9.15206e-24
FA2H	2.54282	4.7733	105.046	1.19362e-24	9.20676e-24
HSPB7	-1.42833	2.54438	104.998	1.22236e-24	9.42395e-24
C10orf35	1.11519	3.64992	104.983	1.23178e-24	9.49211e-24
NSMF	1.31731	5.8397	104.916	1.27434e-24	9.81069e-24
MUSK	-1.87756	-1.01596	104.87	1.30416e-24	1.00355e-23
CEP72	1.28033	3.10774	104.868	1.30576e-24	1.00431e-23
ZDHHC19	-1.83111	-1.45197	104.85	1.31773e-24	1.01303e-23
ARMCX1	-1.02998	3.79288	104.836	1.32653e-24	1.01931e-23
NPSR1	5.95348	-1.0234	104.828	1.33229e-24	1.02326e-23
PGAM5	1.02595	5.78537	104.824	1.33491e-24	1.02478e-23
DENND2C	-1.14741	1.91946	104.762	1.37712e-24	1.05619e-23
CDKN2A	3.58507	4.64923	104.737	1.39437e-24	1.0684e-23
MPDZ	-1.02062	4.59098	104.59	1.50187e-24	1.14968e-23
GPRIN2	-1.62848	3.51663	104.576	1.51256e-24	1.15677e-23
HCK	-1.30586	5.42557	104.525	1.55202e-24	1.18639e-23
KCTD13	1.01091	4.23608	104.429	1.62934e-24	1.24491e-23
SFTPD	-2.20573	8.25578	104.351	1.6951e-24	1.29455e-23
SIRPB2	-1.24855	2.84306	104.342	1.7028e-24	1.2992e-23
PPP2R2C	5.10243	3.56222	104.321	1.72018e-24	1.31184e-23
MTURN	-1.22537	5.52695	104.23	1.80163e-24	1.37331e-23
SGK1	-1.19919	7.01212	104.184	1.84347e-24	1.40454e-23
SLA	-1.15882	5.27859	104.157	1.86891e-24	1.42325e-23
IER5L	1.85221	3.99797	104.089	1.93407e-24	1.47219e-23
SAMD14	-1.12275	1.84123	104.03	1.99284e-24	1.51549e-23
TCP11L2	-1.00702	3.44695	103.972	2.05162e-24	1.55873e-23
MAOB	-1.49191	4.58881	103.962	2.06211e-24	1.56597e-23
DRP2	3.07502	0.305908	103.926	2.09981e-24	1.5931e-23
ABCB9	1.31117	3.26589	103.764	2.27905e-24	1.72666e-23
RNF182	-2.00863	0.990754	103.649	2.41534e-24	1.82821e-23
MYOZ1	-1.79555	1.43825	103.624	2.44553e-24	1.8502e-23
CACNB4	-1.70617	2.02283	103.564	2.52177e-24	1.90699e-23
PCYT1B	-1.94919	0.58333	103.525	2.57109e-24	1.94338e-23
HES6	2.87765	4.57462	103.438	2.68664e-24	2.02977e-23
SMAD9	-1.52071	3.43735	103.399	2.74077e-24	2.06777e-23
CNTFR	-2.33261	-0.242636	103.383	2.76226e-24	2.08301e-23
AWAT2	-2.5546	-1.66535	103.371	2.77856e-24	2.09432e-23
COL7A1	3.16451	4.80297	103.318	2.85478e-24	2.15078e-23
ENTPD7	1.14701	3.97567	103.307	2.87051e-24	2.16162e-23
MCM7	1.3158	6.97324	103.217	3.0045e-24	2.26147e-23
LRRC18	-2.28245	-0.207002	102.841	3.63157e-24	2.72839e-23
HIST1H3H	2.68897	2.22814	102.77	3.76497e-24	2.82731e-23
SMIM22	1.91679	5.51013	102.717	3.86599e-24	2.90048e-23
DUSP8	-1.11137	4.12479	102.712	3.87532e-24	2.90613e-23
FAM132B	3.29419	2.46368	102.604	4.09254e-24	3.06477e-23
FCER1G	-1.21203	5.99819	102.581	4.1416e-24	3.10008e-23
PPIL1	1.05767	5.27855	102.486	4.344e-24	3.25008e-23
TSPAN6	1.14335	6.11049	102.402	4.53252e-24	3.38955e-23
INHA	6.38581	3.6267	102.277	4.82859e-24	3.60597e-23
C19orf26	2.12665	0.999816	102.259	4.87221e-24	3.63687e-23
CXCL3	-1.74778	3.10144	102.241	4.91586e-24	3.66776e-23
PLAGL1	-1.23923	4.23394	102.238	4.92385e-24	3.67203e-23
PCP4	5.54474	4.04494	102.075	5.34675e-24	3.98192e-23
ST6GALNAC2	-1.49573	4.31421	102.065	5.37274e-24	3.99943e-23
IL23A	2.14578	1.5109	102.022	5.49192e-24	4.08627e-23
ARHGEF37	-1.31193	3.36181	101.87	5.92804e-24	4.4047e-23
APCDD1L	4.12416	1.2653	101.843	6.01121e-24	4.46445e-23
PDF	1.13244	0.860313	101.644	6.64464e-24	4.93036e-23
SMTNL2	-1.67283	0.712719	101.511	7.10851e-24	5.26732e-23
FBLN1	-1.3027	7.60328	101.45	7.32751e-24	5.42712e-23
BTG2	-1.29302	7.52374	101.412	7.47005e-24	5.53016e-23
OGN	-2.1332	3.25141	101.316	7.84031e-24	5.79367e-23
CCDC34	1.47456	3.69955	101.313	7.85221e-24	5.79982e-23
ADCY8	-3.30864	-0.0936413	101.124	8.63948e-24	6.37841e-23
ARHGAP23	-1.07141	5.54147	101.12	8.6595e-24	6.39028e-23
SLC35A2	1.03139	5.98301	101.057	8.93954e-24	6.58793e-23
MXD3	1.41208	2.96438	100.991	9.23988e-24	6.80307e-23
FAT3	-2.08862	1.37222	100.979	9.29499e-24	6.83743e-23
DAP	1.00281	8.04864	100.956	9.4071e-24	6.91676e-23
SRD5A3	1.62468	6.34918	100.911	9.62028e-24	7.0703e-23
MYL6B	1.06981	5.0679	100.903	9.66094e-24	7.09695e-23
DUSP9	4.56255	1.43938	100.885	9.74837e-24	7.15145e-23
MRPL15	1.15745	5.73196	100.815	1.00973e-23	7.40071e-23
ARNTL2	2.47936	5.17698	100.741	1.04814e-23	7.66492e-23
LIMK1	1.1529	6.61337	100.676	1.08334e-23	7.91878e-23
DLG5	1.20334	5.59667	100.596	1.12776e-23	8.22491e-23
CAMK2A	-1.52869	-0.323043	100.592	1.13015e-23	8.2386e-23
VGF	6.02819	2.65174	100.485	1.19284e-23	8.68776e-23
B3GALNT1	-1.28886	4.14237	100.461	1.20764e-23	8.78893e-23
IGFBP3	2.20613	8.44953	100.454	1.21196e-23	8.81512e-23
ZDHHC9	1.27496	7.67375	100.452	1.21292e-23	8.8182e-23
TLL2	2.97748	0.451155	100.424	1.23027e-23	8.94027e-23
CCBE1	-2.0505	3.51285	100.353	1.27508e-23	9.24929e-23
BCL2L12	1.01896	4.0993	100.289	1.31692e-23	9.54431e-23
CLEC4E	-1.64795	2.34612	100.244	1.347e-23	9.75791e-23
CELF5	3.34585	0.530124	100.225	1.36043e-23	9.8508e-23
PCNA	1.13915	6.48959	100.165	1.40223e-23	1.01353e-22
SCG5	2.93202	3.59986	100.14	1.41984e-23	1.0258e-22
CDH17	5.38578	3.73412	100.095	1.45286e-23	1.0492e-22
SLC22A18	1.43773	5.2057	100.089	1.45733e-23	1.05148e-22
DHRS11	1.09743	3.58531	99.987	1.53404e-23	1.10585e-22
MTFP1	1.17586	2.50175	99.9576	1.55696e-23	1.12187e-22
GJC2	-1.35918	1.15901	99.738	1.73951e-23	1.25174e-22
KCNE1	-1.67475	0.21007	99.7088	1.76534e-23	1.26976e-22
C20orf24	1.1737	5.10333	99.5995	1.86548e-23	1.34119e-22
MRPL12	1.26189	4.61168	99.3128	2.15605e-23	1.54735e-22
JUN	-1.07306	7.96631	99.2929	2.17793e-23	1.56167e-22
SOBP	-1.42809	2.46916	99.289	2.18215e-23	1.564e-22
STRIP2	2.67824	3.57113	99.2371	2.24014e-23	1.60485e-22
KPNA7	2.24732	1.96975	99.2243	2.25466e-23	1.61454e-22
C20orf144	1.71581	-0.772581	99.2213	2.25806e-23	1.61626e-22
LHX2	4.71039	-0.411802	99.095	2.40676e-23	1.72118e-22
RAMP1	2.25742	5.15868	99.0884	2.41477e-23	1.72615e-22
GPR56	1.42817	7.54535	98.943	2.59869e-23	1.8568e-22
E2F5	1.25204	4.05815	98.9372	2.60635e-23	1.86145e-22
CPA3	-1.70262	5.00052	98.8267	2.75596e-23	1.96656e-22
NR4A1	-1.73458	7.30361	98.7815	2.81951e-23	2.01014e-22
OSBPL6	-1.5293	3.11613	98.7135	2.91807e-23	2.0795e-22
C19orf40	1.27919	2.36078	98.7074	2.92702e-23	2.08495e-22
DBN1	1.18399	6.776	98.3891	3.43741e-23	2.44421e-22
IL37	6.35399	3.29841	98.3539	3.49909e-23	2.48698e-22
AKR1B15	5.90507	2.01962	98.3234	3.55334e-23	2.52332e-22
RNF186	5.21349	0.098829	98.3166	3.56573e-23	2.53101e-22
HIST2H4A	2.27173	-1.05491	98.2862	3.62078e-23	2.56897e-22
KIFC2	1.82946	4.33731	98.2593	3.6703e-23	2.60182e-22
IDH2	1.21567	7.28033	98.2343	3.71701e-23	2.63378e-22
C15orf26	-2.06833	-0.112725	98.1465	3.8854e-23	2.74949e-22
RTBDN	5.13822	-0.0498193	98.1105	3.95675e-23	2.79875e-22
GSDMB	1.7353	4.79135	98.0489	4.08188e-23	2.886e-22
THEM5	1.92032	2.7441	98.0347	4.11106e-23	2.9041e-22
ABCA10	-1.4695	0.736166	97.9814	4.22336e-23	2.98083e-22
KIF20B	1.27756	3.87524	97.9702	4.2472e-23	2.99635e-22
RASGRF1	-2.06574	4.65212	97.9256	4.34395e-23	3.06327e-22
FAM83H	1.22485	7.10045	97.9075	4.38396e-23	3.09014e-22
RAB3B	4.228	3.10854	97.8969	4.40753e-23	3.1054e-22
FOXI3	6.71208	1.59293	97.8525	4.50731e-23	3.17432e-22
LST1	-1.32835	4.4564	97.7849	4.66381e-23	3.28169e-22
AMIGO1	-1.05098	3.67255	97.7381	4.77535e-23	3.35725e-22
PRSS50	3.30528	0.951742	97.7041	4.8581e-23	3.41395e-22
PKIG	-1.10894	5.48336	97.6846	4.90613e-23	3.4462e-22
COL17A1	4.22826	6.03956	97.6486	4.99622e-23	3.50796e-22
HIST1H2BN	1.93931	1.6416	97.5972	5.1277e-23	3.59716e-22
PPFIA4	2.39588	2.43661	97.4863	5.42293e-23	3.80263e-22
LCTL	1.58085	-1.51502	97.4613	5.49182e-23	3.84926e-22
TRIM45	1.32938	2.64084	97.4251	5.5932e-23	3.91863e-22
TFF1	9.27171	5.83786	97.3873	5.70112e-23	3.99078e-22
PABPC1	1.07714	10.616	97.3299	5.8687e-23	4.10454e-22
GJB6	5.12157	2.14033	97.3146	5.91415e-23	4.13276e-22
KCNRG	-1.67378	-0.13536	97.3115	5.92358e-23	4.13757e-22
ANKRD34B	5.03032	1.32911	97.2851	6.0029e-23	4.19116e-22
NCF1	-1.28886	2.62048	97.2806	6.01657e-23	4.1989e-22
NHLRC4	-1.54854	1.25818	97.2197	6.20472e-23	4.32462e-22
SLC1A4	1.1272	5.56948	97.2054	6.24952e-23	4.35397e-22
CST4	6.97265	0.335174	97.1154	6.54025e-23	4.5526e-22
RNF183	4.15158	1.8284	97.0496	6.76131e-23	4.70041e-22
RGS14	1.06071	4.70569	97.0393	6.79646e-23	4.72282e-22
TMEM52	2.02813	1.42243	96.9589	7.07823e-23	4.9123e-22
DOCK8	-1.07742	5.82223	96.9573	7.0838e-23	4.91406e-22
CPXM1	2.16006	3.92474	96.9055	7.27176e-23	5.04229e-22
ALDH3B2	2.85882	3.70487	96.8211	7.58844e-23	5.25513e-22
REEP6	2.27993	4.41713	96.8113	7.62614e-23	5.27898e-22
FBXO16	1.36362	1.75946	96.8045	7.6523e-23	5.29483e-22
ASPRV1	-1.03418	0.0792193	96.728	7.95379e-23	5.49639e-22
CCDC58	1.02706	3.78759	96.6656	8.20833e-23	5.66504e-22
TEKT3	-1.77164	-0.34669	96.6534	8.25911e-23	5.69766e-22
BCAN	3.06424	1.07151	96.6497	8.27438e-23	5.70576e-22
TTYH1	2.37487	-0.0145711	96.6378	8.32452e-23	5.7379e-22
RASSF8	-1.31439	4.90528	96.61	8.4419e-23	5.81633e-22
ADRA1D	-1.86457	-0.427358	96.5433	8.73112e-23	6.01304e-22
EPYC	5.24385	0.398416	96.5274	8.80151e-23	6.05894e-22
ARTN	2.76957	1.41693	96.4814	9.00869e-23	6.19893e-22
HEYL	-1.0043	4.54455	96.4666	9.07627e-23	6.24278e-22
WNT9A	-1.23489	3.47013	96.4543	9.13293e-23	6.27908e-22
IL20RB	3.88737	3.30205	96.4061	9.35783e-23	6.42894e-22
TESC	3.62662	6.35236	96.4059	9.35883e-23	6.42894e-22
BRCA1	1.45862	4.06133	96.3875	9.44603e-23	6.48609e-22
C2orf15	1.13699	1.30993	96.3327	9.71115e-23	6.65966e-22
RPUSD1	1.00091	4.67634	96.33	9.72436e-23	6.6659e-22
PVRL1	1.63437	5.74501	96.3192	9.77773e-23	6.69681e-22
PADI1	6.39606	2.39129	96.3082	9.83241e-23	6.73142e-22
TMEM156	2.45919	2.7836	96.1731	1.05267e-22	7.20067e-22
C12orf42	2.81783	-0.761603	96.1468	1.06671e-22	7.29359e-22
LYSMD1	1.037	3.64529	96.1336	1.07389e-22	7.3396e-22
MYO1F	-1.02883	5.33604	96.1259	1.07806e-22	7.36497e-22
THNSL1	1.02143	3.48102	96.1121	1.08561e-22	7.41347e-22
SYNE1	-1.22183	6.85173	96.0958	1.09459e-22	7.4685e-22
CYBB	-1.36856	7.10783	96.0667	1.1108e-22	7.5759e-22
C1orf56	1.21846	3.49628	96.0534	1.11827e-22	7.62364e-22
MAGI2	-1.02606	3.06499	95.9931	1.15287e-22	7.85619e-22
FOXA3	3.25736	3.09605	95.8889	1.21517e-22	8.27381e-22
NDC1	1.02194	5.18306	95.8184	1.2592e-22	8.56278e-22
SLC12A8	1.32222	4.6452	95.7703	1.29014e-22	8.76581e-22
JPH2	-1.41923	1.67659	95.7176	1.32499e-22	8.99508e-22
CENPO	1.05407	3.70798	95.7097	1.33025e-22	9.027e-22
[truncated: 2,318 more rows]
